# Supplementary material for: Codon usage optimization in pluripotent embryonic stem cells
Source: Genome Biol. 2019 Jun 7;20:119. doi: 10.1186/s13059-019-1726-z (PMC6555954; doi:10.1186/s13059-019-1726-z)
Supplement: Supplementary file 2 — Table S1. RNA-seq and Ribo-seq data in the four replicates of self-renewing (self) and differentiating (diff) human embryonic stem cells. (XLSX 4135 kb) [file 13059_2019_1726_MOESM2_ESM.xlsx]

## Sheet: Yellow=Ribo,Green=RNA
Table S1: RNA-seq and Ribo-seq data in the four replicates of self-renewing (self) and differentiating (diff) human embryonic stem cells.
			Ribosome sequencing														RNA sequencing
Ensembl Gene ID	Name	baseMean	log2FoldChange	pvalue	padj	diff.1	diff.2	diff.3	diff.4	self.1	self.2	self.3	self.4	baseMean	log2FoldChange	pvalue	padj	diff.1	diff.2	diff.3	diff.4	self.1	self.2	self.3	self.4
ENSG00000058668	ATP2B4	1139.68	-3.69441	0	0	2062.3	2168.9	2071.7	2160.9	165.8	174.4	145.7	167.7	3153.07	-2.61275	1.92891e-158	1.30579e-156	4337.9	5729.3	5651.1	5972.2	869.3	828.5	959.1	877.2
ENSG00000005020	SKAP2	1271.15	-6.65123	0	0	2132.2	2593	2771.3	2576.2	27	25.6	26	18	5880.95	-6.16243	0	0	9877	10932.7	12939.5	12656.9	157.4	158.1	164.5	161.4
ENSG00000148175	STOM	3073.61	-5.84195	0	0	4902.6	5342.4	7024.1	6902	133.5	102.3	82.4	99.5	6312.13	-5.96553	0	0	13634.8	12071.7	12114.9	11886.8	184.4	204.2	185.5	214.7
ENSG00000095596	CYP26A1	2997.25	-5.44338	0	0	5290.5	7467.9	5228.9	5464.7	126.7	100.4	138.8	160.1	6752.31	-3.91956	2.47584e-246	3.61497e-244	11783.3	10125.3	12436.1	16349.2	840	792.3	859.3	832.9
ENSG00000124942	AHNAK	6938.56	-4.93365	0	0	14263.6	12662.9	14074.2	12769.2	570.2	405.6	439.8	323	45313.8	-5.30405	0	0	92246.9	98947.7	88211.1	74240.2	2547	1722.1	2184.1	2410.9
ENSG00000166450	PRTG	3314.56	-7.99082	0	0	7051.4	4822.4	6874	7665.9	35	29.4	14.6	23.7	30528.4	-7.62964	0	0	51716.1	59536.4	67806.4	63953	309.2	306.4	325.5	274.1
ENSG00000162878	PKDCC	772.199	-5.93631	2.41008e-278	5.26912e-275	1434	1558	1545.9	1537.5	37.7	27.5	17.1	19.9	6877.19	-4.51078	0	0	14288.9	12254	12434.3	13733.7	607.2	560.9	553	585.4
ENSG00000163435	ELF3	960.859	-5.30591	6.24808e-263	1.19526e-259	1665.6	2320.3	1820.1	1694.6	47.2	49.3	42.5	47.4	1259.55	-4.8722	0	0	2463.5	2264.8	2334.8	2684.9	72	87.3	82.3	86.9
ENSG00000070961	ATP2B1	1704.69	-3.20528	9.98739e-261	1.6983e-257	2945.6	2803	3198.9	3364.6	308.7	338.3	330.8	347.7	5625.12	-2.52256	5.58353e-109	2.0737e-107	7176.3	9470	11260.6	10450.7	1542.8	1688.4	1633.7	1778.4
ENSG00000164741	DLC1	589.523	-4.73301	7.26813e-254	1.11231e-250	1154.7	1103.6	1188.2	1105.5	36.4	34.1	50.1	43.6	1462.11	-4.32475	0	0	2806.5	2621.5	2701	3017	119.2	140	149.6	141.9
ENSG00000118777	ABCG2	815.413	-6.34829	3.51826e-248	4.89486e-245	1839.6	1361.1	1607.9	1639.6	17.5	23.7	19.6	14.2	3718.06	-5.88391	0	0	7881.5	7268.6	6791.4	7311.7	119.2	123.5	116.4	132.2
ENSG00000097096	SYDE2	657.75	-3.58889	9.94321e-245	1.26809e-241	1196.8	1260.1	1175.8	1231.2	87.6	105.2	102	103.3	5302.71	-3.17962	0	0	8848	9382.8	10520.9	9463.7	1004.2	1095.4	1088.6	1018.3
ENSG00000164292	RHOBTB3	836.114	-4.62201	9.87501e-230	1.16252e-226	1932.7	1382.3	1501.9	1613.1	67.4	64.4	55.1	72	4398.36	-4.43072	0	0	6694.4	8185.6	9005.2	9753.4	374.5	378.9	379.8	415.1
ENSG00000088387	DOCK9	1181	-3.59093	1.15145e-222	1.2587e-219	2513.4	2121.4	1958.9	2134.4	184.7	160.1	170.5	204.6	3786.42	-3.04454	0	0	5967.5	7083.6	7403	6569.5	819.8	799.7	833.9	814.3
ENSG00000171345	KRT19	13937.5	-3.78861	1.36808e-222	1.3958e-219	24901.1	21123.4	31715.1	26308.2	1982.9	1820.3	2037.2	1611.4	15262.4	-3.27896	0	0	28635.3	26249.5	26066.7	29761	2989	2834	2878	2685.8
ENSG00000064042	LIMCH1	513.659	-4.61037	1.84318e-218	1.76301e-215	957.5	888.6	1090	1013.2	41.8	39.8	36.8	41.7	2918.56	-3.8401	0	0	5419.2	5635.5	5440.9	5329.1	406	344.3	384.1	389.4
ENSG00000039068	CDH1	5167.82	-2.68087	2.34209e-216	2.10844e-213	9039.5	7938.4	8986.4	9815	1480.1	1401.5	1361.1	1320.6	6368.57	-1.08433	2.7676e-21	1.70993e-20	6495.4	8815.9	8590.3	10740.4	3993.2	4010	4217.7	4085.5
ENSG00000070669	ASNS	1462.25	3.0715	2.14881e-210	1.82697e-207	292.6	332.2	335.1	277.8	2787.6	2442.9	2793.2	2436.5	4258.39	3.2226	3.80981e-261	6.0684e-259	1008.6	718.8	751.5	808.3	8093.2	7237.7	7913.1	7536
ENSG00000138829	FBN2	3539.5	-4.03182	7.49972e-209	6.04083e-206	6434.2	5882.6	7961.8	6426.8	451.6	306.1	472.1	380.8	9845.68	-3.6659	0	0	20053.7	17810.2	16452.5	18713	1378.7	1470.1	1420.2	1467.1
ENSG00000136943	CTSV	7362.78	-4.91403	6.48084e-207	4.95914e-204	12029.4	9746.8	18510.9	16765.1	519	473.8	417.6	439.6	9365.66	-4.09636	0	0	17492	17785.1	17389.8	18127.5	1004.2	1001.5	1049.2	1075.9
ENSG00000142949	PTPRF	3376.76	-2.41365	1.05098e-206	7.65912e-204	5580.9	5599.9	5522.3	6050.8	1104	963.7	1074.7	1117.8	5174.94	-0.837224	7.16596e-33	6.4446e-32	7001.7	7149.7	6049.8	6350.1	3874	3536.5	3873	3564.9
ENSG00000003989	SLC7A2	684.855	-3.62316	1.59358e-204	1.10855e-201	1268.9	1233.9	1377.7	1192.9	103.8	108	114.1	79.6	7361.06	-3.11229	0	0	13373.4	12203.8	13147.9	14072.6	1441.6	1634	1482.3	1532.7
ENSG00000120549	KIAA1217	988.464	-3.14214	8.78202e-204	5.84348e-201	1827.4	1626.7	1808.8	1838.9	241.3	185.7	193.3	185.7	1376.81	-2.60919	1.50641e-210	1.70608e-208	2093.7	2418	2349.2	2603.6	406	361.6	379.8	402.7
ENSG00000116016	EPAS1	599.792	-5.9499	9.66546e-200	6.16334e-197	1052.8	1009.7	1384.5	1278.3	20.2	13.3	19.6	19.9	760.048	-5.22026	7.10225e-305	1.53295e-302	1605.4	1457.4	1308.1	1553	38.2	33.8	49	35.5
ENSG00000137872	SEMA6D	628.581	-5.52082	1.5496e-196	9.48603e-194	1236.7	1060.2	1211.9	1409.9	40.4	24.6	14.6	30.3	3119.35	-4.66303	0	0	4958.9	5956.6	6570.3	6529.7	209.2	217.4	256.4	256.3
ENSG00000122378	FAM213A	1222.04	-3.46567	2.64961e-196	1.5596e-193	2103.4	1905.3	2396.7	2569.4	176.6	213.2	207.2	204.6	3658.44	-3.16378	0	0	6652.3	6667.4	6356.5	6659.3	708.4	727.2	716.7	779.7
ENSG00000059804	SLC2A3	10098.1	-3.41995	1.09704e-194	6.21817e-192	16429	17110.7	19863.9	20540.1	1558.3	1628	2113.3	1541.3	48138.7	-2.54194	0	0	82827.7	78317.8	85164.6	82404.2	13773.2	13808.3	14347.3	14467
ENSG00000116729	WLS	911.455	-6.72644	8.20667e-192	4.48553e-189	2029.1	1165.2	2134.9	1897.8	17.5	16.1	13.9	17.1	1965.09	-7.02706	0	0	3849.6	4063.1	3750.2	3939.7	33.7	26.4	34.1	23.9
ENSG00000129353	SLC44A2	1735.75	-2.62035	1.1588e-191	6.11525e-189	2864.7	2842.4	3017.3	3224.2	525.7	463.4	506.9	441.5	2448.26	-2.14037	4.16794e-235	5.64301e-233	3810	4351.1	3890.1	3917.6	918.7	878.8	875.9	943.8
ENSG00000091136	LAMB1	4262.5	-3.61876	7.6188e-186	3.8866e-183	8130.8	6703.5	7877.2	8850.9	648.4	508.9	782.6	597.8	10167.3	-3.53367	0	0	16663.2	19765.8	20059.3	18399.5	1613.7	1536	1605.7	1695.1
ENSG00000051108	HERPUD1	685.018	-3.4226	9.35658e-184	4.61913e-181	1240.1	1112.7	1373.2	1295	107.8	108	134.3	108.9	1667.99	-2.56254	1.98812e-209	2.22624e-207	2768.3	3072.1	2810.2	2762.8	529.7	411.8	514.5	474.5
ENSG00000184304	PRKD1	416.524	-4.03839	1.69255e-183	8.09463e-181	774.6	772.4	822.6	771.7	49.9	39.8	40.6	60.6	1666.19	-3.55866	0	0	2876.7	3095.9	3304.6	3012.8	256.4	266	252	265.2
ENSG00000145681	HAPLN1	811.742	-7.58768	1.32021e-174	6.12259e-172	1446.2	1265.2	1865.2	1886	10.8	8.5	6.3	5.7	3280.1	-7.93515	0	0	6292.7	6108.5	7118.9	6619.5	14.6	33.8	21.9	31
ENSG00000137962	ARHGAP29	348.738	-4.794	5.26349e-174	2.36919e-171	636.1	690.6	645.4	723.6	24.3	19.9	25.3	24.6	2215.74	-4.88669	0	0	3855.9	4622	4802.1	3871	138.3	131.8	161	143.7
ENSG00000026025	VIM	4829.22	4.31868	7.09689e-171	3.10317e-168	425.5	387.7	584.5	412.4	10305.3	6954.5	11567.5	7996.3	11847.5	4.04972	0	0	1550.5	1152.2	1244.1	1420.8	23107.8	19925	25115.7	21264.1
ENSG00000145423	SFRP2	509.342	6.25651	3.56633e-167	1.51609e-164	6.6	22.2	10.2	9.8	892.4	1031	1078.5	1024.1	269.079	7.75833	2.02784e-64	3.65183e-63	2.6	1.3	2.7	0.8	494.8	599.6	538.2	512.7
ENSG00000135069	PSAT1	1216.62	3.05233	4.39853e-167	1.81933e-164	254.9	309	274.2	203.2	2140.6	2157.7	2276.1	2117.3	6072.64	3.2399	4.48827e-165	3.26865e-163	1558.2	981.7	1026.6	1059.9	10745.9	10557.6	10988.9	11662.3
ENSG00000131711	MAP1B	3774.32	3.35279	1.25882e-164	5.06971e-162	581.8	765.4	735.7	586.1	6967.7	6019.2	8284.5	6254.2	8079.24	4.46144	0	0	753.6	558.9	703.7	769.3	15811.9	14037.2	15856.8	16142.6
ENSG00000138119	MYOF	1095.83	-3.19867	5.05638e-162	1.98417e-159	2082.3	1662	2102.2	2062.8	254.8	194.3	223.7	184.7	2406.47	-2.19225	2.39903e-61	4.08796e-60	2818	4460.8	4479.2	4051.5	955.8	708.3	861.9	916.3
ENSG00000150893	FREM2	3281.42	-3.75316	3.63183e-159	1.38954e-156	7315.2	4180.2	6303.1	6662.5	475.8	452	433.4	429.1	11447.6	-3.51118	3.48483e-262	5.64125e-260	16705.3	23741.6	23509.1	20277.8	1729.5	1933	1770.2	1914.2
ENSG00000011201	ANOS1	448.96	3.39287	1.2578e-157	4.69495e-155	68.7	88.9	75.6	75.6	854.6	797.9	874.5	756	3875.48	4.36174	0	0	387.6	317.1	370.8	355.8	7041.8	7609.9	7239.3	7681.4
ENSG00000167306	MYO5B	458.483	-3.25132	1.33145e-155	4.85154e-153	828.9	769.4	879	840.4	109.2	77.7	83.6	79.6	1999.15	-2.5548	1.41989e-170	1.14614e-168	2857.5	3414.3	3742.1	3656.7	612.9	554.3	546	609.4
ENSG00000149131	SERPING1	1276.48	-3.50288	1.44342e-153	5.13722e-151	2851.4	1785.2	2368.5	2386.7	223.8	200.9	207.8	187.6	714.953	-1.77637	7.69578e-09	2.67444e-08	677.1	877.4	1079.9	1818.2	291.3	347.6	301	327.3
ENSG00000165194	PCDH19	348.822	-5.20518	5.72273e-152	1.99047e-149	565.2	753.3	722.2	677.4	22.9	12.3	16.5	20.8	854.465	-4.13174	2.27827e-284	4.21494e-282	1813.2	1435	1544.5	1676.7	90	80.7	88.4	107.3
ENSG00000081479	LRP2	3766.17	-6.59664	1.08647e-151	3.69495e-149	8569.7	5364.6	7476.6	8431.7	102.4	70.1	62.1	52.1	7974.64	-5.52037	2.43304e-137	1.26036e-135	9799.3	15677.6	17859.8	19153.5	318.2	356.6	287	345
ENSG00000109472	CPE	893.69	-3.67121	1.32247e-148	4.39979e-146	1685.6	1290.4	1786.2	1873.3	146.9	126	142.6	98.5	1503.45	-2.7331	1.08134e-276	1.8726e-274	2830.8	2429.9	2557.6	2640	386.8	361.6	419.1	401.8
ENSG00000140836	ZFHX3	409.58	-6.21839	1.00159e-147	3.26134e-145	893.2	935	681.5	727.5	8.1	10.4	11.4	9.5	1272.29	-5.26794	0	0	2491.6	2563.4	2462.9	2405.3	61.8	56.8	72.6	63.9
ENSG00000162576	MXRA8	589.573	-4.22037	1.44826e-147	4.61752e-145	1125.9	838.1	1219.8	1299.9	59.3	48.3	72.2	53	1324.53	-3.59226	0	0	2353.9	2451.1	2341.1	2641.7	197.9	199.3	211.8	199.6
ENSG00000187244	BCAM	1127.75	-2.87068	2.35541e-147	7.35657e-145	2194.2	1636.8	1989.3	2125.6	253.4	286.2	282.6	253.9	610.61	-2.48715	1.58898e-60	2.65746e-59	864.5	917	910.3	1458.1	183.3	184.5	196	171.2
ENSG00000099953	MMP11	404.771	-5.9508	4.85319e-142	1.48547e-139	1039.5	691.7	733.4	723.6	16.2	12.3	10.1	11.4	1451.02	-5.39414	0	0	3069.2	2788	2443.9	3041.6	60.7	71.7	62.1	71
ENSG00000182095	TNRC18	369.108	-3.62518	8.05153e-142	2.41609e-139	738.1	728	571	698.1	55.3	52.1	58.3	52.1	475.048	-3.0447	2.0088e-133	9.95578e-132	934.7	902.5	707.3	846.4	117	85.7	107.6	99.3
ENSG00000166986	MARS	1604.53	2.19206	9.85746e-141	2.90113e-138	587.3	592.7	595.8	523.3	2829.4	2446.7	2707	2554	5741.46	3.49402	2.11839e-250	3.14434e-248	1166.7	757.1	858.8	943.8	10999	10138.4	10863.7	10204.1
ENSG00000173402	DAG1	1983.08	-2.06837	8.55307e-140	2.46974e-137	3186.1	3022.1	3282.4	3330.3	741.4	696.5	816.8	789.1	3653.69	0.25184	0.00594063	0.0119519	2922.6	3076.1	3363.2	3972.7	3939.2	4257.9	3732.1	3965.8
ENSG00000136205	TNS3	527.968	-2.59641	1.03997e-138	2.94735e-136	944.2	868.4	916.2	894.4	161.8	146.9	135.6	156.3	1688.11	-2.6162	2.17352e-240	3.03945e-238	3085.8	2916.2	2608.1	3006	472.3	499.9	428.8	487.9
ENSG00000169071	ROR2	277.869	-4.25253	3.79857e-137	1.05697e-134	503.1	480.6	543.9	585.2	28.3	29.4	22.2	30.3	542.793	-3.30886	4.99712e-220	5.93005e-218	1044.3	971.2	900.3	1029.4	106.8	93.9	103.3	93.1
ENSG00000131370	SH3BP5	544.531	-3.58163	5.16448e-136	1.41138e-133	889.9	888.6	1139.7	1108.4	90.3	70.1	100.1	69.2	1204.04	-3.37187	0	0	2183	2181.5	2258.1	2161.3	224.9	206.7	202.1	214.7
ENSG00000143320	CRABP2	1872.57	-3.91668	3.15415e-131	8.46862e-129	2946.7	3540.1	3920	3654.2	281.7	297.5	166	174.3	1781.23	-3.59518	2.99005e-305	6.50085e-303	3476	2884.5	3092.6	3710.9	286.8	247.9	287.9	263.4
ENSG00000033170	FUT8	518.222	-3.78665	1.05845e-129	2.79286e-127	724.8	982.5	1007.6	1152.6	78.2	75.8	60.8	63.5	3585.31	-2.76016	0	0	6555.4	5786.1	6204.1	6450	964.8	851.6	924.9	945.5
ENSG00000170558	CDH2	761.869	4.35643	8.54962e-129	2.21768e-126	77.6	57.6	58.7	82.5	1445	1031	1947.2	1395.4	4656.46	5.64285	0	0	188.7	161.2	183.1	190.6	9367.3	8662.5	9364.8	9133.5
ENSG00000143412	ANXA9	301.619	-5.97275	8.05001e-128	2.01963e-125	545.2	657.3	646.6	529.2	8.1	9.5	9.5	7.6	751.1	-5.40588	6.92237e-227	8.77402e-225	1489.3	1201.1	1357.7	1826.6	24.7	37.9	35	36.4
ENSG00000160932	LY6E	1228.81	-2.96939	7.96982e-128	2.01963e-125	2148.8	1717.5	2367.3	2491.8	301.9	256.8	295.3	251	1821.59	-2.25719	7.12331e-137	3.67085e-135	3264.3	2814.4	2642.4	3337.3	617.4	689.3	620.4	587.2
ENSG00000163584	RPL22L1	457.092	3.47313	2.23082e-126	5.50653e-124	82	59.6	63.2	93.3	814.2	823.5	970.8	750.3	993.149	1.47081	3.30444e-78	7.48487e-77	594.2	466.4	531.4	512.6	1467.5	1408.3	1527.8	1436.9
ENSG00000112414	ADGRG6	306.98	-5.04166	6.96536e-126	1.69203e-123	630.6	482.6	550.6	725.5	10.8	15.2	21.5	18.9	2773.8	-4.16265	0	0	4276.7	5506	5827.9	5413.9	274.4	290.7	299.3	301.6
ENSG00000126016	AMOT	1026.38	-3.29615	3.19157e-124	7.63184e-122	2284	1400.5	1923.9	1855.6	159.1	200.9	195.8	191.4	2313.47	-2.07334	3.43777e-129	1.62794e-127	3529.5	3966.6	4125.5	3337.3	942.3	791.5	892.6	922.5
ENSG00000115738	ID2	638.654	-4.28834	4.06139e-124	9.56239e-122	988.5	998.6	1523.3	1351	82.2	68.2	42.5	54.9	2432.73	-4.09981	0	0	4367.3	4199.2	4604.6	5225.8	232.8	244.6	289.6	298
ENSG00000097021	ACOT7	406.911	3.2276	4.33033e-124	1.00411e-121	73.1	86.8	91.4	59.9	815.5	681.3	750.9	696.3	997.312	3.20942	5.37881e-143	3.03434e-141	270.3	175.7	160.6	172	1891.4	1738.6	1909.4	1660.5
ENSG00000174804	FZD4	310.085	-3.82725	2.56049e-123	5.84861e-121	465.4	584.6	653.3	616.6	37.7	44.5	36.8	41.7	4086.21	-3.73	0	0	8221.9	7285.8	7798.2	7101.6	539.8	542.7	549.5	650.2
ENSG00000170381	SEMA3E	336.989	-4.9845	4.82269e-123	1.08539e-120	477.6	732	714.3	697.1	9.4	18	26.6	20.8	1091.46	-4.61468	0	0	2093.7	1912	2284.2	2102	79.8	74.9	95.4	89.6
ENSG00000134755	DSC2	1561.01	-2.46017	5.79935e-123	1.28628e-120	2399.2	2339.5	2774.7	3063.2	489.3	452	505	465.1	5852.77	-1.218	1.57371e-56	2.43883e-55	7194.2	8127.5	8913.2	8519	3392.7	3272.1	3729.5	3674
ENSG00000183779	ZNF703	380.358	-6.89063	8.06309e-123	1.76282e-120	753.6	619	862.1	786.4	5.4	4.7	7	4.7	366.632	-6.44191	6.75011e-138	3.53977e-136	790.6	765	613.5	732	11.2	5.8	9.6	5.3
ENSG00000075340	ADD2	553.117	3.13084	1.2892e-122	2.77885e-120	105.3	139.3	112.8	92.3	877.5	938.1	1120.3	1039.2	3006	3.38361	0	0	559.8	528.5	551.2	464.3	5581	5509	5392.1	5462.2
ENSG00000134595	SOX3	440.231	3.4183	1.526e-122	3.2436e-120	63.2	79.8	98.2	56.9	913.9	796	776.9	737	201.608	3.7	1.61913e-103	5.53068e-102	34.4	19.8	21.7	36.4	389.1	369	385	357.5
ENSG00000196562	SULF2	607.101	-2.63675	1.66697e-122	3.4947e-120	1011.8	975.4	1158.8	1042.7	169.8	138.3	176.2	183.8	1325.27	0.057017	0.664376	0.739973	1003.5	1195.8	1232.3	1759.7	1425.9	1326	1321.3	1337.6
ENSG00000137203	TFAP2A	804.727	-9.00697	1.47728e-121	3.05517e-119	1767.6	1522.7	1538	1598.4	8.1	0.9	1.3	0.9	1249.73	-9.93881	2.0363e-123	8.95914e-122	2533.7	2583.2	2421.4	2451.9	3.4	0.8	2.6	0.9
ENSG00000052344	PRSS8	755.17	-2.52342	2.27766e-120	4.64764e-118	1426.2	1250	1288.6	1189.9	190.1	211.3	229.4	255.8	1554.17	-0.682285	1.06328e-25	7.6815e-25	1970.1	1900.1	1782.6	2008	1223.5	1181.8	1239.1	1128.3
ENSG00000138792	ENPEP	265.684	-5.11884	2.89571e-120	5.83104e-118	541.9	418	546.1	566.5	6.7	12.3	19.6	14.2	1129.76	-4.24192	0	0	1911.4	2242.3	2252.7	2181.6	102.3	104.6	119	124.2
ENSG00000077092	RARB	379.356	-7.04968	3.41997e-120	6.79729e-118	674.9	706.8	860.9	772.7	4	7.6	5.1	2.8	2079.35	-5.71898	0	0	3898	3891.3	4275.3	4259.9	92.2	69.2	77.9	71
ENSG00000035403	VCL	5304.1	2.57317	3.87438e-120	7.60172e-118	1393	1591.3	1668.9	1420.7	9729.7	7799.7	10662.6	8166.8	22342.7	3.64929	0	0	3171.2	3135.5	3386.7	3468.6	43261.5	39192.9	41912.2	41212.8
ENSG00000149591	TAGLN	4337.54	5.49012	4.20176e-120	8.1397e-118	170.7	169.6	247.1	125.7	9332.1	6546	9987.8	8121.4	13310	5.95967	1.29873e-115	5.19947e-114	589.1	290.7	292.3	413.5	29436.6	24058.6	27019.8	24379.3
ENSG00000163017	ACTG2	391.163	4.84379	3.58143e-119	6.85128e-117	24.4	23.2	30.5	23.6	771	623.5	1016.4	616.7	196.112	4.76696	2.2804e-96	7.03876e-95	15.3	14.5	13.5	11	444.2	331.9	357.9	380.5
ENSG00000154277	UCHL1	3527.27	2.94685	9.42528e-117	1.7808e-114	668.2	910.8	888	746.2	6435.3	6047.6	7508.9	5013.2	7409.6	3.27225	6.4957e-164	4.68477e-162	1820.9	1124.5	1160.2	1421.7	13938.5	13231.8	13604.4	12975.1
ENSG00000119950	MXI1	386.814	-3.44766	1.18534e-116	2.21225e-114	564.1	686.6	785.3	799.2	72.8	64.4	55.8	66.3	1397.35	-3.07118	0	0	2578.3	2344	2502.6	2568.8	281.1	293.2	289.6	321.1
ENSG00000117868	ESYT2	689.585	-2.26282	1.04126e-115	1.91993e-113	1062.8	1108.7	1205.1	1196.8	213	228.4	254.7	247.3	3602.62	-1.25964	2.82672e-105	9.89385e-104	4955.1	4821.5	5350.6	5204.6	2066.9	2065.6	2228.8	2127.9
ENSG00000087510	TFAP2C	545.2	-3.16947	1.86265e-115	3.39357e-113	845.6	1169.3	1032.5	884.6	107.8	87.2	122.9	111.8	1208.23	-2.84117	2.96374e-126	1.35188e-124	2461	1964.8	1801.6	2258.7	332.9	234.7	319.4	292.7
ENSG00000189143	CLDN4	681.827	-3.12285	2.10325e-115	3.78684e-113	1149.2	1270.2	1401.4	1081	138.8	143.1	168.6	102.3	1811.93	-1.57247	9.43633e-58	1.49585e-56	2464.8	2472.2	2674.9	3237.3	1025.6	846.6	908.3	865.7
ENSG00000104332	SFRP1	733.588	3.82805	3.91181e-115	6.9612e-113	77.6	123.2	82.4	94.3	1436.9	1747.4	1027.2	1279.8	4366.53	4.33641	0	0	475.6	346.2	387.9	428.7	7506.2	8413.8	8236.8	9137
ENSG00000067064	IDI1	650.348	2.4161	9.53087e-114	1.67656e-111	199.5	187.8	215.5	216	985.4	1066.1	1212.8	1119.7	1449.88	2.09564	5.26468e-146	3.08082e-144	636.3	516.6	534.1	513.4	2178.2	2453.5	2321.5	2445.5
ENSG00000170542	SERPINB9	7630.93	-3.44983	3.06109e-113	5.32351e-111	9708.9	14776.3	16806	14704.4	1602.8	1257.5	1127.9	1063.8	12280.4	-2.39902	5.85386e-154	3.78228e-152	23692.9	18439.1	18484.1	22007	3950.4	3509.3	4175.7	3984.4
ENSG00000113657	DPYSL3	2914.91	1.78838	4.04941e-113	6.96316e-111	1287.7	1411.6	1342.8	1185	4498.2	4735.2	4477.5	4381.3	7849.05	1.71472	3.70946e-115	1.47714e-113	4258.9	3542.5	3514.8	3338.1	11899.7	11810.2	12063.4	12364.8
ENSG00000182199	SHMT2	1570.61	2.30212	8.09846e-113	1.3771e-110	558.5	549.3	529.2	473.2	2937.3	2267.6	2741.2	2508.5	6867.17	3.30533	0	0	1324.8	1107.3	1166.5	1428.4	12776.8	12303.6	13047.9	11782
ENSG00000068650	ATP11A	837.381	-2.30627	1.25569e-112	2.11176e-110	1414.1	1430.8	1295.4	1437.3	253.4	271	263.6	333.5	1277.4	-2.95101	1.47167e-43	1.72173e-42	2745.3	2854.1	1844	1626.7	301.4	292.4	252.9	302.5
ENSG00000137474	MYO7A	272.429	-5.24097	3.24341e-112	5.39534e-110	692.6	481.6	477.3	472.2	20.2	9.5	10.8	15.2	716.268	-5.46096	0	0	1369.5	1424.4	1392	1419.1	30.4	31.3	28	35.5
ENSG00000140332	TLE3	663.252	-2.13254	7.04305e-112	1.159e-109	1072.7	1102.6	1084.4	1058.4	280.4	246.4	231.9	229.3	897.882	-2.13595	3.22071e-96	9.90011e-95	1634.7	1499.7	1226	1493.7	373.3	323.7	295.8	336.2
ENSG00000117394	SLC2A1	5749.95	-1.83907	1.10206e-111	1.79425e-109	9132.6	9418.7	9199.6	8214.7	2710.8	2279	2473.2	2571	6864.24	-0.256695	0.00167512	0.00365934	6932.8	7448.3	6968.2	8545.3	6076.9	6050.9	6962.8	5928.7
ENSG00000142798	HSPG2	2328.56	-2.68633	3.03379e-110	4.88728e-108	4636.7	3484.5	3923.3	4092.1	734.7	495.6	655.2	606.3	777.724	-2.33846	5.85861e-91	1.66512e-89	1310.8	1321.3	1074.5	1490.3	284.5	241.3	217	282.1
ENSG00000128739	SNRPN	685.949	2.29963	9.49387e-110	1.51348e-107	213.9	253.4	233.6	220.9	1244.2	1028.1	1133	1160.5	1697.73	1.67012	4.788e-109	1.78047e-107	925.7	724.1	822.8	772.7	2572.9	2509.5	2626	2628.2
ENSG00000046653	GPM6B	476.926	2.76629	1.01287e-109	1.59804e-107	110.8	140.4	133.1	101.1	911.2	829.2	844	745.5	3619.36	3.50032	0	0	654.1	474.4	570.2	639.7	6313.1	6786.4	6743.1	6774
ENSG00000143061	IGSF3	410.391	-2.90915	1.28599e-109	1.98796e-107	663.8	639.2	776.3	820.8	105.1	83.4	100.8	93.8	2670.92	-1.81867	1.75497e-275	3.02159e-273	4221.9	4030.1	4167.9	4231.1	1158.3	1189.3	1195.3	1173.5
ENSG00000125848	FLRT3	396.994	-6.19501	1.27671e-109	1.98796e-107	1036.2	459.4	754.9	886.6	10.8	9.5	10.1	8.5	1920.53	-5.2945	0	0	3296.2	4063.1	3715	3911.7	90	85.7	102.4	100.2
ENSG00000057294	PKP2	1093.82	-2.30283	2.77527e-109	4.24728e-107	1862.9	1778.1	1971.3	1666.1	430	335.5	380.8	325.9	5646.35	-1.57543	1.64416e-141	9.10277e-140	7889.1	8156.6	8744.5	9034.1	2940.6	2683.2	2884.2	2838.4
ENSG00000112972	HMGCS1	2137.91	2.37502	3.83405e-109	5.80953e-107	618.4	691.7	784.2	657.8	3612.6	3450.2	3131.6	4156.8	4463.23	1.70735	1.81063e-78	4.13902e-77	2420.2	1918.6	2001	2020.7	6337.8	7493.8	6140.2	7373.6
ENSG00000109062	SLC9A3R1	1020.9	-1.90886	3.87873e-108	5.81961e-106	1619.1	1696.3	1578.6	1561.1	392.3	456.7	413.1	450	1651.91	-0.945876	3.3799e-20	2.00027e-19	2580.8	1992.6	1789	2342.6	1123.4	1177.7	1130.6	1078.6
ENSG00000137486	ARRB1	200.728	-4.22571	7.02027e-108	1.04309e-105	352.4	406.9	383.6	380.9	31	18	19.6	13.3	748.383	-3.68763	1.25198e-252	1.89297e-250	1601.5	1275.1	1348.7	1331.9	117	98.8	106.8	107.3
ENSG00000001617	SEMA3F	322.925	-3.0769	7.65409e-108	1.12633e-105	492	592.7	628.5	602.8	53.9	65.4	74.1	73.9	611.293	-2.09383	2.2206e-98	7.02898e-97	1142.5	987	867.9	968.4	232.8	238.8	218.8	234.2
ENSG00000113356	POLR3G	312.472	3.40375	1.05921e-107	1.54382e-105	55.4	64.6	53	40.3	488	633.9	558.3	606.3	2640.42	3.83777	0	0	336.6	289.4	386.1	355.8	4383.4	5060.9	5023.7	5287.4
ENSG00000164879	CA3	228.493	-5.0329	1.44793e-107	2.09048e-105	343.5	454.4	502.1	476.2	13.5	10.4	12.7	15.2	552.343	-3.99558	1.42112e-176	1.23771e-174	879.8	913	1196.2	1170.9	66.3	59.3	61.3	71.8
ENSG00000080503	SMARCA2	559.984	-3.23042	1.54356e-107	2.20773e-105	1127	791.6	1077.6	1058.4	93	93.8	100.1	138.3	1044.26	-3.13764	5.02686e-286	9.47659e-284	1688.3	2037.5	1860.2	1918.1	217	222.4	204.8	205.8
ENSG00000134684	YARS	1734.07	2.31801	2.44013e-107	3.45775e-105	516.4	685.6	520.2	584.2	3020.8	2797.3	3120.2	2627.9	1461.8	1.55228	6.17101e-15	2.93813e-14	980.6	786.2	678.4	510.9	2425.6	2017.8	2073	2221.9
ENSG00000137868	STRA6	271.45	-5.26583	3.18925e-107	4.47783e-105	679.3	405.9	550.6	483	13.5	19	10.8	9.5	340.433	-3.76309	2.54511e-146	1.50116e-144	613.3	732	566.5	626.1	49.5	33.8	49.9	52.3
ENSG00000134317	GRHL1	217.915	-4.05787	1.78294e-106	2.48055e-104	433.3	354.4	460.4	401.6	21.6	21.8	30.4	19.9	1640.01	-4.1368	0	0	2955.7	3062.8	3275.7	3120.4	186.7	154	182	182.7
ENSG00000110092	CCND1	324.772	3.47431	1.8142e-106	2.50131e-104	52.1	66.6	60.9	32.4	606.6	546.8	655.8	576.9	3184.54	3.70348	6.38674e-58	1.0173e-56	633.7	327.7	337.4	468.5	6093.8	5789.8	5855	5970.4
ENSG00000113407	TARS	2888.93	1.7849	4.49354e-106	6.1401e-104	1307.7	1387.4	1297.6	1196.8	4526.5	4770.2	4511	4114.2	7397.4	1.75775	5.88761e-198	6.13176e-196	3592	3119.7	3336.1	3447.4	11083.3	11273.3	11353.8	11973.6
ENSG00000171444	MCC	347.178	-2.70022	9.24822e-106	1.25252e-103	574	616.9	619.5	595.9	114.6	82.4	94.4	79.6	1961.07	-1.76862	7.24015e-149	4.37434e-147	3065.4	3105.1	3106.1	2856.9	863.6	817	959.1	915.4
ENSG00000125398	SOX9	237.405	-4.0352	2.17155e-105	2.91521e-103	392.3	460.4	514.5	423.2	27	37	18.4	26.5	277.081	-3.90106	2.49939e-127	1.16142e-125	564.9	458.5	465.5	590.5	36	39.5	27.1	34.6
ENSG00000165029	ABCA1	328.271	-3.03386	6.57019e-105	8.7435e-103	522	654.3	546.1	617.5	83.6	77.7	65.3	59.7	1400.12	-1.81437	1.3108e-52	1.8789e-51	1639.8	2370.5	2439.4	2278.2	587	544.4	676.4	665.3
ENSG00000065911	MTHFD2	617.37	3.2538	1.18887e-104	1.56849e-102	130.8	152.5	91.4	88.4	984	1185.4	1254	1052.5	5610.31	3.20096	2.78273e-197	2.85816e-195	1395	906.4	1044.7	1037	10264.6	9286.8	10743	10205
ENSG00000096696	DSP	7547.26	-2.53204	3.68749e-104	4.82337e-102	14300.1	10423.4	13967	12836	2519.4	2011.8	2396.5	1924	11726.9	-2.61262	1.92045e-112	7.44826e-111	15603.6	20669.6	18804.4	25612	3326.3	3180.7	3180.8	3438
ENSG00000146674	IGFBP3	338.838	-4.17821	4.09803e-104	5.31493e-102	775.7	476.6	626.2	691.2	40.4	46.4	24.7	29.4	1187.88	-3.04067	9.63303e-230	1.25297e-227	2367.9	2098.3	1834.1	2178.3	241.8	247.1	262.5	273.2
ENSG00000072201	LNX1	228.456	-3.65278	6.95541e-104	8.94501e-102	434.4	362.5	445.7	451.6	31	41.7	26.6	34.1	846.47	-3.89321	8.42207e-284	1.54852e-281	1429.4	1575	1609.4	1735.1	90	107.1	98.9	126.8
ENSG00000144381	HSPD1	6017.51	1.77646	1.88118e-103	2.39913e-101	2708.4	2914.1	2699.1	2537.9	8989.7	9414.4	10259.6	8616.8	16305.1	0.976767	1.74052e-119	7.37457e-118	11153.4	10849.4	10895.2	11043.8	21165.8	21619.2	21391.5	22322.3
ENSG00000163931	TKT	4438.73	2.56017	2.49858e-103	3.16019e-101	1414.1	1415.6	1266	1023	8182.3	6634.2	8639.4	6935.3	13799.7	1.84646	3.85679e-86	1.01036e-84	7047.6	5106.9	5474.2	6345.8	20912.7	22025.2	23173.1	20312.3
ENSG00000160145	KALRN	232.694	-3.22006	6.04674e-102	7.58519e-100	452.1	376.6	429.9	423.2	48.5	39.8	41.2	50.2	838.651	-1.98232	7.62634e-166	5.66479e-164	1273.8	1378.1	1322.5	1381.8	330.6	350.8	331.6	339.7
ENSG00000011347	SYT7	192.428	-4.49202	6.20044e-102	7.71476e-100	328	354.4	397.2	399.6	12.1	15.2	21.5	11.4	505.512	-4.73346	7.30314e-215	8.43144e-213	972.9	958	843.5	1126	32.6	35.4	42	33.7
ENSG00000081923	ATP8B1	193.745	-4.17546	2.39283e-101	2.95321e-99	329.1	421.1	347.5	374.1	21.6	15.2	23.4	18	1176.93	-3.11419	8.64615e-278	1.51491e-275	1878.2	2058.6	2320.3	2185.9	239.5	241.3	250.3	241.3
ENSG00000116962	NID1	286.209	3.38377	7.66666e-101	9.38644e-99	42.1	53.5	46.3	55	524.4	504.1	615.3	449	273.238	4.99116	3.835e-134	1.92629e-132	17.9	14.5	10.8	21.2	498.2	518	576.7	528.7
ENSG00000132698	RAB25	428.467	-2.42831	7.7711e-101	9.4388e-99	703.7	745.2	759.4	686.3	125.4	117.5	133.1	157.3	1075.36	-2.59648	2.63433e-278	4.67061e-276	1919	1881.6	1756.5	1829.2	298	322	290.5	306
ENSG00000177508	IRX3	295.25	-5.82501	1.3036e-100	1.57089e-98	697.1	364.5	655.6	605.8	13.5	11.4	7.6	6.6	370.323	-5.57472	6.43971e-158	4.33967e-156	795.7	754.5	586.4	766.8	18	14.8	10.5	16
ENSG00000110492	MDK	2265.16	-3.05965	1.57043e-100	1.87765e-98	4046	3307.8	3784.6	5070	385.5	438.7	608.3	480.3	8654.88	-2.23388	1.32844e-253	2.03963e-251	15213.4	14094.6	12843.9	14962.2	3123.9	3108.2	2956.8	2936
ENSG00000068366	ACSL4	857.494	2.87175	4.06085e-100	4.81761e-98	171.8	269.6	213.3	162	1682.3	1499.1	1444.8	1417.2	2443.63	2.52729	1.11057e-295	2.28133e-293	751	647.5	742.5	740.5	3906.6	4116.3	4349.9	4294.9
ENSG00000147596	PRDM14	230.075	5.42812	1.8024e-99	2.12184e-97	6.6	21.2	4.5	5.9	489.3	410.3	448	454.7	925.828	6.42518	6.26372e-300	1.34224e-297	38.3	11.9	20.7	14.4	1773.4	1830	1845.5	1872.5
ENSG00000165732	DDX21	2186.24	2.05055	3.34603e-99	3.90897e-97	855.5	907.7	867.7	761.9	3398.3	3284.4	4075.1	3339.3	7220.05	1.58795	1.33963e-83	3.35877e-82	3931.2	3572.9	3818.8	3082.3	10722.3	10700	10126.9	11806
ENSG00000105289	TJP3	301.905	-3.45258	7.61666e-99	8.83071e-97	493.1	617.9	581.1	519.4	58	61.6	33	51.2	540.042	-3.1297	2.08895e-179	1.87414e-177	989.5	910.4	911.2	1070.9	87.7	112.8	121.6	116.2
ENSG00000198467	TPM2	2261.52	2.48505	8.5578e-99	9.84727e-97	712.6	741.1	670.3	603.8	3820.2	3394.3	4751.8	3398	2384.1	2.28465	1.76327e-158	1.19638e-156	943.6	770.3	740.7	790.5	4341.8	3734.1	3743.5	4008.4
ENSG00000102271	KLHL4	300.791	5.86846	3.56608e-98	4.07279e-96	6.6	12.1	13.5	4.9	655.1	618.8	694.5	400.7	1199.92	6.48907	0	0	29.3	15.9	28.9	27.1	2405.4	2262.4	2416	2414.4
ENSG00000188042	ARL4C	166.931	-4.36087	9.61949e-98	1.09049e-95	335.8	299.9	322.7	316.1	18.9	14.2	14.6	13.3	2147.72	-4.41844	1.74186e-82	4.29496e-81	5284.1	5047.5	3191.8	2916.2	193.4	180.4	172.4	196
ENSG00000170421	KRT8	9849.37	-2.66732	1.28442e-97	1.44535e-95	18061.3	13744.3	18478.2	17872.6	2883.3	2266.7	3217.7	2270.7	21505.1	-2.59943	5.29563e-201	5.71506e-199	38931.8	37757	38542.5	32498.4	6848.3	5523	6400.1	5539.3
ENSG00000158158	CNNM4	261.019	-2.66127	1.52152e-97	1.69966e-95	459.9	468.5	435.6	441.8	67.4	73	71	71	642.217	-2.39957	1.57126e-148	9.4358e-147	1108.1	1098	972.5	1144.6	185.5	201	225.8	202.2
ENSG00000076356	PLXNA2	281.771	-5.92701	4.72686e-97	5.24202e-95	686	379.7	479.6	676.5	9.4	4.7	10.8	7.6	657.495	-5.1399	3.62045e-200	3.86519e-198	1318.5	1569.7	1145.7	1082.8	42.7	23.1	43.8	33.7
ENSG00000112655	PTK7	1630.86	-2.08806	9.15307e-97	1.00776e-94	2466.8	2315.3	2914.6	2874.7	636.2	617.8	655.8	565.5	3702.04	-0.928412	2.50643e-39	2.67874e-38	5301.9	4559.9	4437.7	5119.9	2604.4	2544.1	2619	2429.5
ENSG00000079459	FDFT1	4124.38	1.87953	1.6453e-96	1.79855e-94	1703.3	1883.1	1909.2	1539.5	6646.9	6140.5	6192.8	6979.8	6196.64	1.4483	2.86548e-71	5.79437e-70	3826.6	2877.9	3162.9	3413.5	8934.3	9412	8759.2	9186.7
ENSG00000181163	NPM1	6366.69	1.66741	2.69156e-96	2.90082e-94	2709.5	3029.2	3342.2	3096.6	9337.5	9635.2	9966.2	9817.1	43602.5	0.76274	4.91419e-35	4.67052e-34	33121.1	29066.6	32627.1	34494.5	53988.3	53895.5	54432.4	57194.8
ENSG00000156675	RAB11FIP1	860.595	-1.94123	2.67627e-96	2.90082e-94	1408.5	1312.6	1338.2	1404.9	390.9	311.8	372	345.8	4508.89	-0.977148	2.04493e-27	1.563e-26	5018.9	5698.9	6419.7	6788.1	3035.1	2829	3197.4	3084.1
ENSG00000102755	FLT1	497.449	3.42869	5.21148e-96	5.57738e-94	57.6	125.2	82.4	66.8	930.1	802.6	961.9	953	3394.13	4.79191	0	0	262.7	186.3	258.9	229.6	6403	6360.6	6779	6672.9
ENSG00000144476	ACKR3	337.851	-7.17193	5.91238e-96	6.28354e-94	863.3	499.8	712	611.7	4	3.8	2.5	5.7	1009.38	-6.83793	3.09309e-299	6.5341e-297	1781.3	2198.7	1961.3	2067.3	10.1	14	18.4	23.9
ENSG00000137642	SORL1	1555.79	-1.79048	6.58273e-96	6.94773e-94	2326.1	2288	2421.5	2625.3	714.4	629.2	725.5	716.2	5859.49	-1.10512	3.43584e-77	7.67741e-76	7900.6	7639.9	8003.9	8463.1	3425.3	3811.6	3781.1	3850.5
ENSG00000120437	ACAT2	1496.76	1.67376	1.96336e-95	2.05803e-93	734.7	733.1	745.9	641.1	2263.3	2237.3	2356.6	2262.2	1824.48	1.28155	4.13146e-53	5.99707e-52	1252.2	1018.7	934.6	1049.7	2533.5	2608.3	2533.3	2665.4
ENSG00000128052	KDR	243.907	3.63772	2.29407e-95	2.38833e-93	28.8	29.3	47.4	37.3	457	439.7	523.4	388.4	828.916	4.56974	0	0	79.1	64.7	71.3	53.4	1430.4	1685.1	1615.3	1632.1
ENSG00000109323	MANBA	728.196	-2.69837	2.78367e-95	2.87847e-93	1157	1080.4	1330.4	1486.4	213	178.1	219.2	161	1419.03	-1.18178	5.68185e-09	1.98801e-08	1548	1617.3	1908	2822.2	831	891.9	867.2	866.6
ENSG00000006468	ETV1	225.164	3.55064	4.17466e-95	4.28785e-93	39.9	33.3	39.5	27.5	376.1	417.9	477.8	389.3	1482.03	3.49405	0	0	218	206.1	254.4	275.4	2574	2750.8	2724	2853.5
ENSG00000168143	FAM83B	328.867	-2.8575	4.36066e-95	4.44904e-93	505.3	547.3	647.7	611.7	82.2	85.3	65.3	86.2	1227.96	-2.38354	6.02349e-165	4.36534e-163	1803	2061.3	2314.9	2068.1	374.5	389.6	399	413.3
ENSG00000146197	SCUBE3	235.208	-6.29521	2.3627e-93	2.39462e-91	519.7	395.8	414.1	530.2	5.4	10.4	3.2	2.8	479.305	-5.17537	1.38103e-209	1.55816e-207	983.1	977.8	797.5	973.5	34.9	26.4	24.5	16.9
ENSG00000139514	SLC7A1	485.154	2.83515	7.85143e-93	7.90515e-91	138.5	114.1	125.2	96.2	895.1	758.1	1003.7	750.3	1204.91	3.48236	3.15903e-239	4.35624e-237	247.4	153.3	173.2	213.5	2237.8	2110.9	2275.1	2228.1
ENSG00000147526	TACC1	478.709	-2.68568	5.93268e-91	5.93423e-89	742.5	693.7	914	969	130.8	122.2	136.2	121.3	2144.04	-2.26154	1.97263e-290	3.89117e-288	3362.5	3471.1	3765.6	3594	755.7	741.2	745.5	716.7
ENSG00000111885	MAN1A1	349.217	-3.39553	1.22705e-90	1.21941e-88	758	453.4	628.5	716.7	56.6	59.7	64	56.8	1536.18	-2.1862	1.17277e-150	7.23233e-149	2216.2	2518.5	2632.5	2709.5	575.8	498.3	585.4	553.5
ENSG00000125691	RPL23	1840.13	1.66697	2.74861e-90	2.71386e-88	810.1	982.5	840.6	884.6	2834.8	2791.6	2717.8	2859	15974.4	-0.292997	2.28509e-07	7.1926e-07	18570.8	16315.8	17411.5	18067.4	14781.8	14262.9	13737.4	14648
ENSG00000111879	FAM184A	309.668	-2.66023	2.84622e-90	2.79221e-88	467.7	581.6	522.4	568.5	84.9	77.7	77.9	96.6	1737.96	-2.65506	1.23687e-149	7.53404e-148	2427.8	3043	3324.4	3211	440.8	527.9	455	473.7
ENSG00000143995	MEIS1	555.874	-8.8129	4.95378e-90	4.82883e-88	1170.3	790.6	1251.4	1227.2	4	0.9	0.6	1.9	4325.48	-10.054	0	0	7194.2	8959.9	9542.9	8877.4	6.7	3.3	10.5	8.9
ENSG00000163638	ADAMTS9	305.592	-7.36632	5.24271e-90	5.07813e-88	585.1	511.9	626.2	708.9	4	1.9	1.9	4.7	1287.12	-6.49018	0	0	2228.9	2724.6	2639.7	2592.6	28.1	21.4	27.1	34.6
ENSG00000103335	PIEZO1	467.625	-2.74583	6.62869e-90	6.38022e-88	795.7	917.8	730.1	812.9	121.3	114.7	95	153.5	1150.75	-0.984526	2.0102e-28	1.5857e-27	1569.7	1519.5	1346	1680.1	864.8	742.1	782.3	701.6
ENSG00000181019	NQO1	651.543	2.51234	1.17381e-89	1.12275e-87	168.4	198.9	220	184.6	1292.7	1085	1141.9	920.8	2021.74	3.06277	2.36763e-138	1.24598e-136	584	363.4	402.4	372.8	3708.7	3281.2	3888.7	3572.8
ENSG00000065150	IPO5	4237.27	1.72568	3.13665e-89	2.98158e-87	2032.4	2057.8	2031.1	1734.8	6818.1	6386.8	6884.1	5953	20291.5	0.924427	7.31692e-48	9.4184e-47	14301.7	12446.9	14579.6	14661.5	26090	26245.2	26228.7	27778.2
ENSG00000146731	CCT6A	2638.87	1.40393	1.79387e-88	1.68426e-86	1462.8	1421.7	1468	1431.5	3940.2	3958.1	3818.5	3610.2	7480.9	0.803518	1.84855e-38	1.92588e-37	5951	5389.7	5419.2	5038.5	9606.8	9089.1	9522.3	9830.6
ENSG00000140795	MYLK3	195.52	-6.17223	1.79038e-88	1.68426e-86	364.6	386.7	402.8	391.7	4	4.7	5.7	3.8	872.943	-5.99532	3.1416e-255	4.84848e-253	1400.1	1586.9	1793.5	2098.6	23.6	28	27.1	25.7
ENSG00000127824	TUBA4A	176.493	4.59009	1.92535e-88	1.79668e-86	12.2	16.2	15.8	9.8	357.2	303.2	376.4	321.1	221.718	4.40027	4.15602e-122	1.80981e-120	17.9	23.8	16.2	21.2	427.3	434	421.8	411.6
ENSG00000163431	LMOD1	155.66	-4.79622	1.96253e-88	1.82028e-86	316.9	273.6	308	304.4	9.4	12.3	6.3	14.2	325.579	-4.8909	3.24807e-168	2.49992e-166	544.5	648.8	666.7	661.7	20.2	22.2	20.1	20.4
ENSG00000099219	ERMP1	560.52	-1.94361	2.30749e-88	2.12734e-86	935.3	939	832.7	853.2	231.9	230.3	221.1	240.6	2125.53	-1.82364	2.19788e-160	1.52601e-158	3389.3	3198.9	3500.3	3175.5	891.7	968.5	877.7	1002.3
ENSG00000148834	GSTO1	967.764	-1.8867	6.4652e-88	5.92476e-86	1462.8	1442.9	1672.2	1524.7	399	395.1	458.8	386.5	2076.5	-2.62135	2.27654e-166	1.71668e-164	4225.7	3479.1	3236	3356.8	569	518	600.3	627.1
ENSG00000170921	TANC2	406.305	-2.40811	8.06867e-88	7.35017e-86	712.6	761.3	634.1	632.3	129.4	116.6	145.7	118.4	2346.72	-1.90051	2.58789e-133	1.28045e-131	3186.5	3842.4	4035.3	3747.3	986.2	998.2	993.2	984.6
ENSG00000096060	FKBP5	297.433	2.63357	2.90607e-87	2.63163e-85	97.5	90.9	72.2	67.7	483.9	539.2	520.2	507.8	444.32	1.36654	4.2188e-39	4.47352e-38	292	240.5	245.4	217.7	619.6	698.4	582.8	658.2
ENSG00000153208	MERTK	211.827	-3.11931	1.80823e-86	1.62783e-84	396.7	329.2	360	435.9	44.5	43.6	43.1	41.7	736.874	-2.56421	7.63667e-206	8.42466e-204	1169.3	1290.9	1260.3	1324.2	204.7	219.9	201.3	224.4
ENSG00000101825	MXRA5	155.621	-4.02256	2.10984e-86	1.88824e-84	291.5	267.6	288.9	327.9	18.9	11.4	20.9	18	254.521	-3.42951	3.27826e-103	1.11468e-101	433.5	514	389.7	527	49.5	37.1	48.1	37.3
ENSG00000108821	COL1A1	1552.37	-2.345	9.08701e-86	8.08532e-84	2767.2	3125.1	2271.4	2220.8	567.5	510.8	496.8	459.4	201.965	-1.34769	2.74242e-16	1.39324e-15	297.1	240.5	233.7	388.9	127.1	114.5	109.4	104.7
ENSG00000171365	CLCN5	286.975	-2.87566	5.37468e-85	4.75457e-83	619.5	444.3	476.2	482.1	76.8	65.4	67.2	64.4	2215.38	-2.26692	4.83039e-306	1.05793e-303	3506.6	3674.6	3770.1	3728.7	708.4	785.7	763.9	785
ENSG00000138685	FGF2	240.886	3.14222	7.3462e-85	6.46128e-83	38.8	51.5	54.2	48.1	523	405.6	406.2	399.8	3787.01	3.7496	0	0	589.1	488.9	484.5	531.2	6612.2	6980.7	7296.2	7313.3
ENSG00000039523	FAM65A	182.373	-3.13474	1.23808e-84	1.08272e-82	335.8	334.2	317.1	323	45.8	26.5	36.8	39.8	104.212	-3.00024	1.82007e-47	2.32972e-46	177.2	194.2	154.3	216	28.1	18.9	28	16.9
ENSG00000129422	MTUS1	187.421	-3.3954	1.7639e-84	1.53379e-82	307	398.8	345.3	323	21.6	33.2	33.6	36.9	1335.56	-3.12698	0	0	2432.9	2408.8	2431.3	2316.4	276.6	278.4	261.6	278.5
ENSG00000136997	MYC	328.642	4.18715	4.55155e-84	3.93542e-82	22.2	30.3	37.2	42.2	517.6	513.6	906.1	559.9	463.406	5.06621	1.81186e-221	2.16739e-219	25.5	26.4	26.2	27.1	889.5	876.3	897.8	938.4
ENSG00000117395	EBNA1BP2	1570.15	1.62906	5.86931e-84	5.04629e-82	724.8	734.1	850.8	756	2224.2	2451.4	2376.9	2443.1	1468.33	1.86316	2.84095e-104	9.82816e-103	743.4	568.2	577.4	641.4	2454.8	2246.7	2211.2	2303.5
ENSG00000142449	FBN3	481.39	-2.46982	8.29557e-84	7.09248e-82	827.8	684.6	848.5	908.2	141.5	123.2	168.6	148.7	677.569	-1.23337	3.1787e-31	2.73723e-30	1109.4	948.7	784.9	962.5	448.7	390.4	392	384.1
ENSG00000120694	HSPH1	1935.38	1.66128	1.41065e-83	1.19937e-81	940.9	861.3	1046	865.9	3049.1	2944.2	2972.5	2803.1	4584.15	1.50993	2.48006e-134	1.24782e-132	2283.7	2241	2536.8	2456.1	6434.5	7026	6714.3	6980.7
ENSG00000107485	GATA3	474.664	-8.75384	2.27201e-83	1.92104e-81	799	1074.3	1038.1	879.7	2.7	2.8	0.6	0	440.649	-7.85282	4.69987e-106	1.67053e-104	1016.3	819.2	787.6	889.6	2.2	4.1	3.5	2.7
ENSG00000000003	TSPAN6	2016.5	-2.52342	4.44123e-83	3.73453e-81	2760.5	2911	3948.2	4140.2	589.1	608.4	639.4	535.2	5811.75	-2.0188	3.56502e-221	4.24751e-219	9712.6	8677.2	9521.3	9392.5	2117.5	2255	2409.9	2408.2
ENSG00000134954	ETS1	238.539	4.28673	6.04227e-83	5.05306e-81	27.7	25.2	19.2	17.7	369.3	347.8	559.5	541.9	951.129	5.05777	0	0	81.6	50.2	41.5	50.8	1880.2	1750.9	1952.2	1801.5
ENSG00000101160	CTSZ	282.066	-2.88121	1.437e-82	1.19521e-80	575.2	415	450.2	548.8	64.7	69.2	61.5	72	527.494	-1.99509	9.61635e-95	2.90499e-93	870.9	841.7	798.4	860.8	255.3	189.4	203	200.5
ENSG00000130294	KIF1A	1425.6	2.88333	4.24682e-82	3.51315e-80	281.5	475.6	323.8	265.1	2458.7	2191.8	2843.9	2564.4	3023.93	3.68309	3.32376e-240	4.62624e-238	539.4	395.1	341	464.3	5556.3	5300.6	6171.7	5423.1
ENSG00000106070	GRB10	209.155	2.78657	6.5068e-82	5.35377e-80	56.5	58.6	47.4	47.1	370.7	372.4	360.6	360	1868.39	3.6433	0	0	312.4	241.8	252.6	296.5	3347.7	3510.1	3381.2	3604.8
ENSG00000164733	CTSB	543.399	-2.19389	9.01756e-82	7.37993e-80	918.7	818.9	863.2	974.9	183.3	178.1	230	180	1616.32	-0.43904	3.59627e-13	1.57666e-12	1901.2	1816.8	1819.6	1902.1	1449.5	1351.5	1397.5	1292.4
ENSG00000108219	TSPAN14	398.332	-2.09814	1.15137e-81	9.37262e-80	605.1	603.8	673.6	702	156.4	149.7	148.3	147.8	1171.43	-1.65785	5.3599e-90	1.50047e-88	1768.6	1826.1	1553.5	1970.7	569	557.6	553	573
ENSG00000125266	EFNB2	278.121	-3.14187	1.52436e-81	1.23433e-79	502	383.7	516.8	601.8	49.9	52.1	64.6	54	2017.28	-2.18297	1.5116e-278	2.69608e-276	3161	3510.8	3244.1	3311.9	743.3	706.6	739.4	721.1
ENSG00000130779	CLIP1	705.498	-1.94081	1.77346e-81	1.42847e-79	1070.5	1104.6	1126.1	1181.1	306	244.5	321.3	289.9	3408.63	-1.08526	1.25004e-62	2.17486e-61	4271.6	4814.9	4919.4	4530.2	2192.8	2047.4	2212.1	2280.5
ENSG00000154310	TNIK	340.174	3.01278	2.13926e-81	1.7141e-79	68.7	52.5	102.7	73.6	612	568.6	697.7	545.7	1259.6	3.64239	0	0	205.3	185	177.7	180.5	2271.5	2315.1	2353.9	2387.8
ENSG00000057704	TMCC3	150.086	-4.1546	2.77459e-81	2.21158e-79	278.2	237.3	306.9	316.1	18.9	10.4	15.8	17.1	812.307	-3.66094	7.64734e-280	1.37219e-277	1423	1540.7	1603.1	1454.7	138.3	95.5	126.9	116.2
ENSG00000120254	MTHFD1L	750.628	2.06987	6.85199e-81	5.43331e-79	316.9	291.8	292.2	251.3	1244.2	1091.6	1366.8	1150	1718.49	1.61285	4.47959e-107	1.60758e-105	941	847	825.5	776.1	2695.5	2410.6	2638.3	2614
ENSG00000135480	KRT7	2890.07	-6.39258	8.30139e-81	6.54869e-79	6171.5	5075.9	6429.5	5205.5	99.8	65.4	32.3	40.7	3855.84	-7.16104	0	0	7474.7	7503.8	7269.5	8388.5	49.5	58.5	49.9	52.3
ENSG00000197565	COL4A6	504.388	-2.9168	1.25591e-80	9.85663e-79	980.8	750.2	839.5	993.6	157.7	81.5	111.5	120.3	1442.64	-1.14676	2.40738e-57	3.79197e-56	1795.4	2120.7	1973.9	2062.2	897.4	925.7	923.2	842.7
ENSG00000180530	NRIP1	534.685	-2.19945	2.94229e-80	2.29739e-78	751.4	932	891.4	941.5	187.4	217	190.1	166.7	6129.19	-1.76369	5.98337e-103	2.02294e-101	8160.7	9376.2	10724.7	9630.6	2688.7	2647	2913	2892.5
ENSG00000134138	MEIS2	483.479	-8.93293	4.2322e-80	3.28779e-78	904.3	844.1	1121.6	992.6	2.7	0.9	0.6	0.9	3870.85	-10.1678	6.48076e-299	1.35941e-296	6642.1	7844.7	8251.9	8204.7	4.5	6.6	7.9	4.4
ENSG00000174721	FGFBP3	176.01	5.51627	7.94565e-80	6.14143e-78	5.5	6.1	10.2	5.9	351.8	331.7	391	306	480.504	4.09235	6.76175e-166	5.03514e-164	49.7	74	39.7	50.8	864.8	1063.3	872.4	829.3
ENSG00000090861	AARS	2438.2	1.63415	1.04485e-79	8.0354e-78	1255.6	1213.7	1252.5	1024	3828.3	3523.2	3783	3625.4	4883.85	1.53369	1.24417e-65	2.29324e-64	2907.3	2490.7	2550.4	2074.9	7042.9	7213.8	7071.3	7719.6
ENSG00000128829	EIF2AK4	870.754	1.72091	1.1706e-79	8.95741e-78	392.3	437.2	381.4	406.5	1308.9	1256.5	1333.9	1449.4	4464.57	1.58644	2.72731e-156	1.80123e-154	2394.7	2135.3	2306.8	2082.5	6816.9	6679.3	6516.5	6784.7
ENSG00000083307	GRHL2	500.479	-1.94954	1.52153e-79	1.15848e-77	780.2	857.3	761.7	781.5	229.2	202.8	208.5	182.8	2579.36	-2.04606	6.44929e-191	6.38201e-189	4479.5	4256	3837.7	4043	1076.2	1008.9	978.3	955.3
ENSG00000164946	FREM1	134.341	-4.68456	2.34244e-79	1.77469e-77	251.6	271.6	234.7	277.8	12.1	7.6	8.9	10.4	929.108	-3.80596	0	0	1796.6	1725.7	1672.6	1742.8	130.4	114.5	118.1	132.2
ENSG00000197756	RPL37A	1943.81	1.92189	5.35172e-79	4.03461e-77	795.7	899.7	812.4	731.4	2797.1	3001.1	3593.5	2919.6	16833.2	0.0457402	0.510007	0.601963	16367.4	15089.6	16505.7	18294.4	18355.6	16887.7	17022.3	16142.6
ENSG00000101846	STS	147.695	-5.39481	7.9084e-79	5.93285e-77	301.4	252.4	303.5	300.4	5.4	2.8	8.9	6.6	2014.17	-3.62739	0	0	3171.2	3792.2	4003.7	3943.9	307	313	287.9	294.5
ENSG00000153904	DDAH1	433.633	2.28963	8.08241e-79	6.03382e-77	147.4	164.6	132	142.4	680.7	641.5	820.6	739.9	2523.13	3.00046	5.8448e-286	1.09493e-283	600.6	477	528.7	625.3	4394.6	4244.8	4629	4685.1
ENSG00000163032	VSNL1	193.976	3.17766	1.42385e-78	1.0578e-76	33.2	42.4	39.5	37.3	300.6	346.8	400.5	351.5	365.669	3.23542	4.78313e-117	1.95701e-115	94.4	59.5	52.3	74.6	603.9	736.3	670.3	634.2
ENSG00000188153	COL4A5	1110.19	-2.54292	4.2678e-78	3.15528e-76	1889.5	1506.5	1996.1	2196.3	392.3	280.5	350.4	270	5541.07	-0.775802	1.0742e-19	6.25044e-19	5781.4	7145.7	7727.8	7334.5	4130.4	4106.4	4255.4	3846.9
ENSG00000102081	FMR1	637.961	-1.79878	4.32069e-78	3.17903e-76	918.7	973.4	1051.6	1021.1	284.4	295.7	260.4	298.4	2399.16	-1.61898	4.69682e-110	1.77989e-108	3532.1	3794.9	3926.1	3233.1	1130.1	1195	1207.6	1174.4
ENSG00000143382	ADAMTSL4	213.485	-6.44989	5.90949e-78	4.32721e-76	569.6	343.3	343	434.9	4	4.7	2.5	5.7	400.375	-4.40195	3.33818e-165	2.43704e-163	751	825.8	659.5	823.5	37.1	20.6	43.8	41.7
ENSG00000075618	FSCN1	1754.54	3.02341	7.45337e-78	5.43173e-76	355.7	466.5	463.8	231.7	3089.6	2802.1	3560.6	3066.5	3143.46	3.55329	6.55063e-56	1.00463e-54	647.8	348.8	359.1	569.3	5781.2	6019.6	6039.6	5382.3
ENSG00000181449	SOX2	489.581	3.26389	1.04798e-77	7.60108e-76	65.4	144.4	71.1	80.5	966.5	886	793.3	909.4	2095.84	3.82549	0	0	295.8	240.5	263.4	298.2	3590.6	4114.6	3894	4069.6
ENSG00000105974	CAV1	185.771	5.35016	1.42115e-77	1.02591e-75	8.9	5	10.2	8.8	300.6	316.5	471.4	364.7	2703.25	6.93697	0	0	51	25.1	46	46.6	5694.6	4702.7	5713.2	5346.8
ENSG00000137693	YAP1	1492.88	-1.51458	1.78145e-77	1.27997e-75	2095.6	2073	2384.2	2299.4	763	773.2	782.6	772.1	5828.49	-1.16213	4.61577e-79	1.06413e-77	8261.5	8391.8	8282.6	7302.4	3443.3	3571.1	3641.1	3734.3
ENSG00000196730	DAPK1	900.772	-1.62644	2.12034e-77	1.51634e-75	1337.6	1485.3	1296.5	1324.4	466.4	432.1	436.6	427.2	3740.85	-0.527226	8.67549e-25	6.06307e-24	4204.1	4433.1	4493.6	4534.4	3091.3	2951.7	3128.3	3090.3
ENSG00000152558	TMEM123	600.909	-2.52931	4.41936e-77	3.14576e-75	1047.2	774.5	1095.6	1186	171.2	199	175.5	158.2	4656.28	-1.4991	9.92755e-84	2.49327e-82	6116.7	6987.2	7403	7019.4	2213.1	2419.7	2416.9	2674.3
ENSG00000068697	LAPTM4A	2950.39	-1.86263	6.19256e-77	4.38118e-75	4500.4	4263	4871.2	4894.3	1101.3	1452.7	1162.8	1357.5	5485.43	-2.01648	1.60051e-102	5.34448e-101	9739.3	9452.8	9007.9	7006.7	2165.8	2091.9	2150.9	2268.1
ENSG00000173692	PSMD1	2946.63	1.34856	6.2122e-77	4.38118e-75	1640.1	1712.5	1746.7	1541.4	4331.1	4250	4255	4096.2	4716.18	0.859732	4.78393e-26	3.50023e-25	3901.9	3245.2	3163.8	3091.6	5991.5	5952.1	5775.3	6608.2
ENSG00000141449	GREB1L	357.653	-8.38013	8.39947e-77	5.89658e-75	705.9	745.2	697.3	705.9	4	1.9	0	0.9	1672.56	-8.28559	0	0	3413.5	3191	3272.1	3464.4	6.7	9.1	17.5	6.2
ENSG00000049323	LTBP1	757.192	-1.8088	1.69715e-76	1.18599e-74	1206.8	1057.2	1178	1273.4	338.3	308	332	363.8	1773.28	-0.832608	6.88122e-49	9.05718e-48	2158.8	2325.5	2283.3	2318	1250.5	1253.5	1275.8	1320.7
ENSG00000092820	EZR	16223.7	-2.14547	3.59014e-76	2.49743e-74	23087	26873.7	30326.1	25685.7	6388.1	5173	7060.3	5196	27793.8	-1.223	3.477e-75	7.47768e-74	35668.8	37877.2	40336.8	41813.8	17544.8	15611.9	16186.7	17310.7
ENSG00000138757	G3BP2	3668.78	1.27133	4.44528e-76	3.0783e-74	2064.6	2109.3	2263.5	2155	5017.2	5222.2	5375.4	5143	6963.35	0.843321	1.68879e-26	1.2513e-25	5731.6	5056.7	4798.5	4347.2	8866.9	8725.9	8896.6	9283.4
ENSG00000151835	SACS	589.711	2.09751	5.00673e-76	3.45149e-74	227.2	255.5	209.9	196.4	1083.8	910.6	963.8	870.6	10733.8	2.80879	8.56772e-196	8.73966e-194	2220	2675.7	3200.8	2587.5	18082.3	17981.4	19743.7	19379.2
ENSG00000108175	ZMIZ1	609.215	-2.16482	5.43678e-76	3.73115e-74	1209	928.9	945.6	906.2	229.2	216.1	233.2	205.6	809.522	-2.16931	6.2005e-110	2.34079e-108	1393.7	1351.7	1116	1440.3	293.5	294.8	271.3	314.9
ENSG00000154096	THY1	221.276	4.48723	5.58898e-76	3.81847e-74	24.4	10.1	23.7	14.7	338.3	360.1	592.5	406.4	3002.04	5.59218	0	0	128.8	105.7	100.1	146.6	5984.7	6036.1	5960	5554.4
ENSG00000110723	EXPH5	157.834	-3.25151	8.62263e-76	5.86492e-74	287	280.7	255	321	31	25.6	27.2	35.1	2431.09	-2.27204	8.53457e-133	4.20183e-131	3277	4256	4414.2	4171.8	842.3	776.6	866.3	844.4
ENSG00000197217	ENTPD4	212.86	-2.77459	1.08804e-75	7.36789e-74	389	323.1	354.3	422.2	55.3	49.3	57.7	52.1	2505.74	-1.80465	1.58588e-190	1.56414e-188	3663.4	3875.5	4075.9	3974.4	1061.5	1158	1085.9	1151.3
ENSG00000176014	TUBB6	486.467	3.24992	2.47699e-75	1.66995e-73	93.1	89.9	97	84.4	842.5	604.6	1209.7	870.6	2801.96	3.94045	0	0	429.7	290.7	311.2	335.5	5542.8	5125.2	5259	5121.5
ENSG00000170266	GLB1	1567.13	-2.92995	2.62598e-75	1.76263e-73	3117.3	1735.7	2958.6	3291	361.3	322.2	406.2	344.8	2295.2	-1.20091	3.41739e-39	3.63408e-38	2594.9	3312.6	3286.5	3604.2	1445	1374.6	1399.2	1344.7
ENSG00000125378	BMP4	142.287	-3.70298	3.18855e-75	2.1309e-73	270.4	247.4	276.5	266.1	18.9	9.5	22.2	27.5	661.779	-2.71863	9.43567e-132	4.57738e-130	1312.1	1079.5	1000.5	1206.5	179.9	155.7	197.8	162.3
ENSG00000164134	NAA15	1940.26	1.45011	3.97003e-75	2.64163e-73	979.6	1031.9	1072	1069.2	2980.4	2881.7	2898.4	2608.9	3581.12	0.803372	4.79515e-31	4.10663e-30	2659.9	2671.7	2787.6	2316.4	4506	4505	4371.7	4830.6
ENSG00000135842	FAM129A	160.55	4.16053	7.82613e-75	5.1849e-73	13.3	20.2	21.4	10.8	322.2	261.5	361.2	273.8	1365.34	5.468	0	0	56.1	56.8	60.4	63.5	2715.7	2479.8	2813.3	2677
ENSG00000136167	LCP1	1978.28	-2.79168	1.08169e-74	7.13545e-73	3690.3	2422.3	3722.5	4017.5	519	380	594.4	480.3	8339.44	-3.36428	0	0	14793.9	15667	16169.2	14191.3	1559.7	1296.3	1548	1490.2
ENSG00000099800	TIMM13	493.604	1.84002	4.7421e-74	3.11472e-72	193.9	220.1	225.7	218.9	804.7	738.2	740.1	807.1	1402.04	1.09442	1.06476e-35	1.03171e-34	1026.5	836.4	790.3	922.6	2077	1914.8	1782.5	1866.3
ENSG00000170004	CHD3	445.495	-2.00064	5.52593e-74	3.61405e-72	739.2	666.4	726.7	717.7	187.4	196.2	151.4	179	1714.11	-2.12004	2.73298e-130	1.31086e-128	3126.6	2942.6	2502.6	2585.8	589.2	677.8	620.4	667.9
ENSG00000166750	SLFN5	258.351	-2.79659	7.28625e-74	4.74505e-72	455.5	375.6	477.3	502.7	60.7	77.7	69.1	48.3	1149.51	-2.24105	2.14582e-132	1.04951e-130	1772.4	1956.9	2047.9	1813.1	453.2	336.8	406.9	408.9
ENSG00000100889	PCK2	678.405	2.10765	8.04942e-74	5.19782e-72	274.8	252.4	251.6	240.5	1037.9	961.8	1312.9	1095.1	1522.7	2.57476	4.37169e-290	8.56678e-288	461.6	417.5	436.6	432.1	2775.3	2600.9	2608.5	2449
ENSG00000198732	SMOC1	402.334	-8.19218	8.03871e-74	5.19782e-72	1185.8	407.9	740.2	877.7	1.3	1.9	1.9	1.9	401.502	-7.04431	3.6925e-130	1.76541e-128	798.2	884	737.1	771	4.5	4.9	5.3	7.1
ENSG00000071082	RPL31	964.861	1.64029	1.30243e-73	8.37498e-72	467.7	504.9	478.4	422.2	1353.4	1489.6	1535.4	1467.4	17676.3	-0.165358	0.00372379	0.00774612	18434.3	17843.2	18646.5	19824.5	17814.7	16311.1	16618.9	15917.3
ENSG00000188483	IER5L	148.995	-5.78641	5.75661e-73	3.68616e-71	323.6	245.4	304.7	301.4	2.7	1.9	7.6	4.7	327.815	-4.68019	6.15592e-141	3.37059e-139	594.2	531.2	626.1	773.5	31.5	25.5	21.9	18.6
ENSG00000076003	MCM6	2989.51	1.31836	2.90317e-72	1.85125e-70	1814.1	1750.9	1657.6	1615.1	4414.6	4308.7	4078.9	4276.2	3363.67	0.666716	7.96212e-09	2.76281e-08	3111.3	2799.9	2544.1	1941.9	4185.5	4345.2	3747.8	4233.7
ENSG00000100604	CHGA	151.753	4.39225	3.15699e-72	2.00476e-70	14.4	16.2	12.4	9.8	272.3	271	365	252.9	207.352	5.10481	1.57316e-101	5.16628e-100	15.3	7.9	7.2	14.4	377.8	450.5	408.6	377
ENSG00000135111	TBX3	410.737	-8.88923	4.0786e-72	2.57929e-70	897.6	786.6	831.6	765.8	2.7	0	0.6	0.9	1240.72	-9.69482	9.22738e-135	4.67427e-133	2635.7	2531.7	2294.2	2455.3	1.1	0.8	3.5	3.5
ENSG00000183023	SLC8A1	143.952	-3.88234	4.63648e-72	2.92003e-70	203.9	294.8	303.5	279.8	14.8	17.1	19.6	18	1316.06	-3.34135	0	0	2401	2309.7	2409.6	2463.8	239.5	211.7	262.5	230.6
ENSG00000183337	BCOR	464.17	2.012	5.99282e-72	3.75878e-70	186.2	214.1	183.9	151.2	752.2	744.8	766.7	714.3	1002.73	2.77879	5.53008e-175	4.74695e-173	293.3	219.3	216.5	287.2	1655.3	1778.1	1744.8	1827.2
ENSG00000104327	CALB1	173.68	5.12286	7.23983e-72	4.52238e-70	3.3	12.1	13.5	6.9	254.8	297.5	423.3	378	247.799	4.63925	7.31548e-121	3.14883e-119	14	13.2	20.7	23.7	429.6	522.2	446.3	512.7
ENSG00000105143	SLC1A6	140.716	-3.27437	1.01514e-71	6.31531e-70	244.9	242.3	283.2	251.3	24.3	24.6	22.8	32.2	715.369	-2.50033	4.28936e-208	4.78512e-206	1257.3	1148.2	1202.6	1258.2	201.3	214.1	224.9	216.4
ENSG00000159251	ACTC1	839.48	2.86564	1.14431e-71	7.09011e-70	226.1	206	205.4	164	1492.2	1041.4	1939	1441.8	897.641	2.68117	1.9141e-98	6.0717e-97	204	207.4	229.1	316	1722.8	1388.6	1444.7	1668.5
ENSG00000164176	EDIL3	369.324	2.40309	3.67429e-71	2.26739e-69	93.1	139.3	109.5	123.7	634.9	530.7	675.5	648	2726.83	3.49728	0	0	506.2	400.4	421.3	444	4863.6	4818.8	5112	5248.4
ENSG00000012779	ALOX5	130.818	-4.81787	3.75992e-71	2.31092e-69	203.9	250.4	256.1	302.4	8.1	5.7	7.6	12.3	172.324	-4.57208	1.23351e-93	3.64861e-92	274.1	315.8	374.4	360.1	14.6	13.2	16.6	9.8
ENSG00000153993	SEMA3D	152.808	-4.05544	6.73539e-71	4.12313e-69	303.6	216.1	317.1	321	12.1	9.5	20.3	22.7	895.776	-3.58156	8.67997e-223	1.04673e-220	1389.9	1774.5	1839.5	1614.8	118.1	133.4	150.5	145.5
ENSG00000104881	PPP1R13L	243.284	-2.33983	1.06692e-70	6.50525e-69	382.3	375.6	442.3	429	74.1	80.5	85.5	76.7	318.682	-3.02413	1.97314e-143	1.11946e-141	552.1	582.7	547.6	588.8	70.8	60.1	66.5	80.7
ENSG00000171793	CTPS1	931.715	1.89213	1.21356e-70	7.36994e-69	448.8	371.6	419.8	339.7	1353.4	1463.1	1631.7	1425.7	1568.86	1.86846	9.44594e-80	2.19982e-78	849.2	606.5	610.8	630.3	2593.1	2404.1	2426.5	2430.4
ENSG00000165801	ARHGEF40	144.101	3.88846	1.24772e-70	7.54746e-69	16.6	23.2	18.1	12.8	268.2	227.4	308	278.5	843.783	4.57087	0	0	85.4	58.1	63.2	65.2	1609.2	1718	1653	1498.1
ENSG00000113319	RASGRF2	167.797	4.88201	1.89467e-70	1.14158e-68	10	13.1	10.2	7.9	268.2	246.4	393.5	393.1	3492.94	5.52173	0	0	198.9	99.1	148.9	141.5	7114.9	6316.9	7263.8	6659.6
ENSG00000011052	NME1-NME2	571.54	2.15028	2.5929e-70	1.55615e-68	229.4	222.1	225.7	161	935.5	839.6	1029.7	929.3	0.319729	0.217903	0.838939	NA	0	0	0	0.8	0	0.8	0	0.9
ENSG00000163565	IFI16	146.089	-5.21002	1.28728e-69	7.69554e-68	198.4	346.3	309.2	286.7	5.4	11.4	5.7	5.7	342.201	-4.88981	6.00454e-108	2.1945e-106	594.2	720.1	886.8	449.9	23.6	18.9	23.6	20.4
ENSG00000173801	JUP	2217.17	-1.81939	1.65228e-69	9.83912e-68	3571.7	3139.2	3976.4	3143.7	1083.8	881.3	1019.6	921.7	1250.01	-0.860803	7.62336e-15	3.60771e-14	1558.2	1486.5	1384.8	2022.4	818.7	907.6	968.7	853.3
ENSG00000135919	SERPINE2	270.246	2.75533	2.41571e-69	1.43295e-67	52.1	77.7	84.6	61.9	467.7	465.3	550	402.6	506.522	3.28982	2.54181e-167	1.93139e-165	93.1	64.7	106.5	103.4	949.1	841.7	975.7	918
ENSG00000178234	GALNT11	166.352	-3.43175	3.16947e-69	1.8728e-67	322.5	233.2	301.3	362.3	29.7	24.6	24.1	33.2	1756.34	-2.12935	5.45305e-250	8.00121e-248	2996.5	2866	2726.3	2853.5	625.2	660.5	637	685.7
ENSG00000137267	TUBB2A	866.72	3.03514	6.34473e-69	3.73461e-67	167.3	188.8	227.9	158.1	2175.6	1161.8	1586.7	1267.5	2477.12	4.61203	0	0	215.5	167.8	165.1	223.7	5068.2	4507.5	4840.8	4628.4
ENSG00000178202	KDELC2	505.833	-2.76976	8.25031e-69	4.83766e-67	930.9	631.1	921.9	1055.4	101.1	118.5	147.6	140.2	2184.78	-2.00226	1.18427e-184	1.08537e-182	3224.8	3619.1	3674.4	3470.3	892.9	799.7	908.3	888.8
ENSG00000113369	ARRDC3	370.108	-2.75585	9.70512e-69	5.66897e-67	566.3	673.5	642	697.1	99.8	118.5	61.5	102.3	3579.55	-2.72562	1.24596e-282	2.26293e-280	5616.9	6025.3	6761.6	6480.5	874.9	958.7	910.1	1008.5
ENSG00000197451	HNRNPAB	2231.46	1.32808	1.6054e-68	9.34185e-67	1295.5	1201.6	1366.5	1217.4	3143.5	3312.8	3095.4	3219	3890.29	0.713548	2.10221e-10	7.95938e-10	3674.9	2953.2	2544.1	2612.9	4665.6	4901.2	4273.7	5496.8
ENSG00000182985	CADM1	420.246	-2.56558	1.80531e-68	1.04653e-66	699.3	631.1	804.5	748.1	130.8	102.3	154	91.9	2741.89	-1.2593	6.1422e-63	1.07492e-61	3686.4	3777.7	4082.2	3926.1	1707	1396.8	1702	1656.9
ENSG00000132510	KDM6B	213.75	-2.848	2.03886e-68	1.17746e-66	449.9	362.5	331.7	356.4	59.3	55.9	39.3	54.9	126.076	-2.74824	6.37648e-59	1.04014e-57	209.1	215.4	211.1	242.3	40.5	32.9	28	29.3
ENSG00000166340	TPP1	349.368	-2.09558	3.18818e-68	1.83428e-66	623.9	497.8	552.9	590.1	149.6	125.1	126.7	128.8	409.495	-0.296187	0.0448783	0.0766394	364.7	395.1	427.6	616.8	318.2	391.2	359.6	402.7
ENSG00000159131	GART	1916.55	1.47898	4.6167e-68	2.64621e-66	1078.3	1020.8	1037	907.2	2953.4	2660.9	2961.7	2713.1	2361.13	0.290637	0.00740315	0.0146596	2556.6	2352	1766.4	1825	2673	2630.5	2438.8	2646.8
ENSG00000137285	TUBB2B	1028.59	2.52561	5.10507e-68	2.91522e-66	334.7	273.6	295.6	303.4	2079.9	1454.6	2124.7	1362.2	6834.53	2.44856	2.89077e-120	1.23713e-118	2642	1878.9	1742	2177.4	11872.7	11585.4	11398.4	11379.3
ENSG00000069188	SDK2	142.888	-3.71159	9.51423e-68	5.41285e-66	303.6	224.2	237	298.5	18.9	28.4	14.6	18	288.275	-3.25453	1.68528e-116	6.82962e-115	584	510	456.5	538	64.1	57.7	55.1	40.8
ENSG00000145246	ATP10D	126.653	-3.65386	1.37648e-67	7.80209e-66	202.8	272.6	244.9	219.9	20.2	14.2	17.7	20.8	1189.49	-3.70617	3.39352e-239	4.65804e-237	2587.2	2065.2	2047.9	2143.5	156.3	150.7	158.4	206.7
ENSG00000155313	USP25	1071.97	-2.02869	1.50538e-67	8.50124e-66	1380.8	1892.2	1768.2	1854.6	378.8	480.4	399.2	421.6	6469.96	-1.36734	2.69105e-44	3.20111e-43	7468.3	9053.7	10920.5	9877.1	3454.5	3566.1	3733.8	3685.5
ENSG00000122786	CALD1	4281.99	2.41715	1.77494e-67	9.98664e-66	1451.7	1269.2	1371	1271.4	5795	5820.2	9513.2	7764.2	18005.2	3.15421	0	0	3342.1	3674.6	3936.1	3557.6	33253.3	28941.7	33666.6	33669.7
ENSG00000175832	ETV4	148.781	5.323	1.86285e-67	1.04429e-65	3.3	12.1	6.8	3.9	262.9	272.9	365	263.4	1081.59	6.5549	0	0	26.8	13.2	17.1	29.7	2141.1	2175.9	2194.6	2054.3
ENSG00000165816	VWA2	128.266	-4.07012	5.04573e-67	2.81825e-65	283.7	231.2	244.9	215	6.7	15.2	20.9	8.5	278.739	-3.11516	4.64948e-120	1.98409e-118	453.9	547	501.6	496.5	67.5	45.3	56	62.1
ENSG00000198786	MT-ND5	685.671	-1.70878	5.6592e-67	3.1494e-65	1037.3	1070.3	993	1106.5	307.3	281.4	354.2	335.4	12435	0.285151	0.0140089	0.026453	8691.2	11755.9	11372.5	13004.3	12767.8	14682.9	11688.9	15516.3
ENSG00000186310	NAP1L3	821.264	2.06023	8.35144e-67	4.63081e-65	251.6	303.9	398.3	311.2	1358.8	1320	1235.6	1390.7	1765.06	2.46249	1.58251e-261	2.53423e-259	609.5	478.3	534.1	543.1	2960.9	2966.6	3051.3	2976.8
ENSG00000163655	GMPS	2081.28	1.38966	8.90536e-67	4.92013e-65	1214.6	1147	1175.8	1059.4	2821.3	3102.4	3185.4	2944.3	4618	0.637445	1.10732e-24	7.71345e-24	3819	3267.6	3571.6	3792.2	5449.4	5697.6	5587.2	5759.3
ENSG00000198223	CSF2RA	146.665	-6.09121	8.95725e-67	4.931e-65	257.1	249.4	308	344.6	4	0.9	4.4	4.7	340.763	-4.36563	1.15457e-188	1.10224e-186	673.3	625	616.2	687.1	31.5	28.8	35.9	28.4
ENSG00000182774	RPS17	2032.2	1.93469	1.36428e-66	7.4835e-65	802.3	755.3	900.4	901.3	3345.7	2974.5	3829.9	2748.2	14449.3	0.0990994	0.0961243	0.150447	14429.2	12596.2	14038.3	14743.7	14688.5	14939.9	14812	15346.9
ENSG00000110619	CARS	641.11	1.831	1.67006e-66	9.12809e-65	310.3	286.8	294.5	231.7	1037.9	962.8	1059.5	945.4	1489.25	1.69614	3.4558e-102	1.14754e-100	811	696.3	645.9	659.2	2363.7	2171	2228.8	2338.1
ENSG00000103534	TMC5	122.435	-3.85179	1.77829e-66	9.68502e-65	203.9	263.5	249.4	202.2	10.8	14.2	14.6	20.8	530.62	-3.2388	2.01086e-226	2.53794e-224	881.1	964.6	990.6	1003.1	103.5	102.1	98	102
ENSG00000137124	ALDH1B1	304.82	2.42576	1.82476e-66	9.90288e-65	72	110.1	106.1	90.3	598.5	487.1	481	493.6	948.611	2.56029	2.06848e-218	2.42566e-216	284.4	227.3	287.8	292.3	1628.3	1640.6	1587.3	1641
ENSG00000125977	EIF2S2	1104.64	1.61676	4.67054e-66	2.52572e-64	543	612.9	493.1	520.4	1535.4	1687.7	1783.1	1661.6	4844.84	1.56748	6.42886e-154	4.14481e-152	2438	2207.9	2556.7	2560.4	7219.4	7169.3	7290	7316.9
ENSG00000169242	EFNA1	193.394	-7.13442	6.62508e-66	3.57008e-64	360.2	328.2	402.8	447.7	1.3	2.8	1.3	2.8	919.372	-6.33086	0	0	1979	1875	1655.4	1757.2	24.7	21.4	22.8	19.5
ENSG00000005022	SLC25A5	1576.14	1.66272	7.90464e-66	4.24465e-64	846.7	738.1	779.7	657.8	2371.1	2236.3	2644.3	2335.1	3130.39	-1.31845	2.43326e-38	2.52886e-37	5439.6	4248.1	4238.3	3961.7	1800.4	1778.1	1582.1	1994.9
ENSG00000086475	SEPHS1	544.822	2.1707	8.12765e-66	4.34914e-64	172.9	260.5	173.8	179.7	881.6	850	898.5	941.6	7580.94	2.27114	1.00285e-100	3.25037e-99	3345.9	2390.3	2371.7	2273.1	12352.9	12628.1	11968	13317.4
ENSG00000185630	PBX1	1444.11	-1.68036	1.06793e-65	5.69462e-64	1890.6	2243.6	2221.8	2455.5	701	719.2	698.9	622.4	10952.2	-1.73187	8.02787e-96	2.4626e-94	14184.4	16586.6	18553.6	18045.3	4774.7	5179.5	4978.2	5314.9
ENSG00000104635	SLC39A14	603.971	1.6503	1.21595e-65	6.46143e-64	284.8	277.7	322.7	281.8	865.4	899.3	978.4	921.7	5551.51	3.54453	1.54246e-285	2.87148e-283	891.3	729.4	792.1	1070.1	9859.8	10331.9	10694	10043.5
ENSG00000124207	CSE1L	3285.43	1.45689	1.86626e-65	9.8828e-64	1705.5	1830.6	1878.7	1591.5	5219.4	4942.7	4503.4	4611.5	10235.2	1.28941	1.56869e-111	6.04462e-110	6170.3	5569.4	6090.4	5930.7	13960.9	14383.1	14239.7	15536.7
ENSG00000099284	H2AFY2	331.192	-2.57121	1.88044e-65	9.92352e-64	653.8	471.5	620.6	529.2	67.4	114.7	95.7	96.6	973.558	-2.72915	1.22175e-193	1.22118e-191	1486.8	1650.3	1747.5	1886	245.1	261.1	266.9	244.8
ENSG00000111859	NEDD9	241.088	-3.03425	2.12113e-65	1.11552e-63	389	435.2	427.7	476.2	39.1	36	75.4	50.2	1167.47	-2.62965	3.76254e-163	2.69401e-161	1717.6	1904	2277.9	2144.4	316	339.3	314.1	326.4
ENSG00000127578	WFIKKN1	141.268	-4.13233	3.89281e-65	2.04026e-63	307	178.7	293.4	293.6	14.8	12.3	17.1	13.3	284.69	-3.8428	1.6414e-136	8.41492e-135	531.7	537.8	465.5	595.6	38.2	32.1	45.5	31
ENSG00000182866	LCK	116.805	4.47005	6.09363e-65	3.17373e-63	10	10.1	13.5	4.9	223.8	212.3	226.9	233	593.984	5.79218	7.14442e-223	8.68586e-221	23	27.7	12.6	21.2	1225.7	1248.6	1139.3	1053.8
ENSG00000110090	CPT1A	189.829	3.87468	6.09694e-65	3.17373e-63	15.5	31.3	26	20.6	366.7	302.3	481.6	274.7	451.479	3.53035	3.26267e-177	2.85829e-175	77.8	60.8	71.3	74.6	822	740.4	917.9	847.1
ENSG00000147604	RPL7	653.637	1.88212	7.57164e-65	3.92801e-63	253.8	318.1	277.6	263.1	1013.7	1024.4	1163.4	915.1	29774.1	0.174492	0.00131557	0.0029208	28920.9	25880.9	29223.3	27868.2	32575.2	30831.8	31081.7	31810.6
ENSG00000205978	NYNRIN	352.902	-1.96142	1.23951e-64	6.4086e-63	607.3	517	609.3	514.5	149.6	142.1	141.3	142.1	650.213	-1.56683	2.75705e-52	3.93302e-51	816.1	1026.7	959.9	1089.5	287.9	331.9	350	339.7
ENSG00000130706	ADRM1	1258.13	1.67155	1.77236e-64	9.13274e-63	608.4	604.8	670.3	518.4	1838.6	1853.5	2130.4	1840.6	2291.5	2.09509	3.51813e-191	3.49304e-189	923.2	827.2	815.5	906.5	3869.5	3939.2	3562.3	3488.6
ENSG00000111897	SERINC1	1293.55	-1.78936	1.92376e-64	9.87962e-63	1659	1954.8	2269.2	2151.1	582.3	579.9	606.4	545.7	2967.38	-0.906038	2.25918e-60	3.76775e-59	3710.6	3816	4034.4	3919.3	1976.9	2031	2115.9	2135
ENSG00000107554	DNMBP	557.531	-1.64437	2.85099e-64	1.45925e-62	856.6	826	845.2	848.3	304.6	276.7	245.2	257.7	1375.99	-1.70919	4.39851e-86	1.15025e-84	2106.5	1980.7	1900.8	2444.3	641	623.5	633.5	677.7
ENSG00000125354	SEPT6	594.636	-1.75237	3.92029e-64	1.99987e-62	886.6	850.2	968.1	966.1	258.8	259.6	254.1	313.6	1086.49	-1.98457	3.39399e-152	2.14181e-150	1801.7	1654.3	1629.3	1854.6	443.1	424.1	420.9	463.9
ENSG00000187109	NAP1L1	2202.35	1.34784	5.05036e-64	2.5678e-62	1264.4	1288.4	1204	1207.6	2957.5	3161.2	3069.5	3466.2	13097.6	0.311044	2.26533e-07	7.13118e-07	11099.9	11490.3	12696.8	11470.8	13704.6	14445.7	14679.8	15192.6
ENSG00000250722	SEPP1	125.673	-3.99856	5.55606e-64	2.81556e-62	196.2	245.4	224.5	280.8	16.2	22.7	10.1	9.5	1411.05	-3.48078	4.03857e-223	4.93004e-221	2239.1	2391.6	2897.7	2838.3	200.2	213.3	259.9	248.4
ENSG00000198242	RPL23A	1480.63	1.46264	5.65203e-64	2.85474e-62	794.6	875.4	708.6	769.7	2179.7	2120.7	2291.3	2104.9	13168.4	0.0255821	0.700757	0.769941	12524.2	12314.8	12924.2	14435.3	14308.4	12865.3	13061	12913.9
ENSG00000198804	MT-CO1	909.62	-2.17328	5.78579e-64	2.91269e-62	1273.3	1448.9	1503	1742.7	306	265.3	392.9	344.8	45201.5	-1.0915	3.65455e-18	2.00026e-17	72628	71073	52109	50511.5	26135	30378.8	25076.3	33700.8
ENSG00000119711	ALDH6A1	468.942	-2.02941	7.78849e-64	3.90804e-62	760.2	720.9	723.3	805.1	221.1	194.3	147.6	179	1504.79	-1.54017	1.69937e-98	5.39631e-97	2361.5	2120.7	2206.7	2275.7	680.3	782.4	826.9	784.1
ENSG00000132849	INADL	1386.81	-1.50335	8.68928e-64	4.34578e-62	1859.5	2116.4	2202.6	2029.4	711.7	658.6	745.2	771.1	7964.43	-1.26776	3.92614e-90	1.10221e-88	10796.4	11088.6	12525.4	10616.8	4669	4592.3	4750.6	4676.3
ENSG00000119888	EPCAM	4123.48	-1.98853	9.0739e-64	4.52335e-62	5642.9	5568.6	7263.3	7904.4	1570.4	1627	1831.9	1579.2	5236.12	-1.36432	4.73042e-118	1.95695e-116	7731	7086.3	7472.5	7885.3	2865.3	2800.2	2927	3121.4
ENSG00000014257	ACPP	416.636	-7.9782	9.17862e-64	4.5607e-62	752.5	544.2	1008.8	1018.1	5.4	2.8	1.3	0	1091.68	-9.22454	4.74711e-146	2.7889e-144	2225.1	2098.3	2075.8	2322.3	3.4	3.3	2.6	2.7
ENSG00000172020	GAP43	152.385	3.92962	1.68796e-63	8.36005e-62	18.8	22.2	12.4	18.7	198.2	288.1	326.3	334.4	326.477	4.21415	4.92673e-171	4.0095e-169	38.3	29.1	29.8	34.7	639.9	601.2	601.2	637.8
ENSG00000128045	RASL11B	197.547	2.78828	3.49995e-63	1.72785e-61	55.4	64.6	45.1	32.4	327.6	350.6	327.6	377	551.46	2.44761	3.08343e-165	2.25659e-163	190	157.2	171.4	164.4	899.6	929.8	962.6	936.7
ENSG00000261236	BOP1	522.77	2.09675	4.83301e-63	2.37828e-61	219.4	175.7	202	193.4	783.2	763.8	1029.1	815.6	1158.75	2.12267	9.18971e-123	4.01356e-121	484.5	376.6	416.8	448.2	2055.6	1919	1880.5	1688.9
ENSG00000128245	YWHAH	1702.76	1.53036	7.59596e-63	3.72592e-61	863.3	941.1	851.9	842.4	2341.4	2641	2815.4	2325.7	3165.67	1.67066	3.74958e-130	1.78982e-128	1639.8	1347.8	1450.7	1607.2	4790.5	4743	4800.5	4945.9
ENSG00000169239	CA5B	188.515	-3.78401	7.73056e-63	3.77982e-61	305.9	234.3	478.4	390.8	28.3	23.7	26	20.8	1196.44	-3.41277	0	0	2052.9	2225.1	2184.1	2291.8	187.8	205.1	208.3	216.4
ENSG00000120708	TGFBI	259.474	-2.9483	2.2872e-62	1.11475e-60	497.6	404.9	402.8	540	55.3	47.4	82.4	45.5	467.222	-2.13156	1.95439e-45	2.38482e-44	536.8	721.4	962.6	826.1	156.3	177.9	189	167.6
ENSG00000065361	ERBB3	727.04	-1.6714	3.86074e-62	1.87571e-60	994	1157.1	1062.9	1219.4	315.4	341.1	370.1	356.2	2307.83	-0.755297	3.20595e-36	3.14845e-35	2949.3	2942.6	2746.1	2960.3	1664.3	1744.4	1632.8	1822.8
ENSG00000125968	ID1	2042.6	-1.94327	4.70027e-62	2.27636e-60	2704	3222	3655.9	3395	1019.1	772.3	823.1	749.3	4751.02	-1.8782	7.25866e-99	2.31484e-97	8557.3	6552.5	6684	8101.3	1965.7	2115	2005.6	2026.8
ENSG00000188176	SMTNL2	113.986	-4.7104	4.80457e-62	2.31953e-60	233.8	171.7	225.7	248.4	6.7	14.2	3.8	7.6	259.543	-5.72541	1.17659e-123	5.18432e-122	549.6	536.5	452	502.4	6.7	11.5	7	10.6
ENSG00000126705	AHDC1	266.813	-2.27964	5.12999e-62	2.46885e-60	473.2	463.5	419.8	410.4	113.2	86.2	73.5	94.7	158.639	-3.5045	5.89183e-68	1.12641e-66	316.2	338.3	235.5	280.4	15.7	34.6	28.9	19.5
ENSG00000008513	ST3GAL1	140.612	-4.73895	5.23628e-62	2.5121e-60	356.8	187.8	250.5	294.5	6.7	8.5	15.2	4.7	2204.37	-3.50984	0	0	3845.7	4260	3862.1	4245.5	373.3	340.1	365.8	342.4
ENSG00000138193	PLCE1	170.933	-6.96185	1.34378e-61	6.42661e-60	277	409.9	317.1	355.4	1.3	1.9	1.9	2.8	825.229	-6.62722	8.05338e-234	1.08053e-231	1568.4	1820.8	1827.8	1320	22.5	11.5	12.3	18.6
ENSG00000182580	EPHB3	177.043	-7.13516	2.1341e-61	1.01745e-59	403.4	295.8	346.4	363.3	2.7	1.9	1.9	0.9	164.49	-6.97227	9.5909e-58	1.51955e-56	391.5	299.9	260.7	355.8	1.1	3.3	0.9	2.7
ENSG00000005471	ABCB4	118.538	-5.62136	2.69896e-61	1.28276e-59	250.5	187.8	234.7	257.2	6.7	5.7	1.9	3.8	373.316	-5.96352	4.17829e-143	2.36606e-141	575.1	712.2	848	805.7	13.5	8.2	12.3	11.5
ENSG00000158270	COLEC12	145.272	-3.94579	3.17508e-61	1.50438e-59	289.2	187.8	262.9	353.4	22.9	15.2	18.4	12.3	276.03	-3.33953	1.12153e-112	4.36107e-111	450.1	487.6	510.6	562.6	49.5	42	40.3	65.6
ENSG00000033327	GAB2	202.502	-2.60054	3.87898e-61	1.83222e-59	401.2	317.1	336.3	339.7	43.1	73	50.1	59.7	1384.85	-1.99629	6.14463e-158	4.1502e-156	2181.7	2181.5	2089.4	2405.3	599.4	532	568.8	520.7
ENSG00000101335	MYL9	1987.92	2.40192	3.99139e-61	1.87951e-59	605.1	518	745.9	642.1	3378	2585.1	4359	3070.3	1386.18	2.14357	6.52159e-137	3.36658e-135	498.6	512.7	455.6	573.6	2512.2	2204.7	2144.7	2187.3
ENSG00000120800	UTP20	1078.78	1.52954	4.85096e-61	2.27727e-59	575.2	588.7	547.3	504.6	1753.7	1505.7	1658.3	1496.8	5177.42	1.82054	3.63267e-253	5.52055e-251	2234	2204	2414.1	2276.5	7785.1	8374.2	8026.8	8104.5
ENSG00000105926	MPP6	361.951	1.82523	8.23529e-61	3.85422e-59	139.6	179.7	153.5	161	587.7	568.6	557	548.5	2065.52	1.36577	5.57275e-104	1.91674e-102	1155.3	1119.2	1226	1115.8	2784.3	3031.6	2982.2	3109.8
ENSG00000186468	RPS23	868.89	1.87078	8.51937e-61	3.97501e-59	374.6	442.3	382.5	288.6	1318.3	1414.8	1374.4	1355.6	15725.7	0.149346	0.0248368	0.0448601	14051.8	13671.8	15453.8	16461	16994.9	16192.5	16343.3	16636.6
ENSG00000156049	GNA14	143.64	5.10829	9.87342e-61	4.59279e-59	5.5	7.1	6.8	9.8	252.1	209.4	392.2	266.2	616.215	6.37467	1.72418e-209	1.93798e-207	10.2	13.2	20.7	11	1296.6	1186	1251.3	1140.7
ENSG00000168702	LRP1B	133.119	-6.02429	1.85455e-60	8.60063e-59	279.3	189.8	268.6	314.2	2.7	3.8	3.8	2.8	1133.91	-5.35472	1.35782e-277	2.36515e-275	1755.8	2552.8	2536.8	2013.9	47.2	52.7	49.9	62.1
ENSG00000147065	MSN	2389.28	1.70808	1.88374e-60	8.70961e-59	1199.1	1038	1169	1063.3	3690.8	3491.9	4307.6	3154.6	4633.02	2.28526	9.57276e-299	1.99395e-296	1411.6	1571.1	1624.8	1686	7778.3	7647.8	7633.1	7711.6
ENSG00000071205	ARHGAP10	301.432	-2.17696	2.72707e-60	1.25708e-58	509.8	524	451.3	494.8	105.1	82.4	125.5	118.4	1488.58	-1.61215	2.92075e-124	1.30041e-122	2079.7	2293.8	2328.4	2274	704	716.5	790.2	722
ENSG00000106605	BLVRA	126.626	3.40682	2.8358e-60	1.30328e-58	15.5	29.3	23.7	16.7	217	235	261.7	214.1	65.1782	2.09932	1.04564e-20	6.30349e-20	38.3	17.2	25.3	17.8	113.6	98.8	106.8	103.8
ENSG00000164683	HEY1	765.858	-7.458	3.19744e-60	1.46508e-58	1435.1	1114.7	1847.1	1706.4	6.7	0.9	12	3.8	1408.48	-6.25209	0	0	2647.1	2731.2	2943.7	2801.8	34.9	28	37.6	43.5
ENSG00000130940	CASZ1	109.783	-3.43866	6.64939e-60	3.03768e-58	219.4	222.1	179.4	185.6	14.8	19.9	17.1	19.9	216.348	-2.59278	1.38922e-52	1.98844e-51	433.5	368.7	262.5	421.9	67.5	56.8	57.8	62.1
ENSG00000111057	KRT18	8375.69	-2.05004	6.8521e-60	3.12097e-58	14767.8	11636	14585.3	13050	3549.2	2886.4	3931.2	2599.4	13528.6	-1.71925	1.86472e-144	1.0827e-142	19314.2	19933.6	20930.7	22854.3	6738.1	6082.2	6329.2	6046.7
ENSG00000170606	HSPA4	5824.62	1.35092	8.12152e-60	3.68818e-58	3009.9	3574.4	3501.3	3022	7989.5	8621.3	8399.2	8479.4	8899.16	1.13937	6.66758e-109	2.47016e-107	5730.4	5223.2	5626.7	5638.4	11819.9	12309.3	12172.8	12672.6
ENSG00000080608	PUM3	811.111	1.4539	1.19462e-59	5.40902e-58	410	436.2	426.5	460.5	1085.1	1232.8	1212.8	1224.9	2326.84	1.41236	1.54282e-104	5.34974e-103	1173.1	1259.2	1392.9	1250.5	3287	3391.5	3348.8	3511.6
ENSG00000104408	EIF3E	1163.41	1.49378	1.29567e-59	5.84925e-58	605.1	640.2	605.9	585.2	1651.3	1753.1	1913	1553.6	11124.7	0.0744101	0.231134	0.317246	9962.5	10471.5	11631.4	11279.3	11124.9	11170.3	11420.3	11937.3
ENSG00000118181	RPS25	944.348	1.71559	1.38328e-59	6.22637e-58	469.9	449.3	435.6	405.5	1222.6	1620.4	1418.8	1532.8	11825.3	-0.198499	0.000337143	0.000800872	13031.7	11753.2	12649.9	13111.9	11578.1	10708.3	10792	10977.5
ENSG00000049089	COL9A2	108.777	-5.58466	1.60719e-59	7.19196e-58	203.9	213.1	233.6	203.2	5.4	5.7	2.5	2.8	326.703	-4.18498	1.72046e-133	8.54094e-132	706.4	564.2	507	703.2	28.1	40.4	31.5	32.8
ENSG00000101974	ATP11C	1335.49	-1.42915	1.60344e-59	7.19196e-58	1893.9	2048.7	1806.5	2051	674	716.4	793.3	700.1	8764.88	-0.552771	1.73324e-10	6.59171e-10	8873.5	10167.6	11944.4	10717.6	6574	7130.6	7115	7596.3
ENSG00000092445	TYRO3	322.066	-1.79569	2.15833e-59	9.63005e-58	515.3	516	461.5	510.5	133.5	145.9	143.2	150.6	4117.7	-0.992637	1.11181e-45	1.36394e-44	6126.9	5216.6	5073.7	5512.1	2850.7	2709.6	2824.7	2627.3
ENSG00000239900	ADSL	971.733	1.30114	2.18511e-59	9.72118e-58	557.4	572.5	539.4	571.4	1401.9	1429	1386.5	1315.8	2683.09	1.43855	5.69766e-89	1.56415e-87	1593.9	1305.5	1431.7	1447.9	4179.9	3812.4	3991.1	3702.3
ENSG00000203485	INF2	329.199	-1.98019	2.46355e-59	1.09282e-57	590.7	488.7	511.2	509.6	141.5	140.2	113.4	138.3	538.364	-1.5625	7.79233e-67	1.46252e-65	853.1	784.9	727.1	852.3	299.1	263.5	260.8	266.1
ENSG00000198947	DMD	326.454	-1.82863	2.68601e-59	1.18805e-57	478.7	510.9	536	515.4	126.7	151.6	136.9	155.4	1812.2	-2.77735	1.98291e-173	1.66374e-171	2661.2	3259.7	3406.5	3333	414.9	505.7	501.4	415.1
ENSG00000179051	RCC2	2461.77	1.14973	2.83642e-59	1.25097e-57	1509.4	1542.9	1479.3	1581.7	3463	3432.2	3478.2	3207.6	6467.82	2.35369	1.20502e-161	8.42553e-160	2329.6	1900.1	1829.6	2387.5	11015.8	10736.3	11090.4	10453.3
ENSG00000171863	RPS7	1974.86	1.54927	2.90232e-59	1.27635e-57	916.5	998.6	1123.9	976.9	3151.6	2796.4	3185.4	2649.7	19893.4	0.0992792	0.124288	0.188103	20107.3	17434.9	18708.7	20578.6	21642.6	20382.1	20581.2	19711.8
ENSG00000104313	EYA1	110.914	-5.09563	3.02787e-59	1.32775e-57	263.8	178.7	183.9	237.6	4	9.5	3.2	6.6	886.818	-5.02343	3.75105e-283	6.85452e-281	1382.2	1756	1858.4	1888.5	54	46.9	49	59.4
ENSG00000197965	MPZL1	554.397	-1.92398	4.031e-59	1.76258e-57	906.5	785.6	782	1037.8	234.5	229.3	210.4	249.1	3531.97	-0.877291	4.5126e-46	5.59119e-45	4297.1	4561.2	4435.9	5002.9	2423.3	2490.5	2507.9	2536.8
ENSG00000179761	PIPOX	117.886	4.929	5.02285e-59	2.19002e-57	5.5	13.1	4.5	3.9	254.8	211.3	258.5	191.4	385.053	3.57443	1.43317e-170	1.15374e-168	75.2	48.9	56.8	56.8	729.8	756.9	665	691
ENSG00000115241	PPM1G	2291.65	1.23154	5.1521e-59	2.23999e-57	1408.5	1413.6	1317.9	1332.3	3096.3	3253.1	3444	3067.4	3411.01	1.36758	5.71707e-110	2.16102e-108	1831.1	1775.9	1939.6	2062.2	4914.2	5030.5	4752.4	4982.3
ENSG00000136942	RPL35	1544.3	2.14211	5.91829e-59	2.56582e-57	612.8	579.6	656.7	422.2	2191.8	2317.8	2957.9	2615.5	10824.7	0.234965	0.00185043	0.00402078	10762	8920.3	9239.8	10851.4	12321.4	11811.9	11157.8	11532.8
ENSG00000115233	PSMD14	1379.5	1.4506	6.09373e-59	2.63442e-57	641.6	771.4	798.9	739.3	1984.2	2153	2007.4	1940.1	2866.99	1.20373	1.69731e-112	6.59141e-111	1752	1656.9	1738.4	1789.4	4003.3	3977.1	3874.7	4144.1
ENSG00000240563	L1TD1	4675.91	1.69478	6.50287e-59	2.80338e-57	1793.1	2246.6	2445.2	2320	6956.9	7040.7	8028.5	6576.3	12285.2	1.65662	4.59765e-117	1.88371e-115	5560.8	5949.9	6528.8	5602.8	17126.5	19220.1	18235.2	20057.8
ENSG00000100918	REC8	276.312	-2.1322	6.60927e-59	2.84125e-57	485.4	499.8	431	387.8	99.8	93.8	111.5	101.4	221.519	-3.28272	7.58593e-85	1.94621e-83	470.5	436	346.4	355.8	46.1	35.4	49.9	31.9
ENSG00000143632	ACTA1	823.591	4.88282	9.29348e-59	3.98396e-57	62.1	59.6	46.3	30.4	1453.1	1083.1	2221	1633.2	984.318	4.89361	0	0	68.9	63.4	51.4	70.3	2105.1	1639.8	1988.1	1887.5
ENSG00000180447	GAS1	106.511	-5.28582	9.7225e-59	4.15623e-57	222.7	165.6	238.1	207.2	2.7	6.6	4.4	4.7	985	-5.84604	0	0	2188.1	1878.9	1743	1940.2	21.4	37.1	31.5	39.9
ENSG00000112343	TRIM38	104.55	-3.79517	1.01681e-58	4.33463e-57	160.7	200.9	203.1	215	21.6	11.4	11.4	12.3	800.834	-4.33503	0	0	1551.8	1551.2	1475	1530.1	61.8	67.5	87.5	81.6
ENSG00000173258	ZNF483	431.246	2.22735	1.11609e-58	4.74461e-57	140.7	157.5	147.8	157.1	745.4	693.6	853.5	554.2	2034.28	2.3773	6.42602e-195	6.48832e-193	637.6	607.8	763.2	609.2	3281.4	3338	3534.3	3502.8
ENSG00000150867	PIP4K2A	426.714	-1.93278	1.13412e-58	4.80792e-57	709.2	656.3	610.4	732.4	153.7	184.8	158.4	208.4	2938.03	-1.8053	2.24924e-159	1.54725e-157	4144.1	4620.7	4748.9	4767.4	1237	1385.3	1284.6	1316.3
ENSG00000204628	GNB2L1	5552.78	1.63431	1.44165e-58	6.09476e-57	2717.3	2573.8	2983.4	2524.2	8836	7750.4	9700.1	7337	36198.4	0.138217	0.0392642	0.0679245	34185.8	31108	34365.5	38189.3	39869.9	37423.8	37258.7	37185.8
ENSG00000165757	KIAA1462	99.7443	-4.21561	2.25531e-58	9.50833e-57	156.3	186.8	199.7	214	16.2	8.5	7	9.5	539.971	-4.56179	9.90093e-287	1.8784e-284	1080	1014.8	1002.3	1049.7	39.4	42.8	43.8	47
ENSG00000100504	PYGL	662.089	2.63179	2.3906e-58	1.0051e-56	149.6	266.6	170.4	140.4	1159.3	948.5	1282.5	1179.4	527.727	1.96977	2.1885e-78	4.99516e-77	248.6	173.1	194	238.9	870.4	827.7	796.3	872.8
ENSG00000174718	KIAA1551	1240.18	-1.50811	2.51181e-58	1.05317e-56	1756.5	1745.8	1811	2027.4	682.1	616.9	581.7	700.1	6956.13	-0.805937	2.72808e-10	1.0256e-09	6188.1	9045.8	10767.1	9423	4533	5145.8	5277.4	5268.8
ENSG00000123737	EXOSC9	545.845	1.72662	3.56971e-58	1.49264e-56	219.4	239.3	273.1	277.8	870.8	884.1	843.4	758.8	1495.94	1.12262	1.52583e-59	2.51652e-58	953.8	935.5	952.7	923.5	1988.2	2101	1890.1	2222.8
ENSG00000142871	CYR61	836.334	2.60368	4.02319e-58	1.67768e-56	253.8	213.1	240.3	228.8	1322.4	1063.2	2039.1	1330	521.898	2.52984	1.27256e-152	8.09924e-151	160.7	163.8	144.3	148.3	933.4	816.2	913.6	895
ENSG00000116574	RHOU	147.088	-3.04039	4.09009e-58	1.70095e-56	248.2	213.1	269.7	322	27	35.1	34.2	27.5	1555.35	-2.09355	1.34703e-119	5.72362e-118	2420.2	2300.4	2794	2570.5	554.4	525.4	667.7	610.3
ENSG00000130741	EIF2S3	2366.11	1.58101	4.73595e-58	1.9642e-56	1214.6	1099.6	1240.1	1178.2	3824.2	3351.7	3973.1	3047.5	15271	-0.263652	0.000122718	0.000306111	15029.8	15922	17628	18070.8	13470.7	13792.6	13644.6	14609.8
ENSG00000105880	DLX5	340.859	-9.02544	6.14899e-58	2.54335e-56	516.4	696.7	835	676.5	1.3	0.9	0	0	241.157	-8.78844	1.38548e-46	1.73686e-45	483.3	428.1	463.7	552.4	0	0	0	1.8
ENSG00000148180	GSN	714.351	-1.94037	1.00157e-57	4.13154e-56	953	1048.1	1298.8	1234.1	342.4	292.8	268	277.6	940.009	-2.94428	3.92795e-282	7.09077e-280	1789	1662.2	1588.7	1620.8	196.8	224.8	224.9	212.9
ENSG00000094804	CDC6	867.475	1.67255	1.07483e-57	4.42184e-56	437.7	417	431	368.2	1407.3	1198.7	1472	1207.8	2004.99	1.26824	7.25124e-63	1.26678e-61	1345.2	1149.6	1094.3	1119.2	2691	2825.7	2811.5	3003.4
ENSG00000104419	NDRG1	163.181	-2.6913	1.25376e-57	5.14413e-56	230.5	324.1	281	298.5	36.4	41.7	45	48.3	284.509	-1.49439	1.28925e-29	1.05819e-28	390.2	486.2	408.7	396.5	154.1	122.7	184.6	133.1
ENSG00000186174	BCL9L	490.005	-1.63274	1.28078e-57	5.24094e-56	695.9	802.7	738	727.5	262.9	215.1	240.2	237.8	443.619	-1.97884	2.58413e-42	2.93446e-41	729.4	738.6	555.7	808.3	229.4	163.1	140	184.5
ENSG00000106105	GARS	5058.9	1.80772	2.18345e-57	8.9108e-56	2172.1	2187.1	2536.6	2067.7	7637.7	7108	9754	7008.3	7937.7	2.37032	1.08091e-136	5.55103e-135	3029.7	2141.9	2358.2	2733.2	13496.5	12475.7	14025.3	13241.2
ENSG00000143494	VASH2	140.337	2.86706	2.68105e-57	1.09124e-55	24.4	38.4	26	43.2	260.2	247.3	242.7	240.6	1167.56	2.35259	4.50682e-149	2.72846e-147	451.4	358.1	387.9	333	1917.3	2054.8	1827.1	2010.8
ENSG00000167283	ATP5L	332.442	1.76166	3.93298e-57	1.59656e-55	151.8	135.3	169.3	148.3	509.5	514.5	512.6	518.2	2350.21	0.674354	2.55456e-18	1.40673e-17	2083.5	1736.2	1642.8	1780.9	3016	2761.5	2848.3	2932.4
ENSG00000147224	PRPS1	788.91	1.62805	4.08218e-57	1.65274e-55	407.8	420	358.8	352.5	1101.3	1266.9	1107	1296.9	2295.37	1.37559	1.47117e-49	1.96768e-48	1564.6	1139	1191.7	1209.9	3367.9	3269.6	3145.8	3474.4
ENSG00000128564	VGF	326.923	5.55128	4.87893e-57	1.97011e-55	14.4	12.1	12.4	8.8	638.9	494.6	972.7	461.3	319.827	5.98324	8.96631e-115	3.55147e-113	5.1	9.2	6.3	15.3	624.1	537.8	770	590.7
ENSG00000137055	PLAA	766.192	1.49206	6.48282e-57	2.61087e-55	384.5	417	424.3	378	1238.8	1095.4	1143.8	1047.7	1351.89	0.3875	4.16731e-08	1.37766e-07	1295.5	1051.8	1163.8	1173.4	1530.5	1500.6	1528.7	1570.9
ENSG00000184205	TSPYL2	497.554	-1.78956	7.00973e-57	2.81567e-55	731.4	818.9	775.2	760.9	235.9	261.5	192	204.6	727.431	-1.6234	4.9137e-86	1.28161e-84	1002.2	1092.7	1143	1157.3	338.5	385.4	364	336.2
ENSG00000167244	IGF2	261.6	-8.2188	7.10619e-57	2.84694e-55	796.8	451.3	385.9	454.6	1.3	1.9	0	0.9	628.994	-8.35031	2.41395e-119	1.017e-117	1141.2	1361	1068.1	1448.8	3.4	3.3	3.5	2.7
ENSG00000174574	AKIRIN1	603.547	1.9049	7.28165e-57	2.90962e-55	196.2	289.8	255	271	931.5	1061.3	876.4	947.3	3447.42	1.64703	1.36397e-73	2.86915e-72	2021.1	1510.3	1468.7	1668.2	5225.7	5104.6	5404.3	5176.5
ENSG00000089009	RPL6	1335.54	1.40591	7.37225e-57	2.93815e-55	743.6	781.5	714.3	683.3	1849.4	2018.4	1792.6	2101.2	23223	0.286608	4.47668e-07	1.38179e-06	21869.5	19239.9	21038.1	21538.5	25480.6	25980.1	24372.7	26265
ENSG00000133169	BEX1	270.776	2.91041	9.08778e-57	3.61245e-55	56.5	71.7	70	53	372	445.4	657.1	440.5	699.027	3.06806	4.69993e-243	6.76291e-241	169.6	137.4	139.8	148.3	1291	1180.2	1250.4	1275.5
ENSG00000164442	CITED2	895.629	-1.87991	1.0974e-56	4.35093e-55	1180.2	1368.2	1666.6	1422.6	386.9	421.7	329.5	389.3	1232.17	-1.72507	1.63486e-118	6.81414e-117	1870.6	1774.5	1871.1	2055.4	526.3	595.5	562.7	601.4
ENSG00000127663	KDM4B	551.095	-1.5119	1.15804e-56	4.57949e-55	774.6	808.8	889.2	793.3	281.7	299.4	273.7	288	759.241	-1.43484	1.26784e-39	1.3643e-38	1276.4	1207.7	916.6	1037.9	423.9	373.1	443.6	394.7
ENSG00000131242	RAB11FIP4	474.607	-1.53439	1.28404e-56	5.06468e-55	705.9	666.4	699.6	753	245.3	242.6	250.9	233	3054.44	-1.94917	6.70111e-220	7.9206e-218	5187.2	4915.3	4545	4768.3	1256.1	1294.7	1201.4	1267.5
ENSG00000132688	NES	4222.2	1.72671	1.28788e-56	5.06677e-55	1916.1	1897.3	2155.2	1846.8	6992	5552	7631.2	5787.2	7240.77	1.61001	9.83516e-110	3.70354e-108	3854.7	3809.4	3190	3434.7	10983.2	10176.2	11397.5	11080.4
ENSG00000079819	EPB41L2	744.752	1.62796	2.53379e-56	9.94287e-55	359.1	391.8	373.5	329.9	1135	1040.5	1274.9	1053.4	1899.3	1.48297	2.56541e-78	5.842e-77	848	984.4	1097.9	1061.6	2828.2	2749.1	2733.7	2891.6
ENSG00000174498	IGDCC3	179.462	-2.3833	3.65217e-56	1.42949e-54	341.3	286.8	261.8	318.1	52.6	58.8	59.6	56.8	1086.06	-1.99874	3.72489e-75	8.00502e-74	2091.2	1738.9	1404.6	1721.6	425.1	450.5	405.1	451.5
ENSG00000124782	RREB1	516.145	-1.66622	3.85114e-56	1.50352e-54	761.3	887.5	752.6	744.2	227.8	233.1	264.9	257.7	1248.92	-1.29674	4.03539e-70	8.00254e-69	1854	1666.2	1650.9	1930.9	727.6	719.8	735.9	706.1
ENSG00000183696	UPP1	270.926	2.31386	5.15954e-56	2.0092e-54	96.4	83.8	92.5	88.4	451.6	380.9	551.3	422.5	2349.79	3.87272	1.88797e-186	1.76286e-184	355.8	313.2	238.2	287.2	5136.8	3511	4984.3	3972
ENSG00000187840	EIF4EBP1	309.634	2.29177	5.17904e-56	2.01167e-54	116.4	106	118.5	77.6	529.8	452	597.5	479.3	1764.39	2.74849	2.93045e-195	2.97906e-193	535.5	383.2	422.2	481.2	3299.3	3046.4	3063.5	2883.6
ENSG00000175792	RUVBL1	1383.33	1.34863	6.7455e-56	2.6135e-54	774.6	779.5	823.7	739.3	2062.4	1946.4	2132.3	1808.4	2140.45	1.65714	1.64191e-69	3.21749e-68	860.7	968.5	1041.1	1237	3287	3245.8	3146.7	3336.9
ENSG00000064270	ATP2C2	88.9493	-4.85631	7.83723e-56	3.02881e-54	165.1	172.7	179.4	172.8	6.7	4.7	6.3	3.8	181.893	-4.28618	7.34752e-99	2.34068e-97	367.2	380.5	291.4	345.7	23.6	12.4	19.3	15.1
ENSG00000165480	SKA3	264.961	1.89734	1.10001e-55	4.24043e-54	119.7	117.1	112.8	97.2	426	421.7	401.7	423.5	1690.61	2.2975	6.5114e-229	8.39605e-227	564.9	553.6	593.6	568.5	2788.8	2736.8	2648.8	3069.9
ENSG00000187260	WDR86	102.001	-5.65817	1.17298e-55	4.51037e-54	216.1	210	183.9	192.4	4	2.8	3.8	2.8	1654.83	-4.68489	0	0	3325.5	3206.9	3003.3	3211	122.6	136.7	105	127.7
ENSG00000120094	HOXB1	247.152	-8.39492	1.18725e-55	4.55379e-54	577.4	464.5	504.4	428.1	1.3	0.9	0.6	0	1122.01	-11.4321	1.45695e-62	2.5319e-61	2207.2	2441.8	2048.8	2278.2	0	0	0	0
ENSG00000088367	EPB41L1	161.084	-2.80932	1.61431e-55	6.17635e-54	339.1	271.6	275.3	240.5	49.9	41.7	29.8	40.7	393.482	-0.528625	1.75045e-07	5.55555e-07	460.3	457.2	414.1	526.1	345.2	299.8	304.5	340.6
ENSG00000147601	TERF1	497.465	2.11307	1.94389e-55	7.41879e-54	152.9	217.1	204.2	167.9	781.8	855.7	673.6	926.5	7596.99	2.69707	0	0	2172.8	1970.1	1991	1977.5	11927.8	13873.3	13080.2	13783.1
ENSG00000165238	WNK2	171.279	3.22242	1.99061e-55	7.57819e-54	22.2	54.5	29.3	22.6	350.5	311.8	266.8	312.6	65.4521	2.51707	1.91089e-27	1.46168e-26	20.4	27.7	13.5	16.9	114.7	116.9	96.3	117.1
ENSG00000120149	MSX2	293.398	-8.8399	2.10326e-55	7.98715e-54	609.5	518	695.1	522.3	1.3	0	0	0.9	1046.63	-8.30492	4.07813e-194	4.10375e-192	2242.9	1941	1862	2302.8	7.9	4.9	7.9	3.5
ENSG00000159840	ZYX	1043.26	1.7384	2.16283e-55	8.19308e-54	525.3	530.1	458.1	405.5	1718.7	1393	1740	1575.4	297.43	0.980698	4.10418e-15	1.97014e-14	192.5	207.4	160.6	237.2	450.9	373.1	380.6	377
ENSG00000135624	CCT7	4597.96	1.33132	2.59634e-55	9.81097e-54	2605.4	2564.7	2762.3	2515.4	7087.7	6034.3	7127.4	6086.5	9073.14	1.30498	1.91966e-56	2.96879e-55	6112.9	4645.8	4908.6	5227.5	13522.4	12605.8	12297.9	13264.2
ENSG00000150593	PDCD4	610.028	-1.91678	3.09941e-55	1.16831e-53	826.7	866.3	1032.5	1137.9	231.9	283.3	242.1	259.6	738.639	-2.93618	3.98499e-125	1.80665e-123	1217.7	1452.1	1447	1115.8	134.9	156.5	195.1	189.8
ENSG00000101680	LAMA1	1717.99	-2.02749	3.8254e-55	1.43843e-53	3049.7	2041.7	2837.9	3122.1	710.4	572.4	728.7	681.1	2243.26	-1.12809	4.1795e-70	8.2828e-69	2862.6	3320.5	3077.2	3056.8	1379.8	1479.2	1377.3	1392.6
ENSG00000166226	CCT2	3651.19	1.43536	9.42083e-55	3.53374e-53	1993.6	1921.5	2136	1822.2	5532.1	5174.9	5932.4	4696.8	10266.8	1.1828	1.50173e-94	4.5274e-93	6796.4	5808.6	6203.2	6298.4	14037.4	14094	14366.6	14530
ENSG00000132854	KANK4	248.063	-8.38749	9.58121e-55	3.58511e-53	641.6	401.9	436.7	501.7	1.3	0	1.3	0	520.48	-8.26793	3.77449e-105	1.31648e-103	846.7	1139	1045.6	1121.7	2.2	3.3	1.8	3.5
ENSG00000043355	ZIC2	201.658	7.55197	1.02401e-54	3.82231e-53	3.3	2	0	0	407.1	368.6	423.9	408.3	247.066	6.94323	8.68342e-79	1.99417e-77	6.4	2.6	1.8	3.4	473.4	503.2	503.2	482.5
ENSG00000130164	LDLR	784.113	1.83577	1.88344e-54	7.01319e-53	352.4	369.6	349.8	297.5	1201.1	1057.5	1469.5	1175.6	1468.67	2.44124	1.82653e-109	6.85201e-108	572.5	396.4	378.9	475.3	2300.8	2675	2463.3	2487.2
ENSG00000277363	SRCIN1	88.2234	-4.29826	2.18124e-54	8.10234e-53	174	174.7	145.6	177.7	10.8	5.7	5.1	12.3	158.951	-5.44265	6.67379e-80	1.5591e-78	354.5	336.9	249.9	303.3	9	7.4	5.3	5.3
ENSG00000136160	EDNRB	842.904	-2.39435	2.66223e-54	9.86506e-53	1277.7	1014.8	1764.8	1620.9	237.2	236.9	295.3	295.6	1964.3	-1.80206	7.52607e-70	1.4836e-68	2416.3	2982.2	3328	3491.5	858	882.9	908.3	847.1
ENSG00000136982	DSCC1	522.083	1.744	2.78531e-54	1.02962e-52	236	236.3	238.1	247.4	812.8	811.1	913.7	681.1	788.258	1.55523	1.22937e-80	2.91081e-79	456.5	408.3	381.6	359.2	1180.7	1155.5	1208.4	1155.8
ENSG00000067840	PDZD4	499.656	5.28415	2.86471e-54	1.05642e-52	14.4	39.4	13.5	20.6	1002.9	796	1261.6	848.8	1713.25	5.56153	1.14194e-101	3.75428e-100	107.1	50.2	43.3	69.5	3496.1	3581.8	3249.9	3108.1
ENSG00000196126	HLA-DRB1	158.051	-2.6559	4.69421e-54	1.72693e-52	250.5	253.4	311.4	280.8	41.8	39.8	54.5	32.2	466.736	-2.24368	2.39397e-114	9.40723e-113	840.3	737.3	708.2	798.9	160.8	148.2	167.1	173
ENSG00000146376	ARHGAP18	174.841	-2.33842	7.70361e-54	2.82724e-52	260.4	331.2	288.9	286.7	68.7	55.9	53.9	53	786.069	-1.49067	8.75098e-77	1.93797e-75	1122.1	1055.7	1252.2	1207.3	411.6	400.3	434.9	404.5
ENSG00000143753	DEGS1	352.968	1.96562	9.03492e-54	3.30791e-52	144.1	158.5	127.5	141.4	603.9	637.7	520.9	489.8	560.668	2.0139	2.11751e-82	5.21258e-81	283.1	202.2	199.4	207.6	871.5	872.2	903.9	945.5
ENSG00000120318	ARAP3	115.304	4.02895	1.29903e-53	4.74472e-52	7.8	19.2	15.8	7.9	241.3	163	255.4	212.2	168.398	4.41167	8.57973e-94	2.55046e-92	19.1	14.5	9	16.9	337.4	321.2	315.9	313.1
ENSG00000113013	HSPA9	5148.71	1.21245	1.37038e-53	4.99339e-52	3035.3	3246.3	3092.9	3030.8	7326.3	6865.4	7918.9	6673.9	14628.5	1.61654	1.48347e-199	1.57248e-197	7470.9	6670.1	7244.2	7374.4	22267.8	21242	22086.2	22672.7
ENSG00000153404	PLEKHG4B	470.998	-1.62311	1.50893e-53	5.48521e-52	799	645.2	690.6	712.8	226.5	219.8	230.7	243.5	1310.56	-1.13981	3.99738e-49	5.28477e-48	2004.5	1851.2	1655.4	1707.2	793.9	868.9	798.9	804.5
ENSG00000109475	RPL34	500.463	1.7825	2.11028e-53	7.65301e-52	241.6	221.1	240.3	198.3	664.6	789.4	874.5	774	9703.75	-0.131333	0.0141964	0.0267663	10592.4	9393.3	10142.9	10449	9468.5	9086.6	9303.5	9193.8
ENSG00000060656	PTPRU	268.826	-2.04512	2.14928e-53	7.77601e-52	479.8	476.6	387	392.7	95.7	98.6	116	104.2	1410.64	-1.20797	2.93838e-48	3.80203e-47	2065.7	1865.7	1766.4	2179.9	883.9	905.1	810.3	808.1
ENSG00000013588	GPRC5A	148.026	-7.01079	2.31824e-53	8.36754e-52	233.8	373.6	301.3	269	2.7	1.9	1.9	0	369.521	-6.31013	2.24652e-144	1.29932e-142	624.8	755.8	721.7	819.3	7.9	9.1	7.9	9.8
ENSG00000070010	UFD1L	645.813	1.59602	2.80854e-53	1.01134e-51	344.6	319.1	321.6	298.5	884.3	972.2	1104.5	921.7	1334.81	1.22831	7.37013e-51	1.01633e-49	938.5	724.1	758.7	772.7	1945.4	1810.2	1891.9	1837
ENSG00000101444	AHCY	1492.95	1.78215	4.1009e-53	1.47325e-51	745.8	609.9	716.5	610.7	2391.3	2058.2	2764	2047.2	4254.89	0.203574	0.0952916	0.149261	5266.2	3945.5	3352.4	3257.6	4613.9	4532.2	4422.5	4648.8
ENSG00000171858	RPS21	686.511	1.77484	4.37216e-53	1.56702e-51	275.9	361.5	301.3	298.5	1124.2	1050.9	1176.1	903.7	2697.89	-1.19921	7.64515e-47	9.64499e-46	3973.3	3858.3	3792.6	3415.2	1809.4	1521.2	1455.2	1758
ENSG00000130176	CNN1	219.435	3.10714	4.8759e-53	1.74348e-51	44.3	58.6	38.4	37.3	426	307	528.5	315.5	1243.9	4.03548	7.4044e-290	1.44149e-287	159.4	122.9	142.5	142.3	2743.8	2084.5	2330.3	2225.5
ENSG00000117036	ETV3	309.604	-1.72091	6.08472e-53	2.17064e-51	461	464.5	514.5	464.4	130.8	140.2	147	154.4	1865.03	-1.55434	2.33932e-82	5.74434e-81	2392.1	2899	3045.7	2795.9	967.1	948.8	895.2	976.6
ENSG00000031698	SARS	1583.41	1.22459	6.88251e-53	2.44953e-51	918.7	983.5	990.7	900.3	2266	2143.5	2357.9	2106.8	4002.82	1.49882	2.01209e-69	3.92997e-68	2469.9	1964.8	1920.7	2008	6311.9	5486.7	6072.8	5787.7
ENSG00000164587	RPS14	2603.75	1.41198	9.16844e-53	3.24801e-51	1355.3	1515.6	1421.7	1389.2	3680	3440.7	4379.2	3648.1	22507.9	0.133157	0.0365989	0.0637954	22675.4	19736.7	20810.8	22649.2	25153.3	23205.4	23209.8	22623
ENSG00000157570	TSPAN18	117.805	-3.32295	1.01614e-52	3.59147e-51	190.6	176.7	259.5	233.7	16.2	15.2	22.2	28.4	431.593	-3.87376	3.64115e-123	1.59728e-121	946.1	894.5	590	804	65.2	57.7	46.4	48.8
ENSG00000140743	CDR2	193.127	2.46324	1.19359e-52	4.20892e-51	53.2	66.6	68.8	47.1	276.3	310.8	349.8	372.3	629.386	2.83859	2.63598e-169	2.06077e-167	192.5	128.2	148.9	147.4	1070.5	1072.3	1097.3	1177.9
ENSG00000182481	KPNA2	2701.37	1.65972	1.51968e-52	5.34649e-51	1280	1507.5	1343.9	1048.6	4461.8	3948.7	3757.6	4262.9	7509.4	1.80413	4.0089e-140	2.17107e-138	3773.1	3003.4	3243.2	3339.8	12206.7	11554.9	11736.2	11217.9
ENSG00000182670	TTC3	224.008	-2.41865	2.44566e-52	8.5845e-51	433.3	400.9	287.7	390.8	60.7	80.5	63.4	74.8	5078.71	-1.37339	4.54521e-31	3.89818e-30	5330	7256.7	8877.1	7872.5	2696.6	2853.7	2819.4	2923.6
ENSG00000141030	COPS3	631.845	1.54107	2.57227e-52	9.00823e-51	359.1	313	327.2	292.6	907.2	992.1	1000.6	863	1916.01	1.48763	1.82833e-82	4.50444e-81	1150.2	921	911.2	1044.6	2857.4	2794.4	2793.2	2856.1
ENSG00000205189	ZBTB10	376.952	-1.63593	3.01324e-52	1.05284e-50	559.6	621	573.2	531.2	183.3	170.6	195.8	180.9	2973.59	-1.35056	3.69947e-57	5.7996e-56	3704.2	4192.6	4762.4	4435.3	1528.2	1680.9	1818.4	1666.7
ENSG00000178035	IMPDH2	1275.28	1.35598	3.51641e-52	1.22586e-50	750.2	787.6	684.9	639.1	1900.7	1755	1893.4	1791.4	2867.16	-0.635109	2.03394e-23	1.35532e-22	3785.8	3447.3	3403.8	3318.6	2389.6	2213.8	2138.6	2239.7
ENSG00000162496	DHRS3	215.314	-2.29768	3.77877e-52	1.31432e-50	444.4	344.3	313.7	330.9	71.4	77.7	67.2	72.9	1366.7	-1.91676	1.88202e-149	1.14403e-147	2197	2206.6	2065	2174.9	632	523	538.2	597
ENSG00000124145	SDC4	810.506	-2.26419	4.29971e-52	1.49213e-50	1040.6	1308.6	1496.2	1533.6	264.2	294.7	339.6	206.5	2561.31	-1.18027	3.33795e-85	8.60817e-84	3509.1	3508.1	3485	3712.6	1669.9	1454.5	1578.6	1572.7
ENSG00000133980	VRTN	212.352	2.56879	6.94766e-52	2.40016e-50	66.5	84.8	51.9	39.3	338.3	356.3	392.2	369.5	2291.45	3.0211	3.26195e-306	7.19708e-304	578.9	462.5	443	523.6	4158.5	4216.8	4025.2	3923.2
ENSG00000131467	PSME3	1427.93	1.2829	7.07165e-52	2.43749e-50	863.3	822.9	871.1	768.7	1960	2024.1	2200.7	1912.6	2856.38	1.56329	5.03592e-125	2.27617e-123	1546.7	1367.6	1340.6	1518.3	4285.6	4099	4230	4463.4
ENSG00000115816	CEBPZ	1063.86	1.44914	7.22342e-52	2.48421e-50	504.2	617.9	572.1	582.2	1578.5	1664.9	1599.4	1391.6	4424.24	1.73887	5.05065e-166	3.78939e-164	1922.9	2001.8	2234.6	1989.3	6502	6685.9	6999.5	7057.9
ENSG00000119655	NPC2	614.862	-1.38166	1.09129e-51	3.74463e-50	904.3	849.2	927.5	877.7	314.1	348.7	332.7	364.7	1605.95	-1.94427	9.46743e-65	1.71323e-63	2153.7	2280.6	2589.2	3179.7	686	668.8	582.8	706.9
ENSG00000012822	CALCOCO1	268.158	-2.03135	1.14894e-51	3.93364e-50	434.4	376.6	449.1	469.3	93	89.1	119.1	114.6	876.665	-1.68856	5.35653e-105	1.86608e-103	1359.3	1230.2	1389.3	1371.7	452.1	388.7	399.9	422.2
ENSG00000137941	TTLL7	117.179	-2.82516	1.27285e-51	4.34816e-50	229.4	183.8	185.1	224.8	29.7	31.3	27.9	25.6	1005.14	-1.95519	7.79655e-88	2.09592e-86	1373.3	1783.8	1731.2	1508.1	402.6	386.3	459.4	396.5
ENSG00000092964	DPYSL2	2001.44	1.50545	1.56631e-51	5.33871e-50	1216.8	1012.8	1052.8	880.7	3117.9	2958.4	2998.5	2773.7	4770.22	2.35292	2.03122e-242	2.90874e-240	1417.9	1559.2	1499.4	1755.5	7605.1	7991.3	8171.2	8162.2
ENSG00000126010	GRPR	257.66	2.81325	1.6098e-51	5.47474e-50	78.7	80.8	53	40.3	430	406.5	396	576	1918.45	3.11352	0	0	364.7	404.3	397.8	416	3445.5	3364.4	3643.7	3311.2
ENSG00000172201	ID4	138.726	-2.82086	2.07471e-51	7.04021e-50	282.6	224.2	268.6	201.3	22.9	36	33.6	40.7	1370.07	-2.51343	3.50743e-295	7.05895e-293	2339.8	2313.6	2302.3	2375.7	377.8	387.1	435.8	428.4
ENSG00000104549	SQLE	869.727	1.62419	2.24324e-51	7.59524e-50	456.6	473.6	415.2	356.4	1205.1	1273.6	1462.5	1314.9	3136.69	2.04391	1.01784e-163	7.32301e-162	1350.3	1144.3	1124.1	1274.2	4726.4	5301.4	4886.3	5286.5
ENSG00000069329	VPS35	1411.13	-1.2293	2.6156e-51	8.83645e-50	1846.3	2094.2	1902.4	2073.6	851.9	799.8	844.7	876.3	4322.13	-1.38875	1.32487e-98	4.21609e-97	6200.9	5923.5	6696.6	6206	2305.3	2367.8	2262	2614.9
ENSG00000166147	FBN1	112.335	3.17334	3.20831e-51	1.0815e-49	19.9	26.3	22.6	18.7	223.8	164.9	219.9	202.7	522.696	4.14617	1.05189e-217	1.22389e-215	51	59.5	51.4	59.3	952.5	917.5	1120.9	969.5
ENSG00000178078	STAP2	248.804	-2.25242	3.34924e-51	1.12652e-49	421.1	373.6	464.9	391.7	83.6	64.4	107.7	83.4	378.546	-2.11639	3.72749e-80	8.75607e-79	621	588	553.9	699.8	137.2	149.9	126	152.6
ENSG00000148341	SH3GLB2	431.668	-1.50209	4.46297e-51	1.49784e-49	668.2	642.2	610.4	630.3	248	224.6	219.2	210.3	1424.64	-1.50065	7.20409e-66	1.33529e-64	2406.1	2116.8	1960.4	1941.9	807.4	737.9	756.9	669.7
ENSG00000105695	MAG	108.444	-5.41638	4.50854e-51	1.50982e-49	284.8	253.4	151.2	161	5.4	1.9	5.1	4.7	150.819	-4.96717	1.26095e-82	3.1169e-81	299.7	314.5	242.7	315.2	4.5	11.5	6.1	12.4
ENSG00000169594	BNC1	103.592	-5.49549	4.71928e-51	1.57694e-49	237.2	130.3	205.4	240.5	4	1.9	3.8	5.7	531.556	-4.80464	8.20992e-223	9.94068e-221	878.6	987	1073.6	1167.5	40.5	31.3	35	39
ENSG00000196305	IARS	3274.81	1.24175	4.97068e-51	1.65733e-49	1827.4	2054.8	2007.4	1885	5116.9	4322	4511.7	4473.2	15860.6	1.71748	5.49098e-144	3.14528e-142	7177.6	6573.6	7707.1	8091.1	24495.5	23843.7	24438.4	24557.5
ENSG00000086062	B4GALT1	315.533	-1.97218	5.54501e-51	1.8448e-49	508.7	461.4	454.7	586.1	151	109.9	123.6	128.8	696.632	-1.32327	2.64529e-40	2.87985e-39	1128.5	1083.5	926.5	848.1	410.5	405.2	386.8	384.1
ENSG00000205339	IPO7	1637.49	1.41428	6.23158e-51	2.06872e-49	920.9	854.2	938.8	857.1	2256.5	2304.6	2757.7	2210.1	10688.8	0.340433	4.84006e-08	1.59282e-07	9185.9	8858.2	10095	9587.4	11174.4	12023.5	11855.2	12731.1
ENSG00000134258	VTCN1	301.063	-9.10447	7.78589e-51	2.57912e-49	586.2	401.9	686.1	733.4	0	0.9	0	0	1035.01	-8.50916	7.94649e-186	7.37365e-184	2007	2153.8	2121	1977.5	7.9	2.5	7.9	2.7
ENSG00000105991	HOXA1	357.832	-9.66102	1.01573e-50	3.35741e-49	694.8	811.8	726.7	629.3	0	0	0	0	2893.33	-12.0809	4.08321e-101	1.33358e-99	5247.1	4925.9	5788.2	7183.7	0	0.8	0.9	0
ENSG00000134769	DTNA	161.158	2.74079	1.05795e-50	3.4894e-49	33.2	43.4	46.3	42.2	316.8	236	330.8	240.6	1385.1	2.99333	1.30045e-270	2.20087e-268	363.4	259	293.2	316.9	2553.8	2388.4	2457.1	2449
ENSG00000109606	DHX15	2395.17	1.02729	1.06654e-50	3.51017e-49	1563.7	1652.9	1531.2	1554.2	3285	3186.8	3240.6	3147	9058.08	0.877882	8.66586e-63	1.51213e-61	6184.3	6119.1	6601	6620.3	11222.7	11723.8	11882.3	12111.1
ENSG00000168216	LMBRD1	527.148	-1.75339	1.06974e-50	3.51315e-49	771.3	720.9	906.1	861	226.5	254.9	269.9	206.5	705.424	-1.52993	1.9384e-86	5.10498e-85	1009.9	1062.3	1116.9	1004.8	346.4	355	359.6	388.5
ENSG00000144645	OSBPL10	225.316	2.2303	1.51848e-50	4.97621e-49	98.6	80.8	66.6	68.7	362.6	323.1	383.4	418.7	1152.7	2.2518	5.73379e-240	7.94356e-238	422.1	409.6	377.1	394	1893.7	1931.3	1937.4	1856.5
ENSG00000125170	DOK4	162.193	-2.86868	1.63131e-50	5.33452e-49	361.3	204	302.4	275.9	41.8	37	37.4	37.9	925.715	-2.5858	1.05902e-108	3.90881e-107	1930.5	1651.7	1328	1443.7	267.6	255.3	239.8	289.2
ENSG00000136813	KIAA0368	2025.19	1.35785	2.53892e-50	8.28477e-49	1124.8	1230.8	1101.3	1082.9	3115.2	2759.4	3173.4	2613.7	7745.44	1.33827	2.32473e-148	1.39324e-146	4482	4082.9	4573.9	4409.9	11039.4	10943.8	11223.4	11208.2
ENSG00000108561	C1QBP	2572.5	1.44383	3.77435e-50	1.22899e-48	1344.2	1642.8	1305.5	1229.2	3568.1	3727.9	3950.3	3812	4772.8	1.67168	1.04233e-82	2.57864e-81	2651	1964.8	2100.2	2392.6	7591.7	7165.2	7346.9	6970.1
ENSG00000125166	GOT2	1170.62	1.47606	3.82664e-50	1.24337e-48	649.4	632.1	666.9	523.3	1884.5	1589.1	1751.4	1668.2	1751.27	1.20138	2.68313e-56	4.14522e-55	1185.9	942.1	994.2	1120.1	2460.5	2427.9	2387.1	2492.5
ENSG00000163346	PBXIP1	367.341	-1.72676	3.84528e-50	1.24678e-48	503.1	555.3	629.6	573.4	159.1	154.5	180	183.8	927.79	-1.37742	1.67605e-96	5.18408e-95	1301.9	1388.7	1353.2	1316.6	529.7	527.1	507.5	497.6
ENSG00000039560	RAI14	753.69	1.29324	4.87889e-50	1.57857e-48	426.7	466.5	417.5	434	1097.3	1027.2	1118.4	1042.1	4491.99	1.91231	3.64942e-258	5.69118e-256	1757.1	1840.6	1950.4	1980.8	6977.7	7052.4	7117.7	7259.2
ENSG00000130702	LAMA5	1536.31	-1.98306	6.6265e-50	2.13949e-48	3060.8	2224.4	2146.2	2387.7	753.5	500.3	625.4	592.1	771.818	-1.36938	3.04469e-31	2.62259e-30	1312.1	1166.7	871.5	1104.8	491.4	418.4	403.4	406.2
ENSG00000135503	ACVR1B	226.145	-1.82903	6.71313e-50	2.1629e-48	370.1	341.3	337.4	363.3	102.4	100.4	93.8	100.4	614.285	-2.15845	1.12979e-77	2.54553e-76	1100.4	1144.3	904	870.1	237.3	218.3	191.6	248.4
ENSG00000165025	SYK	109.063	-2.95391	7.36305e-50	2.36731e-48	211.7	165.6	204.2	190.5	31	26.5	18.4	24.6	484.027	-2.12637	6.16659e-127	2.83892e-125	752.3	802	805.6	790.5	188.9	168.8	170.6	193.4
ENSG00000158055	GRHL3	262.089	-5.27944	9.75158e-50	3.12868e-48	384.5	761.3	472.8	433	8.1	6.6	13.3	17.1	231.086	-4.47607	5.3431e-82	1.3045e-80	527.9	294.7	381.6	567.7	20.2	21.4	19.3	16
ENSG00000111752	PHC1	218.974	2.07126	1.08028e-49	3.4587e-48	77.6	89.9	84.6	81.5	374.7	344	307.3	392.2	8578.6	3.07323	0	0	1965	1783.8	1657.2	1875.8	15337.4	15672.9	15099	15237.8
ENSG00000157193	LRP8	131.257	3.06752	1.08896e-49	3.4792e-48	22.2	43.4	22.6	20.6	252.1	198	230.7	260.5	957.504	4.38948	0	0	107.1	75.3	74	91.5	1819.5	1942	1756.2	1794.4
ENSG00000161970	RPL26	750.337	1.55766	1.21341e-49	3.86875e-48	390.1	417	369	344.6	980	1156.1	1250.9	1095.1	2292.26	0.161006	0.0317498	0.0561112	2120.5	2078.5	2184.1	2268.9	2671.9	2132.3	2475.5	2406.4
ENSG00000168280	KIF5C	416.687	2.55886	1.70695e-49	5.43101e-48	93.1	188.8	92.5	102.1	678	755.2	714.1	709.5	2283.1	3.22186	3.05171e-157	2.03352e-155	594.2	354.1	377.1	434.6	4041.5	3974.6	4160	4328.6
ENSG00000100567	PSMA3	1332.39	1.3384	1.77803e-49	5.64541e-48	679.3	802.7	822.6	711.8	1929	2003.2	1940.9	1769.6	769.606	1.06343	9.34177e-51	1.28464e-49	508.8	511.4	489	483.8	1104.3	1020.4	1034.3	1005
ENSG00000105372	RPS19	1706.98	1.84968	2.24878e-49	7.12533e-48	785.7	861.3	612.7	693.1	2851	2211.7	3117.6	2522.7	19293.5	0.103365	0.144594	0.214282	19001.8	17172	17784.9	20443.9	21490.7	20122.7	19868	18463.8
ENSG00000085117	CD82	89.5679	-4.38271	2.54093e-49	8.03436e-48	223.9	128.2	152.3	182.6	6.7	6.6	9.5	6.6	152.364	-4.74448	7.39634e-87	1.96352e-85	336.6	292	260.7	288.1	7.9	9.9	15.8	8
ENSG00000119705	SLIRP	1264.64	1.36374	2.6111e-49	8.23924e-48	750.2	794.7	640.9	641.1	1787.4	1773	1859.8	1870	1736.85	1.66434	1.6357e-118	6.81414e-117	905.3	725.4	816.4	878.6	2664	2621.5	2684.7	2598.9
ENSG00000196526	AFAP1	300.64	-1.87934	3.44651e-49	1.0853e-47	436.6	509.9	480.7	470.3	114.6	107.1	149.5	136.4	1027	-1.11738	2.38942e-33	2.17516e-32	1421.8	1302.8	1390.2	1508.1	709.6	568.3	727.2	588.1
ENSG00000080493	SLC4A4	90.9056	-4.0526	4.36638e-49	1.36933e-47	210.6	153.5	125.2	198.3	12.1	9.5	9.5	8.5	480.03	-3.62872	1.73225e-154	1.12412e-152	691.1	951.4	964.4	948.9	69.7	79.1	67.4	68.3
ENSG00000137692	DCUN1D5	515.599	1.54016	4.36626e-49	1.36933e-47	230.5	266.6	267.4	287.7	769.7	825.4	777.5	700.1	1515.44	1.19241	1.1105e-71	2.26402e-70	1018.8	874.7	891.3	906.5	2041	2067.2	2158.7	2165.2
ENSG00000106554	CHCHD3	547.783	1.70237	4.43616e-49	1.38836e-47	238.3	243.3	273.1	272	918	764.7	939.7	733.2	2820.04	1.86299	6.7231e-186	6.25795e-184	1249.6	1087.5	1238.6	1277.6	4566.7	4264.5	4384	4491.8
ENSG00000131469	RPL27	2285.93	1.54804	4.5623e-49	1.42493e-47	1275.5	1243	1218.6	914.1	3202.8	3482.4	3562.5	3388.6	9834.79	0.168575	0.0120001	0.0229713	10276.2	8703.6	8764.4	9297.6	10968.6	10477.7	9840.8	10349.5
ENSG00000116017	ARID3A	652.635	-1.47498	4.60376e-49	1.43495e-47	1055	863.3	979.4	948.4	311.4	337.3	354.9	371.3	2496.32	-0.984479	2.85621e-39	3.05038e-38	3502.7	3282.2	2964.5	3520.3	1716	1653.8	1788.6	1542.5
ENSG00000170581	STAT2	564.172	-1.45267	5.45958e-49	1.69824e-47	826.7	738.1	879	862	319.5	309.9	290.2	288	1354.91	-0.761542	7.06271e-23	4.61439e-22	1658.9	1598.8	1612.1	1946.1	1019.9	976	995.8	1031.6
ENSG00000082153	BZW1	1658.35	1.26305	7.01967e-49	2.17909e-47	1025.1	923.9	1040.4	910.1	2167.6	2519.7	2292	2388.2	9016.92	1.74794	1.52059e-189	1.48014e-187	4371.1	3823.9	4090.3	4250.6	13232.3	13629.5	14311.4	14426.2
ENSG00000075643	MOCOS	138.661	2.7036	7.41961e-49	2.29858e-47	36.6	28.3	41.7	39.3	254.8	217	281.3	210.3	1038.43	3.23801	1.87637e-198	1.9749e-196	248.6	195.6	170.5	183	2041	1677.6	1945.2	1845.9
ENSG00000038427	VCAN	4142.84	1.61545	9.72727e-49	3.0074e-47	1851.8	1776.1	2209.4	2295.4	6417.7	5560.5	7216.2	5815.6	20499.7	2.62493	0	0	5449.8	5691	6234.7	5472.3	34195.6	34890.4	36008.3	36055.7
ENSG00000116774	OLFML3	1326.68	-1.66557	1.19493e-48	3.68695e-47	1694.4	1800.3	2202.6	2380.9	637.6	640.6	662.2	594.9	2929.48	-1.16231	1.36698e-82	3.3762e-81	4252.5	3781.6	3892.8	4273.5	1807.1	1788.8	1806.1	1833.4
ENSG00000187098	MITF	97.8267	-3.51427	1.33313e-48	4.10506e-47	145.2	165.6	216.6	195.4	16.2	17.1	19	7.6	387.694	-3.42706	6.4386e-178	5.67397e-176	723	750.5	673.9	690.5	76.5	59.3	54.3	73.6
ENSG00000108950	FAM20A	81.1157	-4.60546	1.375e-48	4.2255e-47	120.8	189.8	159.1	156.1	5.4	7.6	6.3	3.8	498.427	-4.05195	9.03858e-115	3.57534e-113	1201.2	803.4	718.1	1042.1	52.9	40.4	67.4	62.1
ENSG00000171848	RRM2	1495.22	2.09554	1.48833e-48	4.56462e-47	680.4	454.4	633	488	2168.9	2285.6	3082.1	2169.4	1932.1	1.60538	3.94476e-102	1.30845e-100	1068.5	975.1	847.1	935.4	2956.4	2904	2767.8	3002.5
ENSG00000145220	LYAR	433.88	1.51158	1.74718e-48	5.34776e-47	221.6	218.1	229.1	231.7	590.4	694.6	667.9	617.7	583.01	1.3477	1.88974e-48	2.46229e-47	297.1	309.2	350.9	352.5	808.5	875.5	766.5	903.9
ENSG00000144893	MED12L	330.245	-1.92921	1.86671e-48	5.70223e-47	479.8	589.7	496.5	529.2	115.9	154.5	117.2	159.1	2474.74	-1.52702	9.97026e-87	2.64212e-85	3219.7	3777.7	3656.4	4047.3	1285.3	1282.3	1331.8	1197.5
ENSG00000113161	HMGCR	2722.57	1.32716	2.10387e-48	6.41387e-47	1510.5	1591.3	1637.3	1461.9	3619.3	3754.4	4491.4	3714.4	8329.94	1.4994	4.58667e-81	1.09734e-79	5091.5	4006.3	4241.9	4059.1	11909.8	12608.3	11945.3	12777.3
ENSG00000111110	PPM1H	250.051	-1.79681	2.70639e-48	8.23432e-47	374.6	371.6	392.7	419.2	93	117.5	115.3	116.5	2772.59	-1.48892	3.46008e-81	8.31144e-80	4674.6	3779	3760.2	4148.1	1415.8	1510.5	1419.3	1473.3
ENSG00000141258	SGSM2	154.021	-2.42767	2.87775e-48	8.7383e-47	285.9	292.8	229.1	231.7	48.5	51.2	39.9	53	943.857	-1.2406	2.66587e-42	3.02497e-41	1471.5	1330.6	1207.1	1297.1	651.1	535.3	521.5	536.6
ENSG00000171456	ASXL1	245.182	-1.89081	2.91248e-48	8.82626e-47	380.1	356.4	407.3	398.6	124	94.8	91.2	108.9	873.021	-2.04972	9.69845e-140	5.20501e-138	1434.5	1479.9	1411	1305.6	314.9	363.2	314.1	361
ENSG00000112378	PERP	268.939	-1.88178	3.71566e-48	1.1238e-46	415.6	413	458.1	412.4	102.4	98.6	136.9	114.6	2696.72	-1.20493	5.95252e-63	1.04234e-61	3671.1	3907.2	3554.5	3919.3	1551.8	1484.1	1764.1	1721.7
ENSG00000089472	HEPH	783.812	-1.88573	3.79968e-48	1.14695e-46	1098.2	1069.3	1261.5	1512	366.7	317.4	366.9	278.5	2940.63	-1.15255	1.82495e-81	4.41934e-80	3978.4	3800.1	4148.1	4301.4	1740.8	1853.9	1814	1888.4
ENSG00000166831	RBPMS2	287.119	2.30885	4.97508e-48	1.49879e-46	102	126.2	91.4	62.8	479.9	432.1	468.3	534.3	161.047	1.26561	2.47797e-14	1.1429e-13	132.6	97.8	74.9	75.4	251.9	208.4	231	216.4
ENSG00000060138	YBX3	410.013	1.87123	5.63631e-48	1.69466e-46	191.7	185.8	156.8	166.9	683.4	548.7	752.8	594	2097.88	1.1525	6.19347e-63	1.08326e-61	1393.7	1331.9	1262.1	1220.9	3104.8	2739.3	2958.5	2771.9
ENSG00000189120	SP6	171.499	-7.90829	6.63398e-48	1.99071e-46	374.6	273.6	392.7	328.9	0	0	1.3	0.9	631.102	-7.7298	1.30189e-141	7.23474e-140	1546.7	1285.7	1001.4	1193.8	5.6	2.5	7	6.2
ENSG00000112312	GMNN	832.405	1.25816	6.73336e-48	2.01658e-46	486.5	497.8	472.8	501.7	1245.5	1222.4	1135.5	1097	1139.52	1.27592	1.08549e-59	1.79425e-58	748.5	634.2	619.8	663.4	1509.1	1635.6	1581.2	1724.3
ENSG00000181192	DHTKD1	608.549	-1.44533	7.96588e-48	2.38105e-46	879.9	834	978.3	866.9	354.5	328.8	293.4	332.5	2370.42	-1.28232	2.54244e-124	1.13367e-122	3275.8	3283.5	3353.3	3527.1	1349.4	1401.7	1380	1392.6
ENSG00000183010	PYCR1	469.222	2.04646	8.13864e-48	2.42795e-46	209.4	160.5	207.6	152.2	647	695.5	922.6	758.8	1786.63	2.71716	8.55234e-200	9.09785e-198	529.2	409.6	461.9	479.5	3380.3	3220.2	3070.5	2741.7
ENSG00000016082	ISL1	159.808	-7.58934	8.29972e-48	2.47118e-46	217.2	294.8	400.6	362.3	1.3	0	1.3	0.9	580.303	-7.62857	3.59961e-149	2.18366e-147	1129.8	1058.4	1152	1281	5.6	3.3	8.8	3.5
ENSG00000185483	ROR1	266.638	2.081	9.41926e-48	2.79908e-46	83.1	111.1	98.2	111.9	444.8	485.2	447.4	351.5	1781.58	2.87465	0	0	424.6	438.7	380.7	463.4	2937.3	3277.9	3151.9	3178.1
ENSG00000122406	RPL5	1958.23	1.52056	1.56403e-47	4.63875e-46	1047.2	1124.8	929.8	938.6	2923.8	2634.3	3401.5	2665.8	25873.3	-0.0362955	0.569714	0.657937	28673.5	24917.6	26824.5	24381	26617.4	24374.9	25764.1	25433
ENSG00000095002	MSH2	2922.3	1.01619	1.65638e-47	4.90315e-46	1886.1	1936.6	1997.2	1910.6	3956.3	3924	4081.4	3686	5236.35	0.876032	1.65981e-55	2.52499e-54	3551.2	3698.4	3819.7	3700.7	6320.9	6971.7	6765.9	7062.3
ENSG00000141526	SLC16A3	430.55	-4.01526	1.79697e-47	5.30903e-46	671.6	1075.4	815.8	691.2	44.5	54	28.5	63.5	1325.13	-3.33515	1.34013e-178	1.19871e-176	2500.5	2408.8	2249.1	2493.4	213.7	177.1	280	278.5
ENSG00000137648	TMPRSS4	232.623	-8.80806	2.34679e-47	6.92008e-46	437.7	469.5	534.8	418.2	0	0	0.6	0	2087.7	-11.4444	4.46528e-103	1.51484e-101	4081.6	4203.1	4223	4191.3	0	0.8	1.8	0
ENSG00000169129	AFAP1L2	137.364	-3.33577	2.53722e-47	7.46722e-46	299.2	164.6	265.2	274.9	28.3	15.2	31.7	19.9	294.548	-2.25112	6.12587e-65	1.11531e-63	549.6	494.2	421.3	482.9	123.7	96.4	107.6	80.7
ENSG00000104611	SH2D4A	180.725	-2.27263	2.78257e-47	8.1736e-46	311.4	262.5	320.5	308.3	60.7	45.5	75.4	61.6	583.115	-1.72013	1.53161e-74	3.27264e-73	780.4	902.5	922.9	971.8	289	252	260.8	285.6
ENSG00000068878	PSME4	1294.72	1.17689	2.84386e-47	8.33763e-46	774.6	849.2	794.4	757	1686.3	1823.2	1899.7	1773.4	6383.69	1.20755	4.62815e-77	1.03262e-75	4247.4	3493.6	3952.3	3730.4	8748.8	8976.3	8851.1	9069.6
ENSG00000141959	PFKL	1544.55	-1.30351	3.11785e-47	9.12343e-46	2356	2194.1	2221.8	2021.5	973.2	850	804.8	935	2957.83	-0.616645	2.24886e-19	1.2894e-18	3839.4	3344.3	3337	3804.1	2282.8	2330.8	2460.6	2263.6
ENSG00000119812	FAM98A	318.572	1.73924	3.26823e-47	9.54524e-46	137.4	157.5	152.3	138.4	510.9	458.6	546.2	447.1	758.354	0.779927	9.27148e-08	2.99685e-07	751	572.1	507.9	403.3	886.1	1013	868.9	1064.4
ENSG00000179104	TMTC2	80.0238	-3.70833	3.38633e-47	9.87133e-46	128.6	178.7	137.7	151.2	12.1	8.5	10.1	13.3	1036.88	-2.41099	9.73017e-182	8.83607e-180	1587.5	1898.7	1853	1647	314.9	339.3	328.1	326.4
ENSG00000155066	PROM2	71.6385	-4.52875	3.71003e-47	1.07944e-45	138.5	135.3	138.8	138.4	4	8.5	3.8	5.7	164.376	-3.92734	4.03422e-93	1.18155e-91	317.5	322.4	263.4	333	16.9	23.1	18.4	20.4
ENSG00000099194	SCD	2444.04	1.5876	3.74623e-47	1.0879e-45	1209	1420.7	1223.2	1017.1	3298.5	3491	4176.5	3716.3	11973.5	2.07525	4.12242e-107	1.48657e-105	5564.6	4121.2	3997.4	4650.5	18325.2	20272.6	19075.2	19781
ENSG00000110911	SLC11A2	460.069	-1.49133	3.81996e-47	1.10721e-45	607.3	711.9	718.8	681.4	231.9	245.4	256.6	227.4	2361.09	-1.01896	1.63942e-55	2.49524e-54	3320.4	2986.2	2970.8	3372.9	1532.7	1564.8	1617.1	1523.9
ENSG00000151229	SLC2A13	149.032	-2.36947	4.14396e-47	1.19885e-45	206.1	257.5	283.2	252.3	55.3	49.3	45	43.6	1578.21	-1.41988	3.44439e-72	7.09506e-71	2120.5	2297.8	2492.6	2285	759.1	871.4	936.3	863.1
ENSG00000131459	GFPT2	743.785	4.44996	4.33186e-47	1.25084e-45	39.9	105	47.4	47.1	1499	1311.5	1619.6	1280.8	1870.69	4.75776	0	0	170.9	116.3	128.1	118.6	3875.1	3429.4	3629.7	3497.4
ENSG00000144619	CNTN4	90.0866	-5.46159	4.53647e-47	1.30746e-45	187.3	123.2	170.4	226.8	1.3	3.8	3.2	4.7	610.175	-4.24157	1.88699e-253	2.88236e-251	1013.7	1247.3	1249.5	1126.8	68.6	61.8	54.3	59.4
ENSG00000184292	TACSTD2	87.2605	-5.81601	5.41833e-47	1.55869e-45	170.7	156.5	167	195.4	0	0.9	3.8	3.8	133.011	-4.17335	5.54747e-81	1.3219e-79	271.6	245.8	234.6	256.7	19.1	9.1	16.6	10.6
ENSG00000116675	DNAJC6	150.609	-2.64004	6.8212e-47	1.95857e-45	275.9	201.9	277.6	281.8	52.6	36	31.7	47.4	522.665	-2.81695	7.23858e-152	4.53912e-150	934.7	993.6	842.6	891.3	146.2	107.9	142.6	122.4
ENSG00000166073	GPR176	83.8132	4.85949	7.84713e-47	2.24892e-45	3.3	8.1	2.3	5.9	148.3	153.5	165.4	183.8	4754.92	5.80547	0	0	184.9	134.8	161.5	179.6	9349.3	9427.6	9061.1	9540.6
ENSG00000105929	ATP6V0A4	256.896	-5.11042	8.40305e-47	2.40374e-45	390.1	730	467.1	416.3	12.1	18	6.3	15.2	592.053	-5.51781	4.73119e-241	6.67882e-239	1151.4	1013.5	1182.7	1288.7	28.1	15.6	26.3	30.2
ENSG00000205336	ADGRG1	71.406	-4.46866	8.49506e-47	2.42553e-45	133	127.2	144.4	143.3	8.1	6.6	5.7	2.8	63.6904	-4.14611	5.47564e-38	5.63571e-37	122.4	113.6	92.9	155	5.6	4.9	9.6	5.3
ENSG00000165588	OTX2	106.742	3.15833	9.70054e-47	2.76456e-45	16.6	23.2	22.6	20.6	233.2	190.5	154	193.3	1138.72	3.32059	1.76509e-265	2.92083e-263	212.9	161.2	212	233	1963.4	2106.7	2003	2217.5
ENSG00000153767	GTF2E1	639.052	1.27655	1.20375e-46	3.4242e-45	344.6	364.5	399.4	382.9	900.5	915.4	887.1	918	1799.8	1.47516	4.63942e-134	2.32252e-132	1023.9	902.5	946.4	935.4	2648.3	2578.7	2684.7	2678.7
ENSG00000153214	TMEM87B	273.715	-1.78761	1.23296e-46	3.50078e-45	408.9	381.7	428.8	480.1	130.8	109.9	127.4	122.2	1033.6	-0.925816	3.05988e-26	2.25096e-25	1197.3	1312.1	1469.6	1437.8	691.6	680.3	798	682.1
ENSG00000144136	SLC20A1	282.577	2.0795	1.32529e-46	3.75597e-45	107.5	139.3	83.5	99.2	440.8	433.1	523.4	433.9	2411.38	2.70094	2.49039e-230	3.25346e-228	768.9	562.9	598.1	638	4152.9	4143.5	4261.5	4165.4
ENSG00000064666	CNN2	2650.55	1.54601	1.35491e-46	3.83282e-45	1449.5	1377.3	1401.4	1168.3	4297.4	3484.3	4494.6	3531.6	3658.08	1.29472	2.60933e-28	2.05016e-27	2263.3	1818.1	1699.6	2674.7	5343.7	5126	5444.6	4894.5
ENSG00000161547	SRSF2	677.789	1.70495	1.38543e-46	3.91192e-45	329.1	303.9	369	269	934.2	935.3	1148.8	1133	3542.49	1.14019	2.27133e-82	5.582e-81	2223.8	2309.7	2010.9	2300.3	4914.2	4818	4942.3	4820.9
ENSG00000164045	CDC25A	444.49	1.56326	1.4701e-46	4.14336e-45	251.6	199.9	218.9	226.8	695.6	663.3	702.1	597.8	1921.76	1.90327	5.57363e-213	6.40989e-211	855.6	810	780.4	798.9	2950.7	3123.9	2928.8	3125.8
ENSG00000108298	RPL19	4273.68	1.42233	1.6495e-46	4.64044e-45	2342.7	2254.7	2457.6	2219.8	6022.8	6050.4	7417	5424.3	20673.3	0.191529	0.00575908	0.0116133	21084	17353	18586.1	20181.2	23107.8	22180.8	20902.3	21991.4
ENSG00000132669	RIN2	71.9508	-4.58849	1.81502e-46	5.0967e-45	156.3	135.3	130.9	131.6	6.7	2.8	4.4	7.6	229.49	-5.19963	4.53938e-119	1.90437e-117	385.1	471.7	485.4	445.6	18	9.9	11.4	8.9
ENSG00000177425	PAWR	1510.55	1.4343	2.00753e-46	5.62696e-45	704.8	811.8	891.4	851.2	1916.8	2276.1	2381.3	2250.8	6026.86	1.06167	2.12679e-65	3.90078e-64	3681.3	3763.1	4323.1	3837.1	7988.6	8017.6	8231.6	8372.4
ENSG00000174640	SLCO2A1	85.589	-5.39069	2.07032e-46	5.79234e-45	215	124.2	163.6	168.9	1.3	5.7	3.2	2.8	151.931	-4.60964	2.7755e-78	6.31077e-77	234.6	343.5	267	323.6	15.7	11.5	14	5.3
ENSG00000122884	P4HA1	990.928	-1.53671	2.48447e-46	6.93837e-45	1391.9	1487.3	1295.4	1728	454.3	507	509.5	554.2	2606.63	-1.11826	4.35453e-68	8.34646e-67	3618.8	3391.9	3772.8	3498.3	1509.1	1646.4	1681	1735
ENSG00000115648	MLPH	133.328	-2.22917	2.54016e-46	7.08099e-45	217.2	227.2	224.5	211.1	47.2	45.5	43.7	50.2	247.041	-1.9873	5.03538e-63	8.84339e-62	353.2	388.5	403.3	432.9	106.8	99.7	102.4	89.6
ENSG00000100097	LGALS1	141.349	2.55253	2.715e-46	7.55462e-45	36.6	35.3	47.4	43.2	268.2	193.3	258.5	248.2	741.322	2.97599	4.00881e-156	2.64173e-154	181.1	157.2	152.5	174.5	1566.5	1189.3	1281.9	1227.6
ENSG00000196497	IPO4	401.672	1.54843	3.15628e-46	8.76655e-45	207.2	214.1	207.6	188.5	617.4	568.6	655.8	554.2	29.1618	1.52894	8.23668e-07	2.49048e-06	19.1	7.9	21.7	10.2	34.9	45.3	47.3	47
ENSG00000092853	CLSPN	540.577	1.54839	4.2785e-46	1.1862e-44	321.4	263.5	256.1	260.2	726.6	792.2	877.6	827	1124.54	1.67394	6.24788e-106	2.21547e-104	581.5	494.2	531.4	537.1	1714.9	1727.9	1576.8	1832.5
ENSG00000198286	CARD11	137.788	2.57684	4.48285e-46	1.24061e-44	42.1	40.4	33.9	40.3	208.9	208.5	283.9	244.4	629.611	2.94565	7.00799e-178	6.15752e-176	164.5	159.9	129.9	127.9	1188.6	1026.2	1155.1	1084.8
ENSG00000017483	SLC38A5	138.69	2.54543	4.53941e-46	1.25399e-44	45.4	53.5	28.2	32.4	258.8	230.3	238.3	222.6	518.115	3.18694	1.79167e-202	1.95482e-200	113.5	91.2	92	111	968.2	962.8	884.7	921.6
ENSG00000177694	NAALADL2	87.6026	-5.4105	5.16456e-46	1.42412e-44	198.4	114.1	170.4	204.2	2.7	5.7	2.5	2.8	689.08	-4.52537	1.06964e-180	9.68398e-179	961.4	1482.5	1540	1303.9	47.2	56	61.3	60.3
ENSG00000117399	CDC20	1242.48	1.38377	7.46343e-46	2.05432e-44	692.6	728	749.2	579.3	1930.3	1677.3	1805.9	1777.2	2943.51	2.54644	2.5726e-165	1.88738e-163	929.6	776.9	719.9	1004	5120	5067.5	4982.5	4947.7
ENSG00000065882	TBC1D1	1000.06	-2.34356	7.99224e-46	2.19593e-44	1335.4	2300.1	1491.7	1570.9	256.1	362.9	282.6	400.7	7738.02	-1.87476	7.93423e-132	3.85529e-130	12948.8	10445.1	11920.1	13341.5	3408.4	3266.3	3285.8	3288.1
ENSG00000215021	PHB2	1309.55	1.30047	9.24825e-46	2.53647e-44	751.4	766.4	769.5	732.4	2085.3	1745.5	1947.2	1678.6	5833.16	0.563017	5.11616e-16	2.56333e-15	5177	4382.8	4403.4	4869.1	7261	7217.9	6672.3	6681.8
ENSG00000109971	HSPA8	15200.7	2.00364	1.13409e-45	3.10485e-44	6691.3	4725.5	6953	5755.3	25363.6	21660.3	30834	19622.8	62394.8	1.63634	1.11154e-144	6.46645e-143	32894.1	27222	29770.9	31506.3	93107.1	96372	92842.7	95443.2
ENSG00000135047	CTSL	347.341	-1.68115	1.25561e-45	3.43141e-44	467.7	540.2	529.2	587.1	144.2	167.7	182.5	160.1	870.775	-0.574149	4.43187e-18	2.41861e-17	1097.9	1000.2	1035.7	1033.6	716.3	694.3	713.2	675
ENSG00000184481	FOXO4	221.852	-2.28073	1.2738e-45	3.47492e-44	299.2	388.7	396.1	395.7	58	66.3	97	73.9	912.517	-1.35504	4.83385e-43	5.58066e-42	1537.8	1246	1102.4	1365.7	526.3	499.9	509.3	512.7
ENSG00000115419	GLS	488.517	1.6033	1.30685e-45	3.55872e-44	243.8	241.3	220	260.2	736	721.1	841.5	644.2	2240.52	1.53925	1.3384e-93	3.9471e-92	1003.5	1154.8	1294.6	1126	3264.5	3324.8	3402.2	3353.8
ENSG00000185532	PRKG1	124.273	-2.53456	1.49879e-45	4.07416e-44	206.1	204	204.2	231.7	44.5	41.7	26	36	880.031	-1.07825	5.48781e-40	5.94399e-39	1088.9	1207.7	1265.7	1216.6	524	529.6	616	591.6
ENSG00000088305	DNMT3B	7872.34	2.06348	1.63601e-45	4.43928e-44	2509	4278.2	2887.5	2400.5	13243.9	12401.3	13434.9	11823.5	18414.9	2.40878	1.49352e-170	1.19908e-168	6703.3	5035.6	5369.6	6184.8	30358.7	32904.8	29469.9	31292.5
ENSG00000115904	SOS1	340.485	-1.54507	1.92646e-45	5.21815e-44	525.3	504.9	492	509.6	156.4	170.6	167.3	198	2961.98	-0.990477	1.98064e-33	1.80856e-32	3353.6	4035.3	4429.5	3948.1	1879.1	1987.3	2046.7	2016.2
ENSG00000133195	SLC39A11	101.214	-2.79311	2.12722e-45	5.75175e-44	198.4	151.5	187.3	173.8	22.9	20.8	28.5	26.5	503.48	-2.38325	8.73399e-163	6.20885e-161	855.6	878.7	821	826.9	159.7	156.5	161.9	167.6
ENSG00000115484	CCT4	4387.88	1.03251	2.29558e-45	6.19605e-44	2749.4	3017	2922.5	2825.6	6327.4	5871.3	5599.7	5790	9247.34	0.578588	2.07661e-18	1.14672e-17	8053.6	6619.9	7223.5	7764.1	11081	11002.3	10924.1	11310.2
ENSG00000169100	SLC25A6	551.169	1.98227	2.39297e-45	6.44755e-44	243.8	225.2	229.1	189.5	788.6	760	1142.5	830.8	8387.94	-0.40536	1.32452e-09	4.80069e-09	10519.7	8823.8	8926.8	9968.6	7320.6	7339	7041.5	7163.4
ENSG00000033867	SLC4A7	576.472	1.51918	3.35439e-45	9.02207e-44	293.7	343.3	250.5	302.4	788.6	852.8	902.3	878.2	4606.13	1.59331	1.69152e-169	1.32589e-167	2258.2	2218.5	2407.8	2279.1	6639.2	6739.4	7380.2	6926.6
ENSG00000265972	TXNIP	342.463	-1.75967	3.99293e-45	1.07207e-43	452.1	547.3	522.4	592	167.1	164.9	133.7	160.1	3035.75	-2.11866	9.95523e-168	7.60324e-166	4520.3	4623.3	5506.7	5096.1	1082.9	1095.4	1164.7	1196.6
ENSG00000188846	RPL14	1632.48	1.61935	4.02927e-45	1.07993e-43	878.8	920.9	687.2	708.9	2836.2	2263.8	2482.1	2282.1	12016.9	0.170233	0.0729609	0.11793	9956.1	9910	11841.6	13514.3	13610.1	12524.3	12582.3	12196.3
ENSG00000137166	FOXP4	91.9323	-2.89837	4.42547e-45	1.18405e-43	169.6	169.6	144.4	165.9	24.3	25.6	20.9	15.2	83.8056	-3.49933	4.20663e-45	5.08931e-44	150.5	155.9	121.8	189.8	10.1	11.5	14.9	16
ENSG00000075275	CELSR1	189.098	-2.00548	5.12752e-45	1.36949e-43	336.9	307	264	302.4	86.3	71.1	68.4	76.7	463.603	-1.43153	6.99771e-49	9.20644e-48	720.4	683.1	593.6	710.8	244	227.3	264.3	265.2
ENSG00000099250	NRP1	151.911	-2.71866	6.10261e-45	1.62708e-43	305.9	198.9	243.7	306.3	53.9	39.8	35.5	31.3	529.114	-1.74246	4.53448e-54	6.70293e-53	782.9	873.4	858.8	743.9	289	229	195.1	260.8
ENSG00000115641	FHL2	165.367	2.23891	7.37361e-45	1.96253e-43	57.6	69.7	57.5	44.2	306	260.6	280.1	247.3	367.149	2.14785	1.05601e-78	2.41957e-77	169.6	111	129	130.5	602.7	555.1	638.8	600.5
ENSG00000124588	NQO2	248.494	1.71831	8.40553e-45	2.2333e-43	113	105	114	129.6	381.5	384.7	399.2	360.9	401.845	0.814487	4.24409e-11	1.67237e-10	362.1	297.3	277.9	230.4	563.4	497.4	466.4	519.8
ENSG00000091127	PUS7	533.284	1.27325	9.14759e-45	2.42625e-43	294.8	307	318.2	326.9	742.7	750.5	765.5	760.7	1724.75	1.58966	4.79416e-115	1.90399e-113	767.6	832.4	920.2	909.9	2570.7	2546.5	2564.8	2685.8
ENSG00000124541	RRP36	441.1	1.53721	1.14082e-44	3.02062e-43	234.9	236.3	204.2	227.8	613.3	617.8	742.7	651.8	1487.9	1.58967	1.82237e-93	5.36376e-92	796.9	687.1	673	807.4	2226.6	2209.7	2136	2366.5
ENSG00000151729	SLC25A4	368.659	1.97116	1.23049e-44	3.25241e-43	126.3	146.4	191.8	132.5	568.8	641.5	646.3	495.4	765.38	1.97762	8.77125e-137	4.51227e-135	313.7	298.6	304.9	319.4	1260.6	1228.8	1273.2	1123.8
ENSG00000179348	GATA2	163.681	-8.08883	1.23691e-44	3.26373e-43	350.2	322.1	345.3	290.6	0	0	1.3	0	439.086	-8.35308	4.76193e-89	1.31211e-87	964	866.8	756.9	916.7	2.2	1.6	2.6	1.8
ENSG00000197958	RPL12	830.274	1.90372	1.37699e-44	3.62711e-43	362.4	364.5	310.3	356.4	1399.2	1213.9	1632.3	1003.2	15782	-0.127286	0.042879	0.0735881	17977.8	15283.8	15689.3	16961.7	15561.1	15163.9	14503.1	15115.4
ENSG00000167553	TUBA1C	1373.56	1.47465	1.38222e-44	3.63463e-43	778	829	652.2	643.1	1950.5	1881.9	2265.3	1988.4	8816.32	1.99502	5.73583e-165	4.16701e-163	4003.9	3542.5	3180.1	3408.4	14786.3	13529.9	14181	13898.4
ENSG00000075223	SEMA3C	154.478	-3.03491	1.75488e-44	4.60664e-43	329.1	177.7	257.3	340.7	37.7	25.6	37.4	30.3	838.875	-1.22959	8.27767e-24	5.58457e-23	978	1288.3	1244.1	1195.5	573.5	384.6	555.7	491.4
ENSG00000091409	ITGA6	662.91	1.42172	2.14178e-44	5.61263e-43	351.3	383.7	336.3	365.2	1032.6	1057.5	908	868.7	4176.38	2.09784	6.59538e-140	3.55244e-138	1546.7	1322.7	1688.8	1748.7	6484	6562.3	7034.5	7023.3
ENSG00000153071	DAB2	186.159	-2.55967	2.45436e-44	6.41702e-43	403.4	225.2	300.1	346.6	60.7	50.2	52	51.2	479.641	-2.08094	2.87846e-56	4.44468e-55	570	841.7	898.5	794.7	199	173.8	182.9	176.5
ENSG00000145592	RPL37	1603.48	1.80389	2.45712e-44	6.41702e-43	619.5	675.5	803.4	746.2	2441.2	2330.2	3162	2050	13426.3	-0.253702	5.92403e-06	1.67127e-05	14786.2	14082.7	14102.4	15441.8	13022	12068	11722.2	12184.7
ENSG00000166046	TCP11L2	85.9321	-3.08098	2.57266e-44	6.70731e-43	156.3	129.2	163.6	166.9	20.2	20.8	17.1	13.3	300.938	-2.91636	8.13767e-113	3.16848e-111	541.9	539.1	572.9	474.5	64.1	60.1	85.8	69.2
ENSG00000163141	BNIPL	78.9149	-5.43366	2.68295e-44	6.98296e-43	125.2	145.4	188.4	159.1	4	2.8	0.6	5.7	299.418	-4.73046	5.79288e-148	3.45785e-146	668.2	548.4	501.6	593.1	16.9	20.6	21.9	24.8
ENSG00000163527	STT3B	1454.71	-1.07585	2.77683e-44	7.21503e-43	1886.1	1938.7	1964.5	2106	942.2	974.1	927	899	9521.28	-0.675528	4.46038e-32	3.94351e-31	11627.8	11068.8	12281.8	11869.8	6823.6	7384.3	7625.2	7489
ENSG00000136010	ALDH1L2	83.1656	5.05738	2.82706e-44	7.33311e-43	4.4	7.1	3.4	2	183.3	133.6	181.9	149.7	523.266	5.53999	1.52045e-211	1.72856e-209	31.9	13.2	23.5	17.8	1078.4	937.2	997.6	1086.6
ENSG00000196352	CD55	252.171	-2.13424	3.08652e-44	7.99258e-43	352.4	415	383.6	493.8	83.6	96.7	76.7	115.6	1096.63	-1.28551	2.15376e-59	3.54626e-58	1541.6	1382.1	1642.8	1653.8	644.4	662.2	590.7	655.5
ENSG00000166197	NOLC1	2454.07	1.13306	4.40042e-44	1.13757e-42	1636.8	1612.5	1543.6	1351	3328.2	3353.6	3453.5	3353.5	5164.83	1.2211	3.7204e-76	8.15421e-75	3130.4	3023.2	3209.8	3032.3	7209.3	7385.1	6501.6	7826.9
ENSG00000111845	PAK1IP1	250.281	1.79987	5.82165e-44	1.50244e-42	103.1	114.1	111.7	116.8	338.3	424.5	419.5	374.2	1014.96	2.01127	1.72721e-152	1.09461e-150	434.8	388.5	379.8	410.1	1611.4	1620.8	1532.2	1742.1
ENSG00000072110	ACTN1	3983.39	1.74803	6.24942e-44	1.61012e-42	1839.6	1746.8	2046.9	1649.4	6427.2	5144.5	7744.6	5268	2201.24	1.32025	4.17809e-25	2.95743e-24	1646.2	1330.6	1014	1039.6	3400.6	2894.1	3141.4	3143.5
ENSG00000173262	SLC2A14	90.8975	-3.18206	6.44454e-44	1.6576e-42	156.3	132.3	164.7	204.2	17.5	19.9	19	13.3	682.844	-1.71348	4.00676e-100	1.29022e-98	972.9	1045.2	1037.5	1129.4	339.6	317.1	307.1	314
ENSG00000163590	PPM1L	169.739	-2.3817	6.51047e-44	1.67175e-42	268.2	236.3	323.8	317.1	45.8	51.2	69.1	46.4	1306.78	-1.38254	2.68325e-62	4.65212e-61	1836.2	1643.7	2017.2	2060.5	683.7	743.7	750.8	718.5
ENSG00000091483	FH	986.85	1.15272	9.83637e-44	2.52154e-42	595.1	590.7	657.8	602.8	1420.8	1388.2	1356.7	1282.7	1789.24	1.29775	2.96345e-49	3.93356e-48	998.4	866.8	1066.3	1194.6	2625.8	2480.6	2616.4	2465
ENSG00000198034	RPS4X	1633.78	1.64228	1.24266e-43	3.18022e-42	812.3	816.9	835	697.1	2786.3	2225	2862.9	2034.8	32037.6	-0.165097	0.00706437	0.0140354	34289.1	30961.4	33637.5	36587.2	30918.7	29705.1	29013.1	31188.8
ENSG00000018236	CNTN1	122.995	-2.47652	1.30092e-43	3.32375e-42	188.4	207	191.8	249.4	36.4	30.3	39.9	40.7	499.472	-1.40418	5.94723e-46	7.35344e-45	766.3	753.2	685.6	699.8	232.8	254.5	295.8	307.8
ENSG00000132382	MYBBP1A	935.807	1.7112	1.34834e-43	3.43915e-42	540.8	423.1	405.1	377	1519.2	1220.5	1610.1	1390.7	1572.55	1.88181	1.18376e-161	8.29638e-160	724.3	655.4	609.9	695.6	2435.7	2533.4	2545.5	2380.7
ENSG00000106772	PRUNE2	132.937	2.49947	1.43443e-43	3.65267e-42	33.2	48.5	37.2	38.3	237.2	183.8	235.1	250.1	741.608	2.59762	8.94199e-158	6.01233e-156	216.8	169.1	241.8	205.9	1367.4	1216.4	1239.9	1275.5
ENSG00000164985	PSIP1	2228.66	1.29373	1.54183e-43	3.91962e-42	1150.3	1475.2	1234.4	1297	2946.7	3381	3065	3279.6	5871.64	1.24499	5.34316e-94	1.59791e-92	3338.3	3431.5	3643.8	3515.2	7631	8404.7	8214.1	8794.6
ENSG00000112306	RPS12	1065.23	2.08321	1.86488e-43	4.73302e-42	406.7	422.1	422	366.2	1521.9	1612.8	2415.5	1354.7	13840.4	-0.565954	1.81168e-29	1.47479e-28	17179.6	16207.4	16031.2	16668.6	11726.5	10885.4	10800.7	11224.1
ENSG00000001626	CFTR	69.3844	-4.02175	1.88599e-43	4.77868e-42	139.6	149.4	117.4	116.8	13.5	6.6	7	4.7	325.079	-2.88024	2.39e-91	6.83192e-90	701.3	520.6	523.2	547.3	74.2	66.7	95.4	71.8
ENSG00000136628	EPRS	3354.49	1.12034	1.98364e-43	5.0178e-42	1926	2216.3	2239.8	2064.7	4770.5	4392.1	4856.4	4370	7907.95	0.657085	3.17579e-33	2.88397e-32	6292.7	5894.4	6496.4	5861.2	9745.1	9635.1	9336.8	10001.8
ENSG00000164305	CASP3	518.352	2.02079	2.19069e-43	5.5324e-42	186.2	184.8	227.9	217	764.3	669	1086.7	810.9	4956.21	3.03635	0	0	1146.3	1006.9	1083.5	1060.7	8952.3	7756.5	9580	9063.4
ENSG00000106366	SERPINE1	450.512	6.43546	2.40084e-43	6.05314e-42	6.6	5	15.8	2.9	997.5	732.5	1280	563.7	4296.9	8.41349	2.39723e-250	3.53485e-248	34.4	25.1	11.7	23.7	9311	6898.4	9358.7	8712.1
ENSG00000104738	MCM4	4631.79	1.16085	2.69116e-43	6.77394e-42	3037.6	2984.7	2922.5	2494.7	6630.7	6470.2	6538.1	5975.7	8627.72	1.27378	3.88034e-94	1.16512e-92	5266.2	4680.1	4945.6	5289.3	11823.2	12692.3	11572.5	12752.4
ENSG00000142627	EPHA2	103.49	3.92384	3.27508e-43	8.23018e-42	13.3	16.2	7.9	10.8	202.2	144	278.2	155.4	513.048	5.32772	2.03524e-188	1.9368e-186	43.4	19.8	18	19.5	1105.4	910.1	1071.9	916.3
ENSG00000164951	PDP1	195.618	2.05192	3.57867e-43	8.97834e-42	68.7	70.7	86.9	76.6	314.1	302.3	368.2	277.6	2096.93	3.00592	0	0	475.6	400.4	480.8	489.7	3761.5	3445.1	4020.9	3701.5
ENSG00000115541	HSPE1	1039.51	1.55072	5.60409e-43	1.40368e-41	495.4	434.2	549.5	630.3	1662.1	1571.1	1567.7	1405.8	1116.09	0.833143	1.39642e-22	9.05394e-22	937.2	730.7	763.2	779.5	1415.8	1438.8	1338.8	1524.8
ENSG00000110148	CCKBR	82.1613	-3.28655	7.55872e-43	1.89017e-41	180.6	132.3	146.7	136.5	18.9	14.2	10.1	18	330.386	-2.28493	1.09316e-66	2.05042e-65	516.4	582.7	456.5	639.7	115.8	127.7	106.8	97.6
ENSG00000152818	UTRN	2381.93	-1.05554	7.6054e-43	1.89874e-41	3090.8	3090.8	3367.1	3324.4	1469.3	1497.2	1552.5	1663.5	10673.4	-0.98546	1.77633e-21	1.1069e-20	10772.2	15086.9	16333.4	14568.3	7208.2	7149.6	6927.8	7340.8
ENSG00000108829	LRRC59	579.299	1.33226	8.79478e-43	2.19211e-41	328	321.1	358.8	308.3	857.3	814.9	881.4	764.5	2839.34	2.07323	8.90952e-194	8.93532e-192	1059.6	1071.6	997.8	1223.4	4530.7	4538.8	4764.6	4528.1
ENSG00000001630	CYP51A1	403.503	1.5052	8.91131e-43	2.21754e-41	220.5	231.2	209.9	177.7	581	586.6	581.7	639.4	224.539	1.90188	1.77013e-47	2.26677e-46	89.3	107	92	90.7	372.2	396.1	346.5	302.5
ENSG00000110104	CCDC86	213.222	1.87293	9.65178e-43	2.3979e-41	92	95.9	89.1	87.4	343.7	298.5	378.9	320.2	246.826	1.06105	0.0039394	0.008161	271.6	173.1	106.5	80.5	357.6	336.8	315	333.5
ENSG00000010278	CD9	359.602	1.85822	1.10257e-42	2.7348e-41	140.7	201.9	147.8	127.6	574.2	620.7	543.7	520.1	894.121	2.84881	1.3933e-166	1.05332e-164	275.4	191.6	188.5	216	1645.2	1455.3	1615.3	1565.6
ENSG00000125124	BBS2	297.598	-1.68028	1.30987e-42	3.24373e-41	404.5	420	469.4	521.3	146.9	144	136.2	138.3	720.993	-1.43761	4.35221e-89	1.20144e-87	1026.5	1010.8	1094.3	1081.1	382.3	386.3	396.4	390.3
ENSG00000113196	HAND1	223.361	-9.05465	1.39048e-42	3.4378e-41	448.8	343.3	538.2	456.5	0	0	0	0	325.733	-9.84881	6.29846e-42	7.09822e-41	734.5	671.2	536.8	663.4	0	0	0	0
ENSG00000143947	RPS27A	865.1	1.56398	1.42692e-42	3.52219e-41	489.8	407.9	413	435.9	1157.9	1236.6	1565.1	1214.5	17257	-0.13306	0.0284208	0.0507732	19541.1	17477.2	17959.1	17234.5	17233.3	15416.7	16309.2	16885
ENSG00000105976	MET	404.626	-2.1814	1.48611e-42	3.66238e-41	811.2	485.7	607.1	753	165.8	121.3	160.3	132.6	2830.59	-1.21965	2.03592e-47	2.60378e-46	3344.6	4166.2	4212.1	4121.8	1797	1549.2	1701.1	1752.7
ENSG00000123066	MED13L	347.114	-1.63973	1.69894e-42	4.18016e-41	529.7	592.7	470.5	507.6	191.4	155.4	153.3	176.2	3668.8	-0.903822	1.75533e-49	2.34249e-48	4549.6	4641.8	4776.9	5157.1	2629.1	2404.9	2583.1	2607.8
ENSG00000079482	OPHN1	96.415	-2.69024	1.72206e-42	4.23023e-41	167.3	161.6	161.4	177.7	25.6	33.2	19	25.6	1081.89	-1.89389	2.82809e-109	1.05826e-107	1582.4	1919.9	1773.6	1548.8	444.2	464.5	446.3	475.4
ENSG00000145358	DDIT4L	86.7282	-3.06238	2.44324e-42	5.99221e-41	151.8	127.2	187.3	154.1	20.2	20.8	15.2	17.1	702.687	-2.94612	6.08594e-205	6.68914e-203	1380.9	1239.4	1227.8	1132.8	142.8	164.7	165.4	167.6
ENSG00000179776	CDH5	71.3961	-5.3418	2.75304e-42	6.74121e-41	152.9	145.4	115.1	148.3	0	1.9	5.7	1.9	91.1505	-3.6835	6.30763e-51	8.72233e-50	130.1	175.7	185.8	186.4	11.2	9.1	13.1	17.7
ENSG00000149212	SESN3	564.627	-2.33347	2.76123e-42	6.75046e-41	827.8	822.9	949	1173.2	204.9	236.9	118.5	183.8	7450.56	-2.14364	1.36098e-105	4.79174e-104	10591.1	11956.7	13625.1	12461.2	2317.6	2595.1	3034.7	3022.9
ENSG00000172296	SPTLC3	65.6614	-4.63474	3.04474e-42	7.43169e-41	130.8	112.1	145.6	117.8	6.7	6.6	3.8	1.9	368.113	-5.77006	4.23414e-159	2.89927e-157	626.1	758.4	786.7	724.4	6.7	21.4	9.6	11.5
ENSG00000184009	ACTG1	9917.09	1.58775	3.11005e-42	7.57901e-41	5338.2	4765.9	5211.9	4429.9	15783.5	12042.1	17967.5	13797.7	35872.3	0.9325	1.66546e-16	8.53239e-16	25469.1	19617.8	22074.7	31385.1	47447	46223.8	48665.9	46094.8
ENSG00000138764	CCNG2	90.2697	-2.70712	3.16756e-42	7.70688e-41	145.2	174.7	152.3	155.1	25.6	20.8	22.8	25.6	1263.2	-2.76728	1.84082e-252	2.76923e-250	2322	2206.6	2231	2057.1	294.6	295.7	351.8	346.8
ENSG00000174748	RPL15	898.93	1.45909	3.3475e-42	8.13176e-41	477.6	473.6	497.6	462.4	1592	1180.7	1223	1284.6	30589.1	-0.423877	3.40104e-12	1.41703e-11	36242.6	31351.2	35433.7	37184.5	26524.1	25827.7	26076.5	26072.5
ENSG00000124610	HIST1H1A	95.5761	3.88411	3.83008e-42	9.2893e-41	8.9	10.1	16.9	9.8	206.2	231.2	122.3	159.1	66.6397	2.52617	1.78195e-26	1.32e-25	30.6	10.6	16.2	20.3	110.2	130.1	101.5	113.5
ENSG00000143842	SOX13	468.063	-1.30604	3.99512e-42	9.67425e-41	689.3	676.5	643.2	655.8	296.6	264.4	263	255.8	855.398	-1.44244	1.33242e-61	2.27959e-60	1368.2	1239.4	1081.7	1316.6	453.2	440.6	475.2	468.3
ENSG00000007237	GAS7	138.101	-2.47373	4.15574e-42	1.00473e-40	175.1	256.5	237	268	47.2	44.5	36.8	39.8	699.885	-1.74197	1.37679e-70	2.7597e-69	1125.9	955.3	1023	1206.5	331.7	280.8	335.1	340.6
ENSG00000121900	TMEM54	73.0573	-5.08002	5.06244e-42	1.22201e-40	147.4	189.8	114	118.8	4	2.8	3.8	3.8	1104.83	-5.76166	2.38516e-295	4.83296e-293	2611.4	1925.2	1858.4	2288.4	30.4	40.4	49	35.5
ENSG00000123505	AMD1	142.265	2.36784	5.12928e-42	1.2362e-40	32.1	59.6	44	46.1	257.5	223.6	259.2	216	4161.73	1.15665	1.29557e-44	1.55229e-43	2313.1	2361.2	2800.3	2819.6	5377.5	5910.1	5507.6	6204.6
ENSG00000075945	KIFAP3	277.178	-1.8121	5.53405e-42	1.33165e-40	417.8	362.5	495.4	454.6	107.8	137.4	123.6	118.4	427.615	-1.32525	2.25826e-32	2.0067e-31	525.3	618.4	646.8	654.1	256.4	219.1	284.4	216.4
ENSG00000048392	RRM2B	228.303	1.82004	6.50938e-42	1.56389e-40	119.7	92.9	88	100.1	376.1	326.9	340.9	381.8	1943.46	1.74768	3.72873e-137	1.92819e-135	835.2	850.9	950	922.6	2754	3109.9	3026.8	3098.3
ENSG00000135535	CD164	348.92	-1.56672	6.82789e-42	1.63784e-40	558.5	489.7	470.5	567.5	186	170.6	161	187.6	5282.69	-0.395468	5.8067e-12	2.38992e-11	5702.3	5926.2	6228.4	6152.7	4319.3	4458.1	4832	4642.6
ENSG00000147677	EIF3H	1268.62	1.02132	7.27074e-42	1.74134e-40	840	869.4	827.1	811.9	1627	1707.6	1709.6	1756.3	4003.89	-0.819474	3.37424e-40	3.66807e-39	5303.2	5200.8	5052.9	4895.3	2836	2937.7	2684.7	3120.5
ENSG00000171055	FEZ2	442.929	-1.47088	8.20343e-42	1.96165e-40	663.8	638.1	703	604.8	196.8	246.4	231.9	258.6	1719.36	-1.96094	9.66599e-234	1.29108e-231	2797.6	2720.6	2708.2	2723.9	654.5	737.9	711.4	700.7
ENSG00000169635	HIC2	200.451	-1.87222	9.78363e-42	2.33586e-40	312.5	308	321.6	317.1	94.4	102.3	78.6	69.2	2171.05	-1.94348	8.85477e-141	4.82172e-139	3775.6	3230.6	3198.1	3584.7	928.9	947.9	877.7	824.9
ENSG00000138640	FAM13A	311.994	-1.83175	1.08235e-41	2.58011e-40	386.8	498.8	495.4	571.4	134.8	127.9	148.3	132.6	1836.3	-1.49381	4.04456e-60	6.71898e-59	2265.9	2844.8	3078.1	2657.8	892.9	990	987.9	973
ENSG00000242265	PEG10	1485.86	1.18244	1.10131e-41	2.62121e-40	919.8	1004.7	875.6	832.6	2003.1	1954	2210.2	2086.9	3535.7	2.01544	3.89015e-127	1.80205e-125	1373.3	1257.9	1341.5	1620.8	5303.2	6067.4	5401.7	5919.9
ENSG00000167861	HID1	124.701	-2.24785	1.78233e-41	4.23554e-40	228.3	206	212.1	178.7	44.5	44.5	39.9	43.6	188.2	-1.78938	1.50276e-36	1.48956e-35	272.9	322.4	251.7	323.6	73.1	96.4	90.1	75.4
ENSG00000198162	MAN1A2	182.784	-2.09655	1.85673e-41	4.40548e-40	259.3	303.9	273.1	353.4	60.7	72	79.2	60.6	2397.97	-0.797275	3.93063e-23	2.59308e-22	2723.6	3000.7	3400.2	3055.1	1593.4	1792.1	1728.2	1890.2
ENSG00000186918	ZNF395	138.054	-2.24498	1.89468e-41	4.48856e-40	209.4	255.5	211	240.5	33.7	47.4	50.1	56.8	760.489	-1.45357	1.89435e-66	3.53319e-65	1148.9	1096.7	1017.6	1195.5	394.7	370.6	423.5	436.4
ENSG00000102034	ELF4	93.0541	-2.83459	2.11034e-41	4.99176e-40	181.7	187.8	143.3	141.4	27	21.8	23.4	18	228.256	-1.46229	1.57812e-22	1.02031e-21	334.1	335.6	265.2	405	140.6	99.7	113.8	132.2
ENSG00000138413	IDH1	3742.77	1.36996	2.16982e-41	5.12454e-40	2030.2	2015.4	2285	2009.7	4828.5	5260.1	6473.5	5039.7	7564.1	0.838901	8.37045e-26	6.07954e-25	6234	5207.4	4776.9	5474.9	9230.1	9977.8	9462.8	10149.1
ENSG00000102172	SMS	2775.3	1.1106	2.25463e-41	5.31663e-40	1629	1740.8	1878.7	1775.1	3477.8	3766.7	4111.8	3822.4	13942.9	1.8542	1.61454e-119	6.85051e-118	5725.3	5441.2	6094.9	6863.5	22533.2	19770.2	22216.6	22898
ENSG00000155760	FZD7	492.667	1.50774	2.33158e-41	5.48961e-40	229.4	300.9	265.2	226.8	775.1	705	756	683	3925.23	2.35965	0	0	1370.7	1173.3	1333.4	1236.1	6681.9	6414.9	6695.9	6495.5
ENSG00000157064	NMNAT2	141.541	-2.39048	2.93333e-41	6.8958e-40	248.2	205	276.5	220.9	51.2	39.8	34.9	55.9	582.873	-2.44114	9.75659e-160	6.74269e-158	988.2	1022.7	940	990.4	169.8	181.2	206.5	164.1
ENSG00000151617	EDNRA	110.406	-3.65776	3.01309e-41	7.07244e-40	288.1	136.3	173.8	223.8	8.1	22.7	11.4	18.9	302.528	-3.14264	3.41262e-126	1.55425e-124	476.9	547	557.5	595.6	50.6	69.2	58.6	64.8
ENSG00000073350	LLGL2	497.68	-1.31801	3.27688e-41	7.67983e-40	740.3	724	700.7	676.5	296.6	263.4	269.3	310.7	1265.82	-0.987994	1.09827e-34	1.03163e-33	1815.8	1617.3	1556.2	1743.6	931.1	877.9	812.9	771.7
ENSG00000013810	TACC3	1508.87	1.13187	3.34578e-41	7.82933e-40	998.5	916.8	1003.1	862	2102.9	2020.3	2196.9	1970.4	1875.43	1.53406	1.19447e-51	1.68459e-50	1192.2	977.8	813.7	867.6	2903.5	2823.3	2693.4	2732
ENSG00000077009	NMRK2	87.72	3.02369	4.84843e-41	1.13283e-39	18.8	20.2	22.6	13.7	159.1	133.6	179.3	154.4	739.342	3.23504	3.05436e-97	9.5464e-96	193.8	105.7	108.3	155	1555.2	1217.3	1426.3	1153.1
ENSG00000168439	STIP1	3258.55	1.00445	5.16281e-41	1.20445e-39	2134.4	2204.2	2310.9	2018.6	4267.7	4255.7	4609.3	4267.7	6349.64	1.44165	5.82687e-111	2.22797e-109	3585.6	3081.3	3303.7	3684.6	9270.6	9512.4	9111.9	9247
ENSG00000094755	GABRP	88.9917	-4.01785	5.50036e-41	1.28124e-39	160.7	94.9	218.9	199.3	8.1	9.5	10.1	10.4	610.36	-4.76744	1.1134e-298	2.30304e-296	1198.6	1251.3	1102.4	1160.7	39.4	48.6	44.6	37.3
ENSG00000109625	CPZ	143.448	-2.08587	7.11206e-41	1.65415e-39	236	253.4	226.8	214	62	50.2	59.6	45.5	60.8682	-1.61897	5.07953e-12	2.09613e-11	123.7	93.8	71.3	79.6	39.4	27.2	24.5	27.5
ENSG00000007866	TEAD3	260.561	-1.67402	7.77581e-41	1.80578e-39	361.3	455.4	383.6	389.8	111.9	127	122.9	132.6	835.378	-1.17492	1.99475e-29	1.62028e-28	1365.6	1057.1	996.9	1214.1	558.9	490	527.7	472.8
ENSG00000147403	RPL10	608.627	2.18899	8.4945e-41	1.96969e-39	258.2	226.2	213.3	171.8	885.6	992.1	1355.4	766.4	21042.6	0.126911	0.0342645	0.0600991	20363.6	18671.7	19720.1	21707.1	22749.1	22540.8	21542.8	21045.9
ENSG00000244405	ETV5	77.1208	5.30891	9.59043e-41	2.22045e-39	3.3	4	1.1	3.9	168.5	126	167.9	142.1	359.473	5.9143	5.17588e-146	3.03482e-144	12.8	4	11.7	14.4	699.5	728.1	748.2	657.3
ENSG00000165349	SLC7A3	4042.25	-1.6459	1.00911e-40	2.33284e-39	4642.2	7206.4	7060.2	5625.7	2019.3	1949.2	1955.5	1879.5	4095.28	0.493704	0.028206	0.050424	2971	2625.5	2869.7	5107.2	4595.9	5067.5	4816.3	4709.1
ENSG00000174444	RPL4	2721.27	1.31529	1.02391e-40	2.36349e-39	1637.9	1764	1492.8	1336.2	3887.6	3725	4267.1	3659.5	48509.2	0.17622	0.00393605	0.00815578	49190.1	41353.6	45297.8	46347.4	53423.8	50328.6	50689	51443.5
ENSG00000182899	RPL35A	1921.18	1.81674	1.2997e-40	2.99557e-39	1018.4	918.8	754.9	691.2	2550.4	2896.8	3734.8	2804.1	10710.1	0.0621681	0.283683	0.376594	10871.6	9833.3	9986.8	11221.7	11232.9	10938.1	10861.1	10735.4
ENSG00000106263	EIF3B	2797.61	1.07559	1.33917e-40	3.0819e-39	1784.2	1754.9	1857.3	1798.6	4108.7	3515.6	4003.5	3558.1	8308.17	1.44082	1.81416e-137	9.43045e-136	4581.5	4112	4385.3	4797.9	12194.3	12286.3	11934.8	12173.2
ENSG00000163378	EOGT	126.501	2.50027	1.75653e-40	4.03632e-39	45.4	30.3	44	31.4	202.2	184.8	254.1	219.8	1345.02	3.70551	0	0	197.6	166.5	185.8	209.3	2493.1	2442.8	2576.1	2488.9
ENSG00000167721	TSR1	1286.03	1.18541	1.84432e-40	4.2317e-39	735.8	896.6	769.5	736.3	1769.9	1805.2	1861.1	1713.7	3088.97	1.84727	7.65017e-57	1.19428e-55	1270	1026.7	1336.1	1718.2	4824.2	4926.7	4670.1	4939.7
ENSG00000065427	KARS	1684.22	1.17086	2.04025e-40	4.67426e-39	1014	1082.4	1049.4	995.5	2267.3	2230.7	2648.1	2186.4	4867.11	0.905431	3.01815e-43	3.49936e-42	3607.3	3068.1	3234.2	3634.7	6306.3	6349	6243.5	6493.7
ENSG00000116750	UCHL5	393.972	1.34713	2.12617e-40	4.86382e-39	231.6	217.1	222.3	218	537.8	544.9	586.1	594	843.183	0.66479	7.08131e-15	3.35973e-14	590.4	650.1	744.3	621	985.1	992.4	1062.3	1099.9
ENSG00000134253	TRIM45	175.857	-2.1248	2.28181e-40	5.21206e-39	225	278.7	306.9	334.8	67.4	71.1	59.6	63.5	686.407	-2.0122	1.1898e-114	4.68774e-113	1225.4	1079.5	1087.1	1010.8	278.9	255.3	265.1	289.2
ENSG00000177600	RPLP2	1839.75	1.55461	2.30783e-40	5.26363e-39	894.3	1117.8	816.9	898.3	2526.1	2460.9	3256.4	2747.2	5540.56	0.958962	0.000266923	0.000641226	3020.7	2945.2	3239.6	5748.5	8164	7217.1	7379.3	6609.9
ENSG00000197603	C5orf42	239.354	-1.72629	2.55183e-40	5.81149e-39	407.8	349.4	337.4	376	128.1	108	113.4	94.7	2188.63	-1.38547	2.95703e-47	3.77209e-46	2585.9	3213.5	3693.4	3175.5	1136.9	1231.3	1255.7	1217
ENSG00000005893	LAMP2	474.281	-1.60066	3.0964e-40	7.0412e-39	640.5	651.3	713.1	848.3	268.2	212.3	227.5	233	1770.63	-0.877161	1.22973e-45	1.50798e-44	2288.8	2322.9	2420.5	2141.8	1238.1	1201.6	1279.3	1272
ENSG00000116285	ERRFI1	346.232	-2.03497	3.33109e-40	7.56364e-39	528.6	711.9	523.6	469.3	126.7	140.2	161.6	108	3349.65	-1.81475	1.31143e-129	6.23004e-128	5842.6	4869.1	4997	5163.9	1495.6	1354	1511.2	1563.8
ENSG00000163636	PSMD6	1543.63	1.05287	4.71779e-40	1.06965e-38	917.6	1083.4	1008.8	1003.4	2005.8	2128.3	2108.2	2093.6	1943.05	1.06154	2.12008e-57	3.34119e-56	1308.3	1170.7	1181.8	1369.1	2624.6	2569.6	2658.4	2661.9
ENSG00000076716	GPC4	4885.01	3.10303	5.37139e-40	1.21603e-38	786.8	1262.2	1075.3	829.6	7726.6	6755.5	11664.5	8979.6	7029.5	3.47969	2.72287e-62	4.71531e-61	1614.3	869.4	976.1	1071.8	12758.8	13000.3	12823.8	13121.4
ENSG00000139182	CLSTN3	354.613	-1.57727	5.38065e-40	1.21633e-38	503.1	544.2	484.1	596.9	183.3	161.1	200.2	163.9	327.482	-0.951405	8.35374e-15	3.94333e-14	418.2	539.1	397.8	375.3	218.2	203.4	237.1	230.6
ENSG00000156869	FRRS1	140.728	-2.38424	6.6618e-40	1.50372e-38	229.4	199.9	246	269	47.2	54	31	49.3	567.937	-1.8607	8.25406e-116	3.31342e-114	948.7	870.8	857.9	887.1	244	235.5	252	247.5
ENSG00000182568	SATB1	217.105	-1.74774	7.23942e-40	1.63169e-38	311.4	366.5	308	352.5	98.4	101.4	88.7	109.9	2433.65	-1.93682	2.73848e-170	2.16361e-168	3449.2	3944.2	4066.9	3980.3	1001.9	1047.6	959.9	1019.2
ENSG00000064763	FAR2	124.628	2.35245	7.93234e-40	1.78524e-38	36.6	41.4	49.6	33.4	242.6	201.8	186.9	204.6	486.243	2.26254	5.91096e-124	2.62e-122	173.4	173.1	163.3	161.8	746.7	823.6	778.8	869.3
ENSG00000077616	NAALAD2	75.1947	-3.37545	8.39162e-40	1.88583e-38	116.4	132.3	136.5	163	20.2	16.1	9.5	7.6	486.448	-2.98219	1.18074e-149	7.20684e-148	803.3	917	916.6	820.1	108	121.1	84	121.5
ENSG00000249242	TMEM150C	78.9669	-3.69933	8.61048e-40	1.93218e-38	158.5	102	185.1	141.4	14.8	10.4	6.3	13.3	294.304	-3.80665	1.53869e-132	7.53807e-131	450.1	569.5	575.6	602.4	48.4	35.4	38.5	34.6
ENSG00000112659	CUL9	139.769	-2.24228	1.03754e-39	2.32482e-38	251.6	226.2	216.6	228.8	45.8	51.2	35.5	62.5	337.01	-1.53899	7.38303e-41	8.15391e-40	589.1	492.9	429.4	498.2	163.1	187	169.8	166.8
ENSG00000239672	NME1	623.389	1.71303	1.08904e-39	2.43664e-38	291.5	260.5	334	275.9	1039.3	902.1	1120.3	763.5	1100.9	1.95911	1.37752e-81	3.34672e-80	549.6	366	402.4	479.5	1749.8	1709.8	1787.7	1762.5
ENSG00000140988	RPS2	356.036	1.8918	1.13012e-39	2.52486e-38	184	141.4	144.4	133.5	494.7	516.4	701.5	532.4	44331.6	0.068848	0.355544	0.451571	48589.5	39602.9	42077.1	42820.3	49619.6	44436.6	44979.3	42527.3
ENSG00000145431	PDGFC	112.36	-3.57226	1.26228e-39	2.81602e-38	201.7	120.2	225.7	286.7	8.1	16.1	17.7	22.7	715.42	-2.11714	1.09425e-126	5.0221e-125	1026.5	1195.8	1238.6	1189.5	291.3	261.1	266	254.6
ENSG00000165449	SLC16A9	312.095	-2.02203	1.52522e-39	3.39766e-38	498.7	392.8	572.1	543.9	125.4	145.9	128	90	1769.78	-1.05763	4.30023e-42	4.86467e-41	2144.7	2352	2381.7	2685.7	1113.3	1105.3	1155.9	1219.6
ENSG00000140391	TSPAN3	529.204	-1.33867	1.56599e-39	3.48341e-38	690.4	779.5	716.5	848.3	312.7	301.3	299.7	285.1	2086.11	-0.467219	3.14307e-13	1.38041e-12	2591	2344	2240	2510.4	1773.4	1685.1	1780.7	1764.2
ENSG00000100842	EFS	132.122	-2.17649	1.75269e-39	3.89305e-38	236	230.2	194.1	205.2	53.9	38.9	43.7	54.9	549.357	-2.7248	5.33164e-144	3.05989e-142	1041.8	1037.2	879.6	862.5	143.9	154.8	128.6	146.4
ENSG00000182168	UNC5C	190.066	-6.02594	1.85443e-39	4.11307e-38	476.5	187.8	426.5	412.4	4	7.6	3.8	1.9	570.578	-5.03917	5.57803e-233	7.38432e-231	927	1178.6	1187.2	1139.5	33.7	41.2	25.4	31.9
ENSG00000108671	PSMD11	1961.16	1.14021	2.05884e-39	4.55983e-38	1103.8	1222.8	1361.9	1201.7	2887.4	2686.5	2689.3	2536	1639.96	0.0416376	0.708352	0.776154	1939.5	1606.7	1422.7	1499.6	1595.7	1690	1414.1	1951.4
ENSG00000133706	LARS	3234.64	0.886203	2.2751e-39	5.03152e-38	2176.5	2335.5	2264.6	2304.3	4200.3	4134.4	4365.3	4096.2	8964.28	0.809843	1.11874e-66	2.09709e-65	6393.4	6306.7	6738.1	6601.7	11100.2	11334.2	11526.1	11713.7
ENSG00000065675	PRKCQ	169.503	1.87703	2.30355e-39	5.08709e-38	63.2	76.7	65.4	82.5	264.2	254	272.5	277.6	630.511	1.7305	4.21805e-107	1.51921e-105	292	280.1	298.6	294.8	933.4	1025.4	950.3	969.5
ENSG00000147852	VLDLR	426.068	2.12134	2.72322e-39	6.0052e-38	117.5	225.2	138.8	149.2	675.3	582.8	743.9	775.9	2277.59	3.25164	4.52206e-251	6.76854e-249	493.5	335.6	470.9	421.1	4158.5	3829.7	4234.4	4277.1
ENSG00000134001	EIF2S1	899.557	1.20944	2.72915e-39	6.00963e-38	479.8	578.6	565.3	546.9	1215.9	1238.5	1361.7	1209.7	2089.06	1.09148	2.91327e-48	3.77118e-47	1474	1250	1391.1	1221.7	2798.9	2782.1	2741.5	3053.1
ENSG00000115946	PNO1	373.043	1.64245	2.77634e-39	6.10475e-38	165.1	166.6	199.7	190.5	598.5	511.7	650.1	502.1	921.538	1.99326	6.02764e-171	4.87878e-169	401.7	358.1	361.8	359.2	1486.6	1485.8	1422.8	1496.4
ENSG00000170522	ELOVL6	684.389	-1.30412	3.34147e-39	7.33686e-38	845.6	988.5	1030.2	1036.8	372	424.5	396.7	380.8	4491.71	-1.00683	2.89603e-53	4.21815e-52	5868.1	6170.6	6444	5518.1	2870.9	3021.7	2876.3	3163.9
ENSG00000117691	NENF	134.892	-2.35592	3.57964e-39	7.84853e-38	240.5	234.3	215.5	212.1	43.1	55	28.5	50.2	1053.23	-2.16744	3.3442e-195	3.38811e-193	1851.5	1610.7	1710.5	1720.7	385.7	370.6	389.4	386.7
ENSG00000131473	ACLY	3456.16	1.08848	3.68031e-39	8.05773e-38	2234.1	2177	2415.8	2008.8	4961.9	4335.3	4815.8	4700.6	8027.16	1.30523	1.17486e-68	2.27089e-67	5197.4	4298.3	4161.6	4831	11031.6	11885.2	11401	11411.3
ENSG00000124151	NCOA3	296.108	-1.58507	3.85524e-39	8.42865e-38	411.1	503.9	429.9	430	167.1	141.2	135	150.6	2095.81	-1.07506	6.69254e-97	2.08083e-95	2793.8	2879.2	2909.4	2789.1	1344.9	1353.2	1335.3	1361.5
ENSG00000198719	DLL1	66.9242	-4.69134	4.00422e-39	8.74188e-38	110.8	169.6	101.6	133.5	9.4	2.8	1.9	5.7	128.596	-4.62971	2.58403e-77	5.79141e-76	271.6	235.2	222.8	261.8	5.6	12.4	10.5	8.9
ENSG00000162614	NEXN	148	2.21066	4.76524e-39	1.03885e-37	36.6	53.5	56.4	61.9	208.9	268.2	261.7	236.8	216.262	1.86305	3.30235e-39	3.51676e-38	89.3	108.3	104.6	71.2	339.6	303.1	328.1	385.8
ENSG00000131018	SYNE1	108.811	-2.67378	6.81314e-39	1.48319e-37	203.9	194.9	141	213	31	37	22.2	27.5	694.43	-3.43408	1.86891e-141	1.03279e-139	976.7	1384.8	1461.5	1264.9	130.4	131	103.3	102.9
ENSG00000083845	RPS5	1500.3	1.85887	7.00979e-39	1.52383e-37	730.3	833	529.2	487	2323.9	2168.1	2585.3	2345.6	11768.7	0.316308	1.32636e-05	3.63283e-05	11147.1	9399.9	10320.6	11057.3	14206.1	13200.5	12667.2	12151
ENSG00000123545	NDUFAF4	217.98	1.73205	7.23458e-39	1.57047e-37	111.9	94.9	97	99.2	300.6	317.4	361.8	360.9	695.786	1.87889	4.2878e-134	2.15011e-132	299.7	274.8	307.6	303.3	1084	1069	1129.7	1098.1
ENSG00000115758	ODC1	776.434	1.64512	8.40695e-39	1.82238e-37	435.5	419	332.9	312.2	1256.3	1133.3	1319.9	1002.3	8338.22	2.52705	0	0	2445.7	2419.4	2384.4	2597.6	15166.4	13388.2	14429.6	13874.5
ENSG00000021645	NRXN3	57.5101	-4.05662	9.87609e-39	2.13782e-37	107.5	117.1	104.9	107	6.7	2.8	8.2	5.7	537.822	-3.63087	1.15969e-124	5.21789e-123	720.4	1087.5	1200.8	976.9	73.1	88.9	80.5	74.5
ENSG00000165102	HGSNAT	113.36	-2.32985	1.03599e-38	2.23937e-37	209.4	171.7	181.7	198.3	31	31.3	45.6	37.9	478.861	-1.61284	3.4888e-57	5.47222e-56	624.8	799.4	712.7	751.5	232.8	224	223.1	262.6
ENSG00000067141	NEO1	832.425	-1.4145	1.09718e-38	2.3683e-37	1106	1086.5	1288.6	1367.6	435.4	401.8	475.2	498.3	1647.02	-1.1869	3.31418e-50	4.49732e-49	2069.5	2489.4	2165.2	2435	977.2	1086.3	944.2	1009.4
ENSG00000176619	LMNB2	1519.4	1.28341	1.52562e-38	3.28846e-37	924.2	843.1	934.3	835.5	1992.3	2007	2527	2091.7	5365.05	1.28224	5.44153e-51	7.53167e-50	3741.2	2928.1	2774.1	3054.3	7806.4	7683.2	7438.8	7494.3
ENSG00000164934	DCAF13	979.788	1.06935	1.57495e-38	3.39002e-37	636.1	686.6	616.1	588.1	1349.3	1318.1	1320.6	1323.4	2708.64	1.16772	1.41011e-75	3.06358e-74	1652.5	1511.6	1786.3	1714	3665.9	3707	3890.5	3741.4
ENSG00000106069	CHN2	57.062	-3.97816	1.62607e-38	3.49514e-37	104.2	117.1	100.4	109	8.1	4.7	6.3	6.6	465.579	-3.99044	1.34527e-255	2.08699e-253	873.5	868.1	895.8	867.6	58.5	51.1	55.1	55
ENSG00000138639	ARHGAP24	61.3809	-5.03122	1.67468e-38	3.59457e-37	121.9	101	139.9	117.8	0	2.8	5.7	1.9	348.744	-5.2685	1.18641e-154	7.7327e-153	626.1	791.5	719	586.3	10.1	17.3	17.5	22.2
ENSG00000023697	DERA	347.898	-1.70913	1.72061e-38	3.68798e-37	468.8	510.9	557.4	594	172.5	196.2	139.4	144	1051.09	-2.54845	2.71825e-287	5.2236e-285	1818.3	1756	1840.4	1768.2	302.5	292.4	306.3	324.6
ENSG00000135046	ANXA1	682.676	4.7297	1.73576e-38	3.71526e-37	43.2	23.2	67.7	41.2	1459.9	947.6	1882	996.6	4127.67	6.54115	0	0	89.3	74	100.1	79.6	9231.2	6288.9	8955.3	8203
ENSG00000160208	RRP1B	747.601	1.17563	1.73977e-38	3.71863e-37	473.2	449.3	484.1	428.1	1050.1	979.8	1115.9	1000.4	2926.21	1.74879	1.5157e-165	1.11473e-163	1314.6	1296.2	1267.5	1481	4408.1	4516.6	4469.8	4655.9
ENSG00000058335	RASGRF1	72.1889	-6.0184	1.77993e-38	3.79917e-37	144.1	161.6	123	141.4	4	0.9	0.6	1.9	153.322	-6.55201	1.32643e-63	2.35172e-62	298.4	274.8	296.8	345.7	2.2	2.5	3.5	2.7
ENSG00000124571	XPO5	1323.97	1.23774	1.81726e-38	3.87345e-37	813.4	790.6	874.5	672.5	1910.1	1755.9	1975.8	1799	4173.55	1.22136	5.86359e-120	2.49861e-118	2393.4	2422	2542.3	2651.9	5882.4	5819.5	5805.1	5872
ENSG00000144724	PTPRG	498.713	1.39957	1.81985e-38	3.87357e-37	304.8	252.4	238.1	299.4	702.3	690.8	778.1	723.8	4363.67	2.08815	0	0	1667.9	1672.8	1708.7	1595.4	6676.3	7193.2	7273.4	7121.7
ENSG00000104081	BMF	62.8231	-3.48671	2.29211e-38	4.872e-37	121.9	113.1	126.4	101.1	9.4	11.4	7	12.3	1818.46	-2.96901	0	0	3329.3	3117	3153	3303.4	412.7	420.9	404.3	407.1
ENSG00000136153	LMO7	90.3806	2.6444	2.31641e-38	4.91682e-37	25.5	21.2	28.2	23.6	145.6	142.1	167.3	169.6	453.369	2.17609	4.80021e-107	1.72057e-105	142.8	173.1	171.4	166.9	708.4	810.4	708.8	745.1
ENSG00000053747	LAMA3	66.7474	-4.70508	2.38693e-38	5.05951e-37	161.8	89.9	107.2	157.1	5.4	4.7	3.2	4.7	360.6	-4.29318	5.68089e-107	2.03379e-105	464.1	718.8	833.6	729.5	48.4	29.6	29.8	31
ENSG00000137807	KIF23	1059.93	1.05304	2.57231e-38	5.4449e-37	679.3	709.8	719.9	646	1415.4	1486.8	1360.5	1461.7	2909.27	1.31726	4.2055e-89	1.16309e-87	1596.4	1556.5	1666.3	1834.3	4101.1	4089.9	4060.2	4369.4
ENSG00000140511	HAPLN3	86.1408	2.90755	2.75137e-38	5.81589e-37	23.3	25.2	12.4	17.7	149.6	176.3	135	149.7	383.176	2.63495	5.04353e-95	1.52926e-93	119.9	91.2	91.1	120.3	606.1	769.2	644	623.6
ENSG00000167291	TBC1D16	148.252	1.97025	3.13731e-38	6.62254e-37	65.4	67.7	57.5	49.1	231.9	250.2	229.4	234.9	3393.83	1.73407	3.89889e-88	1.05383e-86	1828.5	1407.2	1368.6	1663.1	5274	5297.3	5222.3	5089.6
ENSG00000100714	MTHFD1	2997.56	1.30421	3.41094e-38	7.19022e-37	1702.2	1767	1823.4	1608.2	4463.2	4010.3	4953.3	3652.9	3003.1	0.428526	5.43684e-06	1.53791e-05	2923.8	2564.7	2674.9	2078.3	3621	3445.9	3187.8	3528.5
ENSG00000122591	FAM126A	351.214	1.58454	3.42187e-38	7.20334e-37	152.9	216.1	167	164	492	518.3	527.2	572.2	4572.14	2.42073	3.23586e-287	6.17842e-285	1466.4	1304.2	1559.8	1413.2	7326.3	7601.7	8124.8	7780.8
ENSG00000164032	H2AFZ	2043	1.86526	3.66654e-38	7.70778e-37	733.6	717.9	881.3	1165.4	3401	3571.5	3295.7	2577.7	7348.54	2.18103	1.62771e-169	1.27923e-167	3016.9	2443.1	2351	2795	12419.2	11741.9	12128.2	11892.9
ENSG00000160285	LSS	543.162	1.34805	4.24186e-38	8.905e-37	305.9	322.1	335.1	260.2	837.1	727.8	787	770.2	1372.09	1.49514	5.71196e-71	1.15035e-69	846.7	696.3	652.3	681.2	2082.6	2099.3	1916.4	2002
ENSG00000116649	SRM	488.556	1.9172	4.46115e-38	9.35253e-37	260.4	213.1	177.2	164	603.9	799.8	805.4	884.8	283.959	1.21749	8.44188e-20	4.93232e-19	211.7	166.5	128.1	177.9	413.8	429.9	357	386.7
ENSG00000198727	MT-CYB	849.503	-2.11131	4.76303e-38	9.97173e-37	1123.7	1153.1	1504.1	1747.6	390.9	228.4	357.4	290.8	14756.8	0.688046	3.70296e-13	1.62201e-12	9702.4	11738.7	11740.6	12003.7	16710.4	19477.8	15969.6	20711.5
ENSG00000145687	SSBP2	202.433	-1.73363	5.27306e-38	1.10244e-36	309.2	298.9	302.4	333.8	101.1	108	83.6	82.4	1759.84	-1.81126	6.4021e-131	3.08066e-129	2420.2	2843.5	2965.4	2730.7	762.4	772.5	787.5	796.5
ENSG00000057252	SOAT1	96.3962	-2.52669	5.48571e-38	1.14534e-36	186.2	144.4	152.3	174.8	31	34.1	24.7	23.7	270.088	-2.26308	5.68989e-77	1.26571e-75	452.7	417.5	486.3	434.6	75.3	87.3	108.5	98.5
ENSG00000160752	FDPS	1159.61	1.22547	5.69068e-38	1.18651e-36	752.5	661.4	724.4	640.1	1447.7	1580.6	1747	1723.2	2221.23	0.812878	1.49489e-23	9.99256e-23	1894.8	1564.5	1457.9	1531	2861.9	2888.3	2710.9	2860.6
ENSG00000165795	NDRG2	154.522	-2.06298	5.82561e-38	1.21249e-36	234.9	267.6	239.2	254.3	70.1	73	48.8	48.3	362.816	-2.19931	4.90719e-95	1.48996e-93	668.2	584	575.6	559.2	118.1	123.5	137.4	136.6
ENSG00000022556	NLRP2	2864.1	1.07175	5.83111e-38	1.21249e-36	1719.9	1905.3	2057	1697.5	4004.9	3741.1	3898.3	3888.7	6724.2	1.35515	1.95655e-84	4.98101e-83	4293.3	3627	3457.9	3734.6	9622.5	9940.7	9555.5	9561.9
ENSG00000125898	FAM110A	94.4439	-2.86972	5.91894e-38	1.22908e-36	161.8	155.5	186.2	159.1	32.4	25.6	11.4	23.7	324.29	-3.16743	4.13646e-148	2.47407e-146	604.4	569.5	544	617.6	69.7	69.2	54.3	65.6
ENSG00000181026	AEN	176.409	2.18966	5.94906e-38	1.23366e-36	58.7	77.7	54.2	59.9	337	230.3	324.4	269	2484.98	2.62037	2.29837e-139	1.22687e-137	897.7	618.4	610.8	649	4375.5	4206.1	4339.4	4183.1
ENSG00000075702	WDR62	151.88	2.07041	6.60019e-38	1.36684e-36	58.7	70.7	58.7	43.2	269.6	248.3	224.3	241.6	312.177	1.94648	9.78523e-57	1.5212e-55	170.9	118.9	112.8	114.4	498.2	507.3	506.7	468.3
ENSG00000120690	ELF1	270.471	-1.77919	6.99215e-38	1.44605e-36	353.5	403.9	432.2	491.9	99.8	129.8	134.3	118.4	684.549	-1.26607	5.03595e-52	7.14971e-51	906.6	919.6	985.1	1057.4	380.1	428.3	382.4	416.9
ENSG00000137801	THBS1	491.5	2.08485	7.16687e-38	1.48019e-36	162.9	228.2	178.3	174.8	794	666.2	1079.8	648	1531.91	3.71474	0	0	256.3	190.3	211.1	207.6	2956.4	2552.3	2946.3	2935.1
ENSG00000166206	GABRB3	291.787	2.32198	7.44646e-38	1.53586e-36	83.1	142.4	82.4	75.6	576.9	479.5	516.4	378	2827.17	2.68195	5.48358e-193	5.46267e-191	934.7	683.1	712.7	715.1	4694.9	5042	4751.5	5083.4
ENSG00000071626	DAZAP1	1031.49	1.06776	7.80608e-38	1.60786e-36	646.1	699.7	644.3	673.5	1369.6	1322.9	1498.6	1397.3	3069.6	1.17276	1.19813e-55	1.82732e-54	2129.4	1750.8	1695.1	1967.3	4250.7	4280.2	4282.5	4200.8
ENSG00000172037	LAMB2	765.851	-1.23644	7.92663e-38	1.6305e-36	1097.1	1017.8	1077.6	1111.4	478.5	386.6	476.5	481.2	1098.86	1.02728	2.8328e-37	2.86317e-36	719.2	665.9	719.9	783.7	1369.7	1498.1	1629.3	1405
ENSG00000162613	FUBP1	2196.89	1.08275	8.22155e-38	1.68889e-36	1357.5	1442.9	1560.5	1271.4	3043.7	2902.5	3113.8	2882.7	6889.52	0.795965	1.62982e-29	1.33003e-28	4419.5	4965.6	5499.5	5244.4	8554.2	8811.6	8557.1	9064.3
ENSG00000178075	GRAMD1C	60.6854	-3.34663	9.06094e-38	1.85883e-36	106.4	113.1	114	110	10.8	12.3	9.5	9.5	610.415	-4.5616	6.08932e-242	8.6783e-240	1003.5	1213	1338.8	1131.1	54	46.1	50.8	46.1
ENSG00000070814	TCOF1	1230.79	1.29275	9.51804e-38	1.94999e-36	806.8	739.1	701.8	602.8	1790.1	1636.5	1885.8	1683.4	2646.7	1.53113	1.94489e-93	5.71871e-92	1505.9	1248.7	1226	1457.3	4006.7	3941.7	3866	3921.4
ENSG00000160796	NBEAL2	347.823	-1.54125	1.58885e-37	3.25077e-36	574	510.9	488.6	494.8	200.8	178.1	147.6	187.6	508.729	-0.95604	1.3858e-24	9.62176e-24	693.7	663.3	599.9	727.8	385.7	337.7	319.4	342.4
ENSG00000052749	RRP12	437.047	1.46715	1.61804e-37	3.30607e-36	241.6	241.3	242.6	201.3	699.6	587.5	698.9	583.5	892.397	2.3924	2.28639e-157	1.53039e-155	317.5	280.1	257.1	288.1	1418	1495.6	1660	1422.8
ENSG00000082212	ME2	556.681	1.272	1.9481e-37	3.97517e-36	357.9	351.4	290	302.4	796.7	807.4	790.8	756.9	1531.64	0.82315	2.93364e-31	2.52913e-30	1145.1	1069	1092.5	1117.5	1831.8	1995.6	1849.9	2151.9
ENSG00000118965	WDR35	403.23	1.40645	2.05484e-37	4.18738e-36	242.7	238.3	199.7	200.3	621.4	598.9	587.4	537.1	1678.26	1.33971	1.83581e-70	3.67235e-69	858.2	955.3	1062.7	920.1	2265.9	2469.9	2378.4	2515.5
ENSG00000275832	ARHGAP23	79.0789	3.31286	2.06427e-37	4.201e-36	15.5	23.2	4.5	11.8	142.9	124.1	145.7	164.8	513.116	3.00144	4.72845e-113	1.84589e-111	146.6	95.1	86.6	125.4	1016.6	943	839.2	852.4
ENSG00000107719	PALD1	92.8086	2.74637	2.12288e-37	4.31456e-36	27.7	29.3	18.1	18.7	190.1	145.9	143.2	169.6	469.091	3.11995	1.51118e-178	1.34767e-176	103.3	83.2	87.5	109.3	864.8	880.4	834.8	789.4
ENSG00000139800	ZIC5	99.6632	6.76782	2.19234e-37	4.44981e-36	1.1	3	0	0	164.5	236	171.1	221.7	447.852	6.62833	3.31791e-141	1.82338e-139	16.6	1.3	7.2	8.5	775.9	957.8	860.2	955.3
ENSG00000173230	GOLGB1	1429.55	-1.03189	2.8678e-37	5.81308e-36	1870.6	1902.3	1945.3	1963.6	907.2	1000.7	860.5	986.2	5298.79	-0.72735	2.12199e-11	8.50452e-11	5113.2	7188	7872.1	6266.2	3788.5	4108.1	3883.5	4170.7
ENSG00000204711	C9orf135	65.026	3.58256	2.95582e-37	5.98358e-36	7.8	13.1	12.4	4.9	115.9	124.1	112.2	129.8	286.624	3.9008	3.53844e-125	1.60665e-123	52.3	27.7	30.7	33	490.3	495	567	597
ENSG00000205726	ITSN1	957.093	-1.08065	3.19405e-37	6.45729e-36	1264.4	1244	1277.3	1411.8	647	603.6	586.1	622.4	4251.17	-0.6188	1.60473e-22	1.03662e-21	4612.1	5301.2	5378.6	5304.6	3360.1	3307.5	3269.2	3476.2
ENSG00000064195	DLX3	92.9122	-7.09564	3.37174e-37	6.80753e-36	174	160.5	209.9	196.4	0	1.9	0.6	0	154.368	-8.51566	5.87324e-36	5.73387e-35	343	299.9	275.2	316	0	0.8	0	0
ENSG00000172137	CALB2	105.786	-2.63278	4.29246e-37	8.65504e-36	128.6	185.8	199.7	217	28.3	31.3	29.1	26.5	113.514	-2.14231	8.44216e-39	8.88231e-38	182.3	169.1	181.3	207.6	48.4	43.7	40.3	35.5
ENSG00000198189	HSD17B11	240.149	-2.0974	4.97749e-37	1.00231e-35	336.9	305.9	423.1	495.8	90.3	79.6	103.3	86.2	972.627	-2.64797	8.92692e-233	1.17654e-230	1621.9	1633.2	1725.8	1735.1	227.2	276.7	288.8	272.3
ENSG00000094975	SUCO	409.743	-1.6158	4.98966e-37	1.00344e-35	682.6	541.2	554	697.1	179.3	205.6	185	233	3314.75	-0.968422	7.68252e-32	6.74621e-31	3784.5	4803	4781.4	4187.1	2104	2250	2270.8	2337.3
ENSG00000088930	XRN2	1777.48	0.972808	5.2445e-37	1.0533e-35	1234.5	1157.1	1275.1	1132	2321.2	2377.5	2449.7	2272.6	6378.77	0.597148	1.45056e-28	1.14911e-27	5031.6	4740.9	5233.4	5293.5	7508.4	7789.5	7542	7890.8
ENSG00000114850	SSR3	475.688	1.54743	5.28044e-37	1.05913e-35	229.4	302.9	239.2	195.4	688.8	730.6	690.7	728.5	4653.51	1.16024	7.75973e-83	1.92289e-81	3113.8	2715.3	2772.3	2903.5	6254.6	6253.5	6717.8	6497.3
ENSG00000112559	MDFI	149.057	-2.13479	5.70314e-37	1.14242e-35	278.2	215.1	247.1	236.6	48.5	44.5	70.3	52.1	1639.38	-0.970872	8.00035e-32	7.02117e-31	2364.1	2077.1	2001.9	2244.3	1138	1114.3	1204.9	970.4
ENSG00000069482	GAL	71.5649	4.47224	5.8413e-37	1.16856e-35	6.6	9.1	6.8	0	109.2	110.9	181.2	148.7	220.189	4.58243	2.11542e-107	7.66545e-106	33.2	10.6	15.3	11.9	466.7	399.4	421.8	402.7
ENSG00000100316	RPL3	4974.8	1.59547	5.97298e-37	1.19335e-35	2644.2	2621.2	2405.7	2190.4	7374.8	6725.1	9652	6185	50515.4	-0.49037	1.71723e-17	9.16985e-17	64350	55698	57371.2	58678.9	43673.1	41509.6	41627.8	41214.6
ENSG00000181610	MRPS23	543.177	1.25619	6.22468e-37	1.24201e-35	334.7	305.9	303.5	336.8	749.5	812.1	806.7	696.3	1339.38	1.11818	8.14723e-55	1.22076e-53	960.2	808.7	788.5	824.4	1848.7	1852.2	1806.1	1826.3
ENSG00000132780	NASP	6404.93	1.03882	6.52592e-37	1.30043e-35	4489.3	4205.5	4249.4	3817.2	8104.1	9357.6	8211	8805.3	6837.7	0.362396	2.21801e-06	6.48083e-06	6251.9	6153.4	5912.7	5615.5	7288	7845.5	6926	8708.6
ENSG00000164938	TP53INP1	100.373	-2.24888	6.75226e-37	1.34378e-35	179.5	167.6	160.2	158.1	31	34.1	33.6	38.8	988.365	-2.03994	1.25388e-151	7.84622e-150	1669.1	1559.2	1579.7	1556.4	359.8	365.7	379.8	437.3
ENSG00000157107	FCHO2	212.53	-1.66077	6.95058e-37	1.38145e-35	289.2	335.2	319.3	349.5	93	105.2	95	113.7	734.459	-1.41223	3.34184e-51	4.64706e-50	1023.9	1177.3	1157.5	915	409.3	382.1	405.1	405.4
ENSG00000137834	SMAD6	57.6846	-4.30704	7.41541e-37	1.47192e-35	103.1	138.3	98.2	101.1	4	5.7	2.5	8.5	1650.8	-4.43205	0	0	3662.1	3208.2	2628.9	3129.7	129.3	168	135.6	144.6
ENSG00000167526	RPL13	1302.61	1.4639	7.7407e-37	1.5345e-35	804.5	768.4	639.8	553.7	1891.2	1805.2	2103.1	1854.9	14638.5	-0.408527	8.34568e-12	3.41275e-11	17604.2	15760.8	16089.8	17337.1	13449.3	12500.4	12262.1	12104
ENSG00000189171	S100A13	336.551	-1.65213	7.9945e-37	1.58277e-35	469.9	461.4	569.8	540	175.2	177.2	129.3	169.6	420.868	-1.96141	8.8347e-90	2.46626e-88	705.1	639.5	649.5	685.4	177.7	154.8	194.3	160.5
ENSG00000143797	MBOAT2	138.426	-1.97803	8.5939e-37	1.69924e-35	205	198.9	232.4	247.4	58	57.8	52	55.9	1713.1	-1.41168	2.38226e-77	5.34725e-76	2260.8	2444.5	2769.6	2489.2	872.6	948.8	978.3	941.1
ENSG00000149100	EIF3M	2844.85	1.31156	9.02949e-37	1.78306e-35	1565.9	1497.4	1686.9	1774.1	4199	3862.4	4706.8	3466.2	5247.76	0.655436	6.37357e-33	5.73891e-32	3994.9	3847.7	4220.2	4231.1	6292.8	6344.1	6315.2	6735.9
ENSG00000154783	FGD5	100.083	2.43733	9.85125e-37	1.94283e-35	34.4	37.4	23.7	27.5	167.1	150.7	178.1	181.9	383.874	2.38304	4.34704e-107	1.56378e-105	141.5	126.8	101	126.2	639.9	610.3	648.4	676.8
ENSG00000156508	EEF1A1	4485.16	1.81087	1.0529e-36	2.07382e-35	2395.9	2242.6	1618.1	1659.2	6544.5	6635.1	8841.5	5944.4	327798	-0.247431	2.97693e-05	7.8945e-05	389158	329768	352419	352096	306837	290444	298852	302814
ENSG00000153317	ASAP1	339.007	-1.36608	1.06484e-36	2.09465e-35	523.1	460.4	490.8	484	177.9	198	201.5	176.2	1612.46	-1.18778	3.40869e-62	5.8927e-61	2103.9	2484.1	2238.2	2140.1	1042.4	956.2	964.3	970.4
ENSG00000054654	SYNE2	1647.15	-1.19615	1.11194e-36	2.18447e-35	2367.1	2065.9	2473.4	2267	1114.8	984.6	887.1	1017.4	8652.05	-0.717634	3.12572e-12	1.30524e-11	8376.2	10824.3	12504.7	11353.9	6002.7	6745.2	6576.9	6832.6
ENSG00000198805	PNP	749.662	1.27061	1.19003e-36	2.3349e-35	413.4	489.7	445.7	407.4	998.9	1038.6	1190	1013.6	1612.04	1.73327	4.18895e-89	1.15959e-87	888.8	658	691	742.2	2449.2	2545.7	2377.5	2543.9
ENSG00000089157	RPLP0	554.737	1.65353	1.37766e-36	2.69958e-35	290.3	298.9	244.9	231.7	969.2	701.2	941	760.7	51536.2	-0.0815256	0.205918	0.289273	58044.5	48202.1	52576.3	53148.2	52749.1	49879.7	49162.9	48527
ENSG00000187608	ISG15	110.976	2.31677	1.56569e-36	3.0641e-35	37.7	37.4	44	28.5	180.6	163.9	207.2	188.5	262.384	2.37121	5.86406e-83	1.45799e-81	99.5	81.9	76.7	82.2	474.5	428.3	450.7	405.4
ENSG00000101577	LPIN2	261.092	-1.50955	1.6249e-36	3.17591e-35	437.7	370.6	373.5	365.2	140.2	138.3	134.3	128.8	1418.44	-1.35031	4.15808e-92	1.20129e-90	1885.9	2157.7	2089.4	2018.1	823.2	777.5	777	818.7
ENSG00000107937	GTPBP4	1072.52	1.12494	2.05789e-36	4.01709e-35	594	731	707.5	661.7	1455.8	1525.6	1502.4	1402	2330.86	1.01413	1.87099e-70	3.74022e-69	1595.2	1478.6	1568.8	1529.3	3132.9	3002.8	3059.2	3280.1
ENSG00000185989	RASA3	79.0643	2.90765	2.47614e-36	4.82736e-35	21.1	25.2	13.5	12.8	132.1	138.3	157.8	131.7	250.161	3.53293	1.41464e-113	5.537e-112	49.7	35.7	36.1	37.3	445.3	457.9	522.4	416.9
ENSG00000115963	RND3	222.633	2.04141	2.7349e-36	5.32505e-35	86.4	70.7	98.2	91.3	334.3	290	451.2	359	1849.2	2.73207	3.37865e-246	4.90909e-244	415.7	455.9	543.1	507.5	3135.2	3086	3341.8	3308.5
ENSG00000145494	NDUFS6	1264.55	1.3044	2.76357e-36	5.37404e-35	723.7	696.7	695.1	796.2	1690.4	1825.1	2104.4	1584.9	420.488	-0.274296	0.0772323	0.124013	601.9	524.6	369	349.9	402.6	351.7	343	421.3
ENSG00000108654	DDX5	3530.36	0.961478	3.06862e-36	5.95966e-35	2411.4	2237.5	2629.1	2298.4	4823.1	4682.1	4643.5	4517.8	7216.44	0.978154	3.41315e-41	3.79485e-40	5323.6	5166.4	4672.2	4275.2	9588.8	9219.2	9771.7	9714.4
ENSG00000203760	CENPW	500.577	1.58577	3.30025e-36	6.4014e-35	195	258.5	292.2	252.3	648.4	748.6	767.4	842.2	471.389	0.906371	3.35096e-14	1.53485e-13	413.1	315.8	297.7	287.2	629.7	527.9	638.8	660.8
ENSG00000171490	RSL1D1	1652.07	1.02314	3.35639e-36	6.50206e-35	1092.7	1119.8	1114.8	1029.9	2154.1	2258.1	2395.2	2051.9	5578.78	0.801333	9.71874e-43	1.11511e-41	4044.7	3756.5	4211.2	4248.9	7057.5	7083.7	6805.3	7422.4
ENSG00000108424	KPNB1	5891.87	1.0266	3.60016e-36	6.96546e-35	3964	4041.9	3936.9	3564.9	7961.2	7490.8	8736.9	7438.3	12748.4	0.871706	2.04323e-74	4.35023e-73	9434.6	8621.7	9095.5	8881.6	16458.5	16433.9	16163.9	16897.4
ENSG00000197498	RPF2	336.064	1.31642	4.27673e-36	8.26403e-35	209.4	183.8	191.8	184.6	477.2	473.8	492.4	475.6	1367.68	1.40574	2.21796e-119	9.35753e-118	721.7	751.8	771.3	749.8	1937.6	1952.7	1995.1	2061.4
ENSG00000180011	ZADH2	75.4573	-2.66686	4.41891e-36	8.52799e-35	144.1	119.1	125.2	134.5	21.6	19.9	20.3	18.9	447.344	-2.58638	5.72718e-130	2.72508e-128	686	848.3	784	751.5	124.8	113.7	132.1	138.4
ENSG00000131016	AKAP12	2233.24	1.08244	4.44231e-36	8.56236e-35	1533.7	1560	1301	1330.3	3055.9	2906.3	3186.1	2992.6	3570.59	1.03015	1.30006e-33	1.19113e-32	1980.3	2374.4	2360.9	2661.2	4762.4	4731.5	4540.6	5153.5
ENSG00000012124	CD22	75.5349	-6.42077	4.47502e-36	8.61456e-35	190.6	136.3	123	151.2	0	0	3.2	0	260.34	-6.71781	1.44916e-91	4.15846e-90	543.2	625	436.6	460.9	3.4	6.6	4.4	2.7
ENSG00000106066	CPVL	706.683	-1.59663	4.75798e-36	9.14776e-35	1100.4	889.6	1007.6	1255.7	393.6	319.3	389.7	297.5	1774.57	-1.15529	1.27327e-48	1.66632e-47	2815.5	2276.6	2319.4	2391.8	1057.1	1081.4	1161.2	1093.7
ENSG00000040731	CDH10	106.612	-7.47958	4.94974e-36	9.5045e-35	192.8	139.3	230.2	288.6	0	1.9	0	0	325.944	-7.33767	4.03835e-95	1.22741e-93	559.8	773	656.8	604.1	4.5	3.3	3.5	2.7
ENSG00000175166	PSMD2	2714.9	1.13998	5.10813e-36	9.79635e-35	1715.5	1890.2	1710.6	1456	3644.9	3535.5	3884.4	3882.1	7002.18	1.53648	3.76379e-69	7.32255e-68	4276.7	3427.5	3327.1	3315.2	11220.5	9624.4	10460.3	10365.5
ENSG00000183098	GPC6	1056.84	-1.78895	5.13142e-36	9.82869e-35	1591.4	1361.1	1777.2	1840.9	482.6	350.6	600.1	450.9	7026.71	-0.600853	2.99882e-11	1.19113e-10	6954.5	8193.6	9642.2	9092.6	5382	5500.7	5804.2	5644
ENSG00000065978	YBX1	1076.83	2.13196	5.40524e-36	1.03402e-34	459.9	385.7	409.6	331.8	1395.2	1604.3	2594.8	1433.3	15721.7	0.942939	7.40759e-30	6.13066e-29	11936.4	9522.8	9616.9	11932.5	20803.7	20460.4	20248.6	21252.6
ENSG00000057608	GDI2	3538.22	1.17709	5.49768e-36	1.05039e-34	2074.5	2021.5	2339.1	2233.6	5017.2	5064.9	5365.9	4189	13089.4	0.541081	2.10191e-17	1.11859e-16	10871.6	9536	10691.4	11539.4	15323.9	15167.2	15760.5	15825
ENSG00000105409	ATP1A3	120.224	2.73001	5.76186e-36	1.0995e-34	24.4	53.5	19.2	25.5	204.9	208.5	236.4	189.5	28.9265	1.91492	8.60171e-10	3.14562e-09	12.8	9.2	9.9	15.3	34.9	56.8	42.9	49.7
ENSG00000168259	DNAJC7	912.662	1.23036	6.95814e-36	1.32612e-34	598.4	518	558.5	505.6	1299.5	1221.5	1430.8	1169	2164.26	0.495381	7.67626e-10	2.8134e-09	2021.1	1742.8	1799.8	1622.5	2599.9	2413.9	2363.5	2750.6
ENSG00000175390	EIF3F	987.712	1.41513	7.49519e-36	1.4267e-34	537.5	487.7	560.8	564.5	1513.8	1333.3	1692.5	1211.6	3086.1	0.132834	0.229011	0.314884	2842.2	2509.2	2683.9	3734.6	3551.2	3020.9	3298.9	3047.7
ENSG00000148200	NR6A1	1168.16	-1.16878	8.07213e-36	1.53461e-34	1441.8	1618.6	1674.5	1734.8	753.5	772.3	700.8	648.9	9191.14	-0.887209	4.65582e-48	6.00599e-47	11620.1	11285.5	11736	13089.8	6311.9	6722.9	6259.2	6503.5
ENSG00000018625	ATP1A2	59.513	3.8586	8.19884e-36	1.55676e-34	6.6	9.1	7.9	4.9	121.3	112.8	98.9	114.6	157.669	3.33933	6.77287e-84	1.70386e-82	35.7	22.5	25.3	28.8	290.1	290.7	281.8	286.5
ENSG00000197170	PSMD12	795.454	1.0634	8.5115e-36	1.61413e-34	479.8	511.9	546.1	519.4	1093.2	1110.6	1080.4	1022.2	1569.54	0.694939	4.40003e-18	2.40211e-17	1295.5	1284.3	1176.4	1043.8	1818.4	1946.1	1930.4	2061.4
ENSG00000116120	FARSB	533.339	1.32879	8.60124e-36	1.62913e-34	352.4	303.9	281	274.9	767	773.2	701.5	812.8	1217.11	0.622894	5.09841e-18	2.77829e-17	1017.5	909.1	913	993.8	1394.4	1492.3	1423.7	1593.1
ENSG00000157557	ETS2	257.265	2.01696	8.79224e-36	1.66324e-34	121.9	86.8	98.2	99.2	370.7	330.7	523.4	427.2	842.063	2.64622	4.12005e-237	5.62935e-235	227	236.5	230	232.1	1494.5	1364.7	1514.7	1436.9
ENSG00000116039	ATP6V1B1	112.547	-7.8698	9.94026e-36	1.87809e-34	262.6	224.2	203.1	209.1	1.3	0	0	0	84.4328	-7.72805	3.86335e-28	3.01872e-27	142.8	146.7	170.5	214.4	1.1	0	0	0
ENSG00000138161	CUZD1	69.2996	5.03307	9.96317e-36	1.8801e-34	4.4	3	2.3	3.9	141.5	184.8	100.8	113.7	233.168	4.39012	1.18695e-117	4.89676e-116	29.3	19.8	13.5	22	467.8	434.9	400.8	477.2
ENSG00000060718	COL11A1	121.237	2.21122	1.00175e-35	1.88803e-34	46.5	37.4	45.1	41.2	230.5	164.9	203.4	200.8	1759.11	3.19786	0	0	385.1	360.7	332.9	308.4	3300.5	3001.2	3150.2	3234
ENSG00000175093	SPSB4	83.7129	-2.98301	1.00702e-35	1.89562e-34	189.5	121.2	150.1	135.5	17.5	27.5	15.2	13.3	1213.4	-2.0789	7.23525e-139	3.84152e-137	2125.6	1909.3	1827.8	1988.5	503.8	485.9	406	460.4
ENSG00000158769	F11R	867.791	-1.19993	1.03518e-35	1.94624e-34	1113.7	1151.1	1296.5	1279.3	539.2	463.4	554.5	544.7	3421.44	-0.263184	2.0109e-06	5.89533e-06	3747.6	3520	3674.4	3985.4	3099.2	3073.6	3105.5	3165.7
ENSG00000154556	SORBS2	71.7391	5.653	1.19121e-35	2.23684e-34	3.3	2	2.3	1	164.5	163	128	109.9	456.918	5.86391	2.09468e-180	1.89067e-178	7.7	19.8	17.1	14.4	903	982.5	861	849.7
ENSG00000100129	EIF3L	1520.39	1.28228	1.257e-35	2.35749e-34	899.9	919.9	876.7	841.4	2330.7	1937.8	2470.7	1886.1	6751.5	-0.521528	4.79984e-27	3.61578e-26	8049.8	7513.1	8182.5	8086.9	5642.9	5495.8	5545.2	5495.9
ENSG00000102531	FNDC3A	462.773	-1.242	1.30636e-35	2.44707e-34	652.7	636.1	663.5	655.8	256.1	253	305.4	279.5	4222.69	-0.293804	6.07695e-05	0.000156541	4113.5	4608.8	5111.6	4770	3580.5	3725.1	3962.2	3909.9
ENSG00000175183	CSRP2	894.706	1.35173	1.32351e-35	2.47616e-34	466.5	453.4	522.4	567.5	1383	1335.2	1342.1	1087.5	2152.42	1.44201	9.03224e-51	1.24323e-49	1395	1000.2	1012.2	1220	3086.8	3212	3128.3	3164.8
ENSG00000125257	ABCC4	304.885	-1.61805	1.37241e-35	2.56451e-34	410	518	498.7	415.3	164.5	139.3	163.5	129.8	1425.37	-1.77592	7.91791e-144	4.52674e-142	2403.6	2135.3	2141.7	2151.1	606.1	665.5	632.7	667
ENSG00000067248	DHX29	599.096	1.23361	1.40839e-35	2.62853e-34	400.1	333.2	380.3	316.1	815.5	862.3	844	841.2	2142.69	1.36623	3.35751e-130	1.60783e-128	1187.1	1161.4	1207.1	1230.2	2976.6	3027.5	3202.7	3148.9
ENSG00000106278	PTPRZ1	1043.78	3.76239	1.42994e-35	2.6655e-34	106.4	233.2	98.2	99.2	1973.4	1951.1	2070.8	1817.9	3749.78	3.53502	3.56779e-178	3.17225e-176	789.3	595.9	538.6	449	6705.5	7264	6590	7065.9
ENSG00000167642	SPINT2	1655.48	-1.32418	1.53879e-35	2.86492e-34	2391.5	2120.4	2590.7	2376.9	788.6	937.2	1098.8	939.7	3634.81	-0.216459	0.00284676	0.00602314	3764.1	3650.8	3752.9	4456.5	3384.8	3270.5	3512.4	3286.3
ENSG00000120438	TCP1	1800.85	1.29875	1.71027e-35	3.18031e-34	1040.6	1253.1	971.5	889.5	2724.3	2446.7	2565.1	2516.1	8092.49	1.27571	7.86702e-109	2.90728e-107	4791.9	4360.4	4670.4	5086	11182.3	11540.1	11637.3	11471.6
ENSG00000109436	TBC1D9	75.4907	-3.15027	1.8399e-35	3.41722e-34	182.9	126.2	107.2	129.6	13.5	17.1	17.1	10.4	377.594	-2.95276	8.22055e-122	3.56935e-120	635	705.6	758.7	577.8	88.8	84	94.5	76.3
ENSG00000187678	SPRY4	78.0035	6.07394	2.19396e-35	4.06987e-34	3.3	1	1.1	1	148.3	120.3	198.3	150.6	875.842	6.50625	6.10651e-35	5.78342e-34	35.7	5.3	9	6.8	1699.2	1708.9	1879.6	1662.2
ENSG00000119866	BCL11A	83.4221	2.67251	2.38177e-35	4.41291e-34	16.6	29.3	26	16.7	152.3	149.7	145.1	131.7	410.011	2.59017	1.61366e-140	8.75489e-139	114.8	130.8	111.9	111	668	700	742.9	700.7
ENSG00000101182	PSMA7	2305.83	1.30123	2.62764e-35	4.86256e-34	1221.2	1233.9	1543.6	1317.6	3235.2	3346	3704.4	2844.8	3619.96	1.53864	6.11959e-72	1.25449e-70	2137.1	1649	1650.9	1969.8	5633.9	5448	5203.9	5267
ENSG00000129235	TXNDC17	363.466	1.57415	2.74726e-35	5.07778e-34	154	154.5	216.6	204.2	505.5	525.9	578.5	568.4	658.975	0.878918	5.58201e-24	3.79776e-23	503.7	495.5	419.5	441.4	881.6	779.9	901.3	848.9
ENSG00000126803	HSPA2	240.953	1.51438	2.91935e-35	5.38935e-34	117.5	124.2	134.3	121.7	382.8	326	351.7	369.5	309.203	2.00388	7.37651e-72	1.50697e-70	122.4	125.5	114.6	130.5	436.3	530.4	512.8	501.2
ENSG00000168743	NPNT	63.2574	-5.70695	3.05417e-35	5.63144e-34	154	93.9	111.7	140.4	0	1.9	3.2	0.9	257.29	-5.02464	7.64161e-116	3.0717e-114	382.5	508.7	555.7	552.4	14.6	20.6	14.9	8.9
ENSG00000180758	GPR157	53.398	-4.71431	3.33318e-35	6.13851e-34	102	111.1	117.4	83.5	1.3	4.7	2.5	4.7	596.07	-3.59291	5.55997e-225	6.92926e-223	1141.2	1074.2	973.4	1217.5	86.6	91.4	87.5	96.7
ENSG00000186469	GNG2	84.1598	-2.84822	3.48503e-35	6.41045e-34	135.2	125.2	143.3	191.5	10.8	21.8	20.9	24.6	1698.88	-2.3729	9.54192e-142	5.31244e-140	2381.9	2971.7	3190	2854.3	509.4	527.9	580.2	575.7
ENSG00000145247	OCIAD2	381.025	1.91898	3.5335e-35	6.49181e-34	184	147.4	160.2	143.3	554	474.7	795.2	589.2	1382.91	2.78415	5.88259e-171	4.77435e-169	423.3	364.7	295	322	2523.4	2231.9	2563	2339.9
ENSG00000170545	SMAGP	76.344	-2.58901	3.86229e-35	7.08734e-34	131.9	118.1	139.9	134.5	25.6	19	20.9	20.8	607.432	-2.20775	3.91907e-80	9.19885e-79	969.1	956.6	929.2	1138.7	266.5	174.6	206.5	218.2
ENSG00000155966	AFF2	102.709	2.47159	4.03827e-35	7.4014e-34	25.5	37.4	28.2	31.4	217	153.5	170.5	158.2	581.885	1.66519	6.66521e-70	1.31564e-68	227	272.2	295	313.5	900.7	859.8	876.8	910.1
ENSG00000084774	CAD	1679.67	1.19852	4.47586e-35	8.18474e-34	1139.2	1057.2	968.1	907.2	2542.3	2089.5	2401.6	2332.3	1508.14	0.890972	3.15857e-26	2.32128e-25	1115.7	1063.7	934.6	1113.3	1801.5	2005.4	2178	1852.9
ENSG00000169193	CCDC126	67.8114	-3.58582	4.47636e-35	8.18474e-34	102	109	124.1	168.9	4	17.1	8.9	8.5	430.527	-2.36701	1.07786e-137	5.63246e-136	689.8	697.7	760.5	738.8	130.4	143.3	142.6	141
ENSG00000013275	PSMC4	1015.33	1.22811	5.03334e-35	9.19215e-34	636.1	591.7	646.6	552.8	1535.4	1337.1	1553.7	1269.4	2251.23	2.01615	1.34052e-139	7.18141e-138	907.9	791.5	827.3	1031.9	3643.5	3616.4	3660.3	3531.2
ENSG00000129195	FAM64A	128.266	2.00092	5.71286e-35	1.04207e-33	58.7	47.5	53	44.2	226.5	203.7	194.5	198	934.857	2.16121	4.57131e-123	1.99943e-121	383.8	309.2	302.2	368.5	1567.6	1645.5	1450	1452
ENSG00000111907	TPD52L1	98.6422	-2.50236	6.27154e-35	1.14262e-33	141.8	163.6	161.4	203.2	35	34.1	21.5	28.4	531.466	-3.01077	3.15698e-189	3.05305e-187	876	928.9	1036.6	943.8	108	126	124.3	108.2
ENSG00000122026	RPL21	144.431	2.1998	6.55177e-35	1.19225e-33	45.4	43.4	67.7	49.1	218.4	220.8	292.8	217.9	16070.8	0.162571	0.00530466	0.0107545	15918.5	13844.9	15186.8	15707.8	17524.6	16326.8	16948	17109.4
ENSG00000211456	SACM1L	619.932	1.13291	6.72233e-35	1.22184e-33	359.1	398.8	407.3	387.8	798	855.7	904.9	847.9	1669.51	0.564317	5.65515e-21	3.44467e-20	1368.2	1349.1	1384.8	1288.7	1886.9	2090.3	1996.9	1991.3
ENSG00000140199	SLC12A6	169.42	-1.6664	7.69538e-35	1.39704e-33	266	268.6	255	243.5	74.1	79.6	80.5	88.1	1026.75	-1.32242	9.28663e-87	2.46315e-85	1483	1536.7	1456.1	1394.6	596	575.7	562.7	609.4
ENSG00000198938	MT-CO3	390.36	-1.65005	7.86103e-35	1.42542e-33	495.4	569.5	581.1	722.6	214.3	162	180	198	55639.8	0.293168	0.00131944	0.00292896	55197.2	47030.1	49048.9	48710.3	55749.3	66155.5	53199.5	70027.9
ENSG00000132274	TRIM22	238.978	3.99425	8.84596e-35	1.60211e-33	17.7	45.4	27.1	13.7	520.3	408.4	467	412.1	1372.77	4.59114	0	0	135.2	95.1	95.6	111	2756.2	2518.5	2663.6	2606.9
ENSG00000111641	NOP2	473.068	1.36157	8.85736e-35	1.60228e-33	287	252.4	271.9	247.4	723.9	648.2	754.1	599.7	1689.91	1.98946	4.30254e-265	7.0415e-263	702.6	660.7	679.3	675.2	2719.1	2694	2669.8	2718.7
ENSG00000143776	CDC42BPA	265.453	1.66149	9.70144e-35	1.7529e-33	113	156.5	119.6	116.8	463.7	377.1	375.1	401.7	4141.5	1.70095	1.00452e-150	6.20758e-149	1782.6	1978	2129.1	1893.6	6261.3	6100.3	6589.1	6397.9
ENSG00000147144	CCDC120	128.266	-1.98566	1.01638e-34	1.83428e-33	201.7	210	213.3	197.3	53.9	39.8	60.8	49.3	318.866	-2.24511	2.07961e-72	4.29566e-71	544.5	565.5	440.2	557.5	122.6	104.6	94.5	121.5
ENSG00000198265	HELZ	847.226	-1.39548	1.03894e-34	1.87278e-33	1171.4	1496.4	1094.5	1152.6	443.5	486.1	430.3	503	5513.41	-0.84429	1.49642e-33	1.37019e-32	6420.2	6771.8	7597	7543.8	3690.7	4044.6	4070.7	3968.4
ENSG00000123728	RAP2C	379.223	-1.7207	1.04517e-34	1.8818e-33	477.6	491.7	712	649	179.3	173.4	167.9	182.8	3033.97	-1.01656	6.46747e-56	9.92479e-55	3899.3	3886	4297.8	4161.6	1913.9	1903.3	2142.1	2067.6
ENSG00000101337	TM9SF4	521.111	-1.17447	1.19739e-34	2.15334e-33	708.1	660.4	757.1	765.8	319.5	324.1	327	306.9	1144.79	-0.237039	0.00440691	0.00906021	1081.3	1280.4	1192.6	1398.8	1018.8	1099.5	1052.7	1034.2
ENSG00000164163	ABCE1	650.339	1.1094	1.24525e-34	2.23677e-33	380.1	411	431	422.2	913.9	873.7	839.6	931.2	5062.78	1.45198	7.84845e-68	1.49663e-66	2365.3	2493.3	3030.3	2932.3	6941.7	7470.8	7557.8	7710.7
ENSG00000091164	TXNL1	1007.92	1.17492	1.36113e-34	2.44206e-33	541.9	655.3	665.7	607.7	1463.9	1470.7	1395.3	1262.8	1778.28	0.710396	5.34295e-21	3.2585e-20	1350.3	1174.7	1376.7	1486.9	2125.3	2169.3	2293.5	2249.4
ENSG00000106571	GLI3	165.388	-1.95838	1.56601e-34	2.80634e-33	283.7	252.4	293.4	228.8	44.5	74.9	71.6	73.9	662.28	-2.21282	2.04304e-112	7.9134e-111	1062.2	1166.7	1043.8	1086.2	265.4	244.6	188.1	241.3
ENSG00000165566	AMER2	103.062	-7.76166	1.63965e-34	2.93488e-33	176.2	216.1	221.2	210.1	0	0	0	0.9	1542.63	-7.20795	0	0	3296.2	2813.1	3044.7	3106.8	19.1	22.2	15.8	23.1
ENSG00000233927	RPS28	268.062	2.07072	1.7024e-34	3.04363e-33	137.4	99	84.6	87.4	540.5	350.6	459.4	385.6	4331.82	0.142026	0.0916457	0.144256	3904.4	3858.3	3900	4805.5	4949	4649.1	4332.4	4255.8
ENSG00000110700	RPS13	1296.83	1.63881	1.92047e-34	3.42951e-33	554.1	628	823.7	507.6	1678.2	2055.3	2112.6	2014.9	9211.51	-0.118394	0.0776116	0.124535	9331.3	9123.8	9072.9	10825.2	9169.4	8644.4	8776.7	8748.5
ENSG00000139372	TDG	322.019	1.3637	2.00258e-34	3.57196e-33	174	158.5	195.2	192.4	442.1	483.3	474	456.6	2538.12	1.26993	4.03386e-127	1.86572e-125	1560.7	1477.2	1467.8	1447.9	3567	3500.2	3639.3	3644.7
ENSG00000158560	DYNC1I1	50.8752	-3.98054	2.10158e-34	3.74418e-33	92	88.9	101.6	103.1	5.4	6.6	7.6	1.9	270.71	-3.43623	1.66666e-134	8.4141e-133	554.7	451.9	488.1	488.9	50.6	46.1	42	43.5
ENSG00000111799	COL12A1	379.512	3.47427	2.12839e-34	3.78754e-33	83.1	44.4	41.7	68.7	861.4	555.3	824.4	557	3984.11	6.2408	0	0	86.7	116.3	103.7	104.2	8456.4	6706.5	8216.7	8082.4
ENSG00000164120	HPGD	266.349	-4.28275	2.36859e-34	4.21009e-33	330.2	634.1	554	516.4	39.1	13.3	17.1	26.5	670.872	-4.31788	1.07615e-222	1.29251e-220	1544.2	1087.5	1190.8	1291.2	64.1	65.9	61.3	62.1
ENSG00000137094	DNAJB5	314.765	1.63995	2.47384e-34	4.39206e-33	139.6	186.8	144.4	138.4	466.4	403.7	523.4	515.3	945.744	2.50065	8.5207e-129	4.00311e-127	367.2	261.6	249	260.1	1638.4	1643.9	1595.2	1550.5
ENSG00000132386	SERPINF1	282.686	-1.50273	2.88466e-34	5.11552e-33	401.2	405.9	440.1	431	132.1	141.2	175.5	134.5	489.03	-1.2163	1.18159e-30	1.00128e-29	821.2	635.6	616.2	665.1	294.6	289.1	273.9	316.7
ENSG00000125821	DTD1	690.473	1.40396	3.29483e-34	5.83611e-33	350.2	350.4	416.4	396.6	888.3	924.9	1191.9	1005.1	1741.72	1.6198	4.93472e-106	1.75192e-104	932.1	759.8	839.9	882.8	2807.9	2496.3	2579.6	2635.3
ENSG00000079246	XRCC5	7067.45	0.843642	3.5048e-34	6.20086e-33	5032.3	5098.1	5193.9	4896.2	9503.3	9404	8910.6	8501.2	19074.4	0.567121	7.79383e-17	4.05284e-16	17127.3	14193.7	14917.9	15241	21612.2	22721.9	22595.5	24185.9
ENSG00000132963	POMP	484.278	1.4901	3.88012e-34	6.85697e-33	223.9	217.1	273.1	299.4	690.2	814.9	675.5	680.2	1606.79	1.61105	4.17994e-140	2.2596e-138	791.8	758.4	770.4	843.9	2363.7	2335.7	2466.8	2523.5
ENSG00000214336	FOXI3	215.516	-1.95738	4.14235e-34	7.31195e-33	345.8	334.2	329.5	359.3	107.8	110.9	62.7	73.9	396.72	-1.46704	1.64077e-22	1.05898e-21	781.6	512.7	443.9	595.6	235	206.7	197.8	200.5
ENSG00000143199	ADCY10	61.5621	-5.63882	4.5765e-34	8.06899e-33	129.7	76.7	135.4	143.3	1.3	1.9	1.3	2.8	153.072	-4.85232	6.21801e-89	1.69917e-87	257.6	305.2	297.7	324.5	11.2	10.7	8.8	8.9
ENSG00000214022	REPIN1	213.635	-1.93523	4.59711e-34	8.09599e-33	410	353.4	313.7	280.8	80.9	74.9	83.6	111.8	1759.09	-1.06996	1.41144e-34	1.32371e-33	2693	2445.8	2048.8	2349.4	1214.5	1123.4	1047.4	1150.4
ENSG00000125945	ZNF436	56.0072	-3.76195	4.69048e-34	8.25093e-33	85.3	88.9	123	122.7	5.4	4.7	7.6	10.4	352.357	-3.07744	3.4228e-142	1.91638e-140	666.9	570.8	628.8	655.8	68.6	64.2	89.3	74.5
ENSG00000156515	HK1	1558.97	1.33705	4.79225e-34	8.42028e-33	779.1	1006.7	928.6	814.9	2353.6	2036.4	2542.3	2010.2	2517.37	1.36001	2.79073e-60	4.64904e-59	1565.8	1499.7	1357.7	1224.3	3776.1	3332.2	3599.1	3784
ENSG00000052841	TTC17	403.948	-1.32702	6.45219e-34	1.13239e-32	609.5	607.9	497.6	598.9	227.8	224.6	246.5	218.8	3418.29	-0.457915	7.11776e-11	2.76775e-10	3634.1	3985.1	4435.9	3770.2	2845	2796.9	2983	2896.1
ENSG00000099282	TSPAN15	59.7479	-3.36196	6.60047e-34	1.15709e-32	114.1	80.8	127.5	115.9	8.1	9.5	10.8	11.4	278.752	-2.28631	2.01576e-98	6.3874e-97	475.6	458.5	459.2	458.4	99	98.8	93.6	86.9
ENSG00000197647	ZNF433	52.3458	-3.50026	7.39653e-34	1.29515e-32	86.4	103	95.9	102.1	5.4	8.5	8.9	8.5	244.815	-3.34055	3.9314e-109	1.46743e-107	485.8	401.7	464.6	434.6	27	46.9	44.6	53.2
ENSG00000146733	PSPH	106.605	2.40087	8.50949e-34	1.48833e-32	36.6	42.4	35	19.6	204.9	171.5	161	181.9	1078.51	2.32904	6.33447e-122	2.75443e-120	441.2	325	344.6	321.1	1891.4	1631.5	1877	1796.2
ENSG00000091972	CD200	149.104	2.05165	8.96742e-34	1.56664e-32	56.5	51.5	62.1	60.9	214.3	217	300.4	230.2	682.617	2.24339	2.1603e-157	1.44925e-155	224.4	237.8	247.2	239.8	1041.3	1185.1	1142.8	1142.5
ENSG00000143106	PSMA5	1246.85	1.25008	9.69963e-34	1.69262e-32	664.9	707.8	850.8	725.5	1733.5	1736	1980.8	1575.4	2622.84	1.25365	2.3804e-82	5.84041e-81	1729.1	1441.6	1476.8	1551.3	3669.3	3694.6	3677.8	3742.3
ENSG00000143850	PLEKHA6	87.3449	-2.67428	1.10114e-33	1.91934e-32	180.6	134.3	167	123.7	28.3	14.2	24.1	26.5	219.475	-2.4926	3.31557e-87	8.83342e-86	374.9	397.7	360	359.2	72	62.6	69.1	60.3
ENSG00000226887	ERVMER34-1	67.6888	2.89766	1.12441e-33	1.95767e-32	16.6	15.1	20.3	10.8	111.9	123.2	124.2	119.4	324.072	3.57581	4.33564e-157	2.88262e-155	39.5	54.2	52.3	51.7	573.5	640.8	583.7	597
ENSG00000081026	MAGI3	172.963	-1.83259	1.15564e-33	2.00976e-32	227.2	315	249.4	290.6	70.1	82.4	72.2	76.7	1074.38	-1.27558	1.15408e-66	2.16198e-65	1351.6	1563.1	1577	1590.3	634.2	614.4	618.7	645.7
ENSG00000145794	MEGF10	98.3222	2.77977	1.27043e-33	2.20689e-32	18.8	41.4	15.8	20.6	199.5	145.9	184.4	160.1	465.603	2.93442	1.94968e-126	8.93431e-125	135.2	115	92.9	91.5	736.6	859.8	799.8	894.1
ENSG00000141448	GATA6	115.9	-8.25309	1.45547e-33	2.52546e-32	254.9	224.2	207.6	240.5	0	0	0	0	360.172	-7.63738	1.11367e-87	2.98577e-86	529.2	623.7	806.5	909.9	3.4	1.6	2.6	4.4
ENSG00000120885	CLU	586.907	1.59035	1.50673e-33	2.61144e-32	254.9	367.5	275.3	269	765.7	807.4	1012	943.5	1097.01	2.83525	5.77256e-225	7.16423e-223	266.5	232.6	250.8	319.4	1919.6	1924.7	1971.5	1891.1
ENSG00000136810	TXN	987.588	1.13552	1.55238e-33	2.68751e-32	555.2	629.1	637.5	648	1201.1	1362.7	1418.8	1448.5	2979.65	0.79504	8.34147e-33	7.4837e-32	2415.1	2078.5	2137.2	2085.1	3737.9	3653.4	3709.3	4020.8
ENSG00000144895	EIF2A	346.464	1.3008	1.77906e-33	3.07647e-32	208.3	208	208.7	173.8	516.3	477.6	496.8	482.2	2346.08	0.182278	0.0017461	0.00380434	2128.2	2070.5	2299.6	2288.4	2451.5	2560.5	2523.6	2446.4
ENSG00000134440	NARS	3076.28	1.0946	1.85123e-33	3.19765e-32	1738.8	1996.2	2084.1	2021.5	4213.8	4064.3	4670.1	3821.5	8658.69	1.54688	3.06507e-197	3.13733e-195	4457.8	4220.3	4359.2	4612.4	12782.4	12382.6	13121.4	13333.4
ENSG00000180318	ALX1	58.5956	-4.34315	1.8904e-33	3.26163e-32	118.6	69.7	132	126.7	10.8	5.7	2.5	2.8	154.084	-3.83243	6.32249e-92	1.81953e-90	260.1	296	296.8	300.8	16.9	18.1	25.4	18.6
ENSG00000167779	IGFBP6	141.615	-2.75953	1.9941e-33	3.43668e-32	346.9	156.5	209.9	277.8	33.7	28.4	36.1	43.6	266.919	-0.973737	6.26811e-14	2.84087e-13	349.4	350.2	317.6	396.5	214.8	143.3	195.1	168.5
ENSG00000162849	KIF26B	56.9833	-3.81353	2.03467e-33	3.50265e-32	99.7	76.7	142.2	109	6.7	6.6	6.3	8.5	163.369	-3.02663	2.58773e-79	5.99364e-78	321.3	273.5	275.2	294.8	40.5	32.1	41.1	28.4
ENSG00000182287	AP1S2	330.836	1.55948	2.28024e-33	3.92098e-32	161.8	182.8	170.4	151.2	586.4	517.4	439.1	437.7	9230.29	2.09887	6.10561e-190	5.96268e-188	3455.6	3253.1	3641.1	3603.3	13386.3	14626.9	16115.8	15760.3
ENSG00000159593	NAE1	1585.53	0.989956	2.40901e-33	4.13777e-32	1104.9	1038	1029.1	1071.1	2062.4	2220.2	1921.9	2236.6	3072.2	0.991705	2.31517e-63	4.08287e-62	2092.5	1954.2	2144.4	2029.1	3834.6	4074.3	4174	4274.5
ENSG00000177954	RPS27	202.054	1.6511	2.55422e-33	4.38227e-32	104.2	92.9	86.9	103.1	355.9	300.4	287	286.1	12317.2	-0.771187	4.669e-33	4.22323e-32	16325.3	14262.4	15125.4	16427.1	9363.9	9268.6	8450.4	9314.4
ENSG00000198682	PAPSS2	139.571	2.43668	2.60123e-33	4.45792e-32	26.6	63.6	42.9	38.3	195.5	235	288.3	226.4	494.79	2.59621	4.05255e-132	1.97237e-130	153	116.3	121.8	166.1	825.4	862.3	859.3	854.2
ENSG00000138430	OLA1	505.278	1.14607	2.7233e-33	4.6619e-32	307	344.3	299	304.4	732	681.3	674.2	700.1	3553.04	0.68911	6.09599e-28	4.73098e-27	2877.9	2641.3	2867.9	2493.4	4339.5	4235.7	4480.3	4488.2
ENSG00000142185	TRPM2	48.2365	-4.34715	2.77925e-33	4.75236e-32	99.7	101	82.4	87.4	4	1.9	5.7	3.8	62.2198	-3.24329	1.20251e-36	1.19552e-35	105.8	129.5	102.8	112.7	16.9	11.5	8.8	9.8
ENSG00000130558	OLFM1	80.9771	2.59436	2.87405e-33	4.90898e-32	17.7	28.3	19.2	24.5	138.8	154.5	144.5	120.3	660.242	4.48094	2.49451e-258	3.9106e-256	52.3	46.2	51.4	70.3	1244.8	1394.3	1162.9	1259.5
ENSG00000151465	CDC123	988.005	1.01182	2.89327e-33	4.93629e-32	660.5	688.6	646.6	624.4	1221.3	1388.2	1370	1304.5	2604.77	1.42003	1.85212e-88	5.02893e-87	1352.9	1277.7	1434.4	1590.3	3832.4	3719.3	3875.6	3755.6
ENSG00000136826	KLF4	61.2423	-3.62279	2.91865e-33	4.97406e-32	129.7	148.4	90.3	88.4	5.4	10.4	10.8	6.6	221.108	-3.06411	7.88397e-108	2.87081e-106	382.5	367.3	403.3	427	52.9	47.8	42.9	45.2
ENSG00000153982	GDPD1	87.156	-2.66878	3.02379e-33	5.14751e-32	127.4	150.4	156.8	169.9	16.2	37	17.7	21.8	220.731	-2.94754	1.87462e-99	5.99757e-98	396.6	355.4	404.2	409.2	46.1	59.3	53.4	41.7
ENSG00000112249	ASCC3	1444.47	1.10219	3.33906e-33	5.67789e-32	865.5	1060.2	855.3	885.6	2047.6	1850.7	2036.6	1954.3	8717.15	1.66106	1.87998e-143	1.06865e-141	4035.7	3847.7	4582.9	4265.8	12816.2	12823.3	13782	13583.5
ENSG00000169020	ATP5I	769.181	1.21913	3.40346e-33	5.77456e-32	463.2	508.9	427.7	446.7	949	1190.2	1040.5	1127.3	1656.05	1.16949	3.27578e-29	2.64639e-28	1254.7	890.6	873.3	1054.8	2475.1	2197.3	2255.9	2246.8
ENSG00000149256	TENM4	94.8678	-2.35124	3.40323e-33	5.77456e-32	179.5	145.4	144.4	164.9	32.4	36	22.2	34.1	216.838	-1.31449	2.72891e-23	1.80951e-22	329	315.8	281.5	311.8	130.4	93.1	132.1	141
ENSG00000095739	BAMBI	250.453	-1.80684	3.66714e-33	6.21505e-32	410	379.7	387	390.8	78.2	95.7	143.8	118.4	1028.97	-0.0399879	0.754255	0.814319	1017.5	804.7	1006.8	1340.3	1010.9	956.2	1155.1	940.2
ENSG00000100401	RANGAP1	1259.43	1.11972	3.9895e-33	6.7539e-32	822.3	786.6	857.6	706.9	1771.2	1631.8	1889.6	1609.5	3128.83	1.72505	2.68471e-118	1.11374e-116	1604.1	1413.8	1320.7	1470.8	5182.9	4592.3	4920.4	4525.5
ENSG00000176155	CCDC57	56.1273	-3.27455	4.01612e-33	6.79145e-32	98.6	115.1	85.8	108	12.1	10.4	7.6	11.4	523.347	-2.81852	4.11481e-172	3.38574e-170	967.8	988.4	841.7	871	136.1	121.1	127.8	133.1
ENSG00000137154	RPS6	2618.73	1.47037	4.16434e-33	7.03434e-32	1554.8	1516.6	1178	1291.1	3120.6	4157.1	4486.3	3645.3	37746.6	-0.0451213	0.418198	0.515688	39508.2	36089.5	38156.4	39589.8	39348.2	35989.1	37747	35544.8
ENSG00000171004	HS6ST2	411.423	-1.82123	4.26191e-33	7.19122e-32	781.3	476.6	631.9	682.3	177.9	145.9	209.7	185.7	1406.98	-0.578851	2.65431e-11	1.05782e-10	1676.8	1744.2	1838.6	1486.1	1069.4	1040.2	1265.3	1135.4
ENSG00000143977	SNRPG	377.262	1.99601	4.49581e-33	7.57752e-32	140.7	123.2	154.6	181.6	629.5	592.3	768	428.2	1711.46	1.56665	2.0765e-62	3.60436e-61	1045.6	732	791.2	882.8	2518.9	2533.4	2553.4	2634.4
ENSG00000169231	THBS3	58.2243	-3.41908	4.66615e-33	7.85597e-32	125.2	85.8	97	117.8	16.2	9.5	7.6	6.6	198.393	-2.6601	1.38094e-81	3.35229e-80	323.9	342.2	360	343.1	69.7	46.9	52.5	48.8
ENSG00000124486	USP9X	4340.18	1.56783	4.6822e-33	7.87433e-32	1851.8	2704	2180	1986.2	7072.9	7169.6	5049	6708	19390.6	1.35644	5.52856e-84	1.39318e-82	11936.4	10011.7	11107.2	10483.7	25826.9	28356.1	27571.1	29831.7
ENSG00000120279	MYCT1	71.0604	-6.73548	4.75774e-33	7.99259e-32	126.3	143.4	151.2	144.3	1.3	0.9	0	0.9	1141.84	-8.96949	7.30924e-168	5.59674e-166	2065.7	2333.5	2367.2	2352.8	4.5	5.8	1.8	3.5
ENSG00000163162	RNF149	137.095	-1.81314	4.80822e-33	8.06853e-32	212.8	220.1	199.7	221.9	58	58.8	54.5	71	854.261	-1.68142	1.60315e-107	5.81625e-106	1419.2	1218.3	1329.8	1244.6	407.1	399.4	411.3	404.5
ENSG00000146411	SLC2A12	95.0005	-2.30768	5.18745e-33	8.69537e-32	140.7	167.6	147.8	177.7	25.6	39.8	26.6	34.1	523.809	-1.53116	2.71441e-62	4.70339e-61	753.6	702.9	809.2	848.1	250.8	261.9	273	290.9
ENSG00000144746	ARL6IP5	348.426	-1.47152	5.45073e-33	9.12669e-32	478.7	448.3	532.6	592	169.8	208.5	179.3	178.1	971.38	-1.25095	4.90121e-24	3.33914e-23	1597.7	1464	1436.2	981.1	555.5	583.9	561.8	590.7
ENSG00000123384	LRP1	3899.4	-1.34884	5.59075e-33	9.35091e-32	5385.8	5571.6	5427.5	6037.1	2427.7	1803.3	2593.6	1948.6	1517.74	-0.857758	9.17882e-16	4.54078e-15	2334.7	1979.4	1539.1	1976.6	1159.4	1053.4	1048.3	1051.1
ENSG00000198648	STK39	191.828	1.85068	5.69146e-33	9.50897e-32	72	109	86.9	62.8	319.5	283.3	313	288	840.448	1.7561	8.13959e-111	3.1043e-109	391.5	339.6	378.9	419.4	1273	1259.3	1353.7	1308.3
ENSG00000078070	MCCC1	352.862	-1.24477	6.36513e-33	1.06229e-31	484.3	515	476.2	509.6	217	194.3	202.1	224.5	1042.41	-1.57974	6.67754e-143	3.75987e-141	1530.1	1572.4	1578.8	1569.1	517.3	531.2	520.7	519.8
ENSG00000086061	DNAJA1	2071.72	0.982142	6.57171e-33	1.09557e-31	1482.8	1251	1475.9	1358.8	2642	2696.9	2864.2	2802.2	3418.06	0.83984	2.47406e-26	1.82588e-25	2737.7	2567.3	2316.7	2181.6	4443	4112.2	4302.6	4683.4
ENSG00000112697	TMEM30A	968.05	-1.32233	7.70276e-33	1.28273e-31	1358.6	1201.6	1446.6	1530.6	493.4	591.3	494.3	628.1	3619.21	-0.87117	4.68034e-47	5.93733e-46	4624.8	4730.4	4914	4455.6	2423.3	2454.3	2666.3	2685
ENSG00000144713	RPL32	807.657	1.66287	7.86017e-33	1.30752e-31	461	457.4	323.8	302.4	1059.5	1186.4	1289.5	1381.2	14902	-0.0171769	0.81745	0.868558	14978.8	13596.5	14306.3	17076.1	15681.5	14845.2	14541.6	14190.3
ENSG00000145425	RPS3A	1462.32	1.8047	8.1601e-33	1.35594e-31	647.2	662.4	635.3	644.1	2120.4	2098.9	3210.8	1679.6	37828.4	-0.0149618	0.808837	0.861414	40887.8	34654.5	37634.9	38918.8	38782.5	35826.9	38536.3	37385.4
ENSG00000104964	AES	338.294	1.3295	8.46765e-33	1.40552e-31	177.3	183.8	212.1	196.4	440.8	519.3	476.5	500.2	1812.96	1.75876	1.61001e-59	2.65242e-58	1052	720.1	702.8	828.6	2923.8	2835.6	2793.2	2647.7
ENSG00000108557	RAI1	55.9597	-4.76537	9.46745e-33	1.56977e-31	160.7	102	76.7	95.2	1.3	5.7	3.2	2.8	110.98	-5.12965	5.28152e-65	9.63942e-64	225.7	224.6	223.7	190.6	6.7	4.9	4.4	7.1
ENSG00000055609	KMT2C	641.534	-1.39418	9.69609e-33	1.60594e-31	834.5	1095.5	864.3	921.9	404.4	366.7	310.5	334.4	3872.25	-0.730725	7.17062e-21	4.34998e-20	4204.1	4751.5	4912.2	5463.8	2813.6	3014.3	2873.7	2944.8
ENSG00000130768	SMPDL3B	220.955	1.63038	1.11024e-32	1.83688e-31	104.2	123.2	109.5	93.3	349.1	291.9	370.7	325.9	777.328	2.55596	7.37445e-94	2.19655e-92	295.8	186.3	177.7	241.5	1313.4	1345.7	1250.4	1407.7
ENSG00000108010	GLRX3	911.668	1.1691	1.21039e-32	2.00042e-31	543	601.8	573.2	523.3	1191.6	1390.1	1129.8	1340.5	2823.88	1.34518	2.46148e-78	5.60961e-77	1748.2	1452.1	1501.2	1674.1	3921.2	3896.4	4244.9	4152.9
ENSG00000048740	CELF2	154.317	1.84804	1.29667e-32	2.14069e-31	57.6	68.7	67.7	72.7	250.7	223.6	277.5	216	1289.66	3.18101	0	0	237.2	252.4	240.9	287.2	2345.8	2140.5	2430.9	2382.5
ENSG00000205476	CCDC85C	154.68	-1.66187	1.30083e-32	2.14524e-31	241.6	223.1	243.7	232.7	72.8	73.9	69.1	80.5	1248.14	-1.02125	2.25582e-24	1.55429e-23	2049.1	1542	1466.9	1636.9	813	839.2	863.7	774.4
ENSG00000166441	RPL27A	463.216	2.04919	1.32506e-32	2.18285e-31	171.8	229.2	128.6	184.6	734.7	662.4	998.7	595.9	9110.33	-0.535527	1.94674e-09	6.98873e-09	12299.8	11302.6	9881.2	9657.7	8148.3	6757.5	7766.1	7069.4
ENSG00000197892	KIF13B	321.967	-1.43677	1.45174e-32	2.38896e-31	504.2	473.6	443.5	460.5	190.1	137.4	176.2	190.4	959.214	-1.71346	2.02223e-126	9.25256e-125	1481.7	1527.5	1486.7	1387.8	453.2	471.1	449.8	416
ENSG00000165861	ZFYVE1	213.598	-1.56133	1.52942e-32	2.5141e-31	334.7	321.1	322.7	301.4	99.8	125.1	114.1	90	526.942	-1.16981	2.97508e-46	3.70312e-45	692.4	739.9	720.8	765.1	326.1	307.2	350	314
ENSG00000100804	PSMB5	880.886	1.11765	1.54566e-32	2.53806e-31	569.6	597.8	495.4	557.7	1225.3	1139	1316.1	1146.3	2338.65	0.573243	1.11221e-12	4.75776e-12	2151.1	1822.1	1769.1	1779.2	2849.5	2866.9	2521	2950.2
ENSG00000164338	UTP15	213.771	1.49878	1.73276e-32	2.84225e-31	99.7	122.2	107.2	115.9	320.8	295.7	325.7	323	676.67	0.652806	3.41473e-13	1.49796e-12	530.4	499.5	540.4	532.9	762.4	854.1	751.7	942
ENSG00000138688	KIAA1109	550.656	-1.39039	1.77942e-32	2.91566e-31	763.5	891.6	674.8	859.1	323.5	274.8	280.7	337.2	7240.6	-0.606214	7.42953e-11	2.88597e-10	7184	8900.5	10252	8631.7	5450.6	5637.5	5806.8	6061.8
ENSG00000138385	SSB	2501.34	0.955879	2.01528e-32	3.2986e-31	1764.2	1746.8	1697.1	1596.4	2987.1	3537.4	3364.1	3317.5	3458.39	0.614039	1.57672e-14	7.34733e-14	2639.5	2840.9	2989.7	2461.2	3903.2	4103.1	4052.4	4677.2
ENSG00000184381	PLA2G6	89.8562	-2.30481	2.38911e-32	3.90631e-31	147.4	159.5	141	148.3	40.4	25.6	23.4	33.2	293.819	-2.42147	2.5994e-92	7.55374e-91	497.3	446.6	497.1	541.4	83.2	83.2	98	103.8
ENSG00000164414	SLC35A1	105.009	-2.04989	2.5246e-32	4.12342e-31	168.4	147.4	189.6	172.8	40.4	40.7	39.9	40.7	173.197	-1.84551	2.53277e-42	2.87833e-41	266.5	278.8	274.3	266	76.5	92.2	64.8	66.5
ENSG00000183520	UTP11L	513.231	1.37096	2.58882e-32	4.22381e-31	242.7	309	310.3	279.8	680.7	845.3	675.5	762.6	912.069	1.36168	4.67472e-81	1.11571e-79	550.8	475.7	496.2	520.2	1286.5	1377	1291.6	1298.6
ENSG00000118523	CTGF	993.632	2.91503	2.79116e-32	4.54909e-31	186.2	295.8	220	200.3	1656.7	1366.4	2464.3	1559.3	1859.18	4.65941	0	0	160.7	92.5	142.5	160.1	3919	3134.6	3736.5	3527.6
ENSG00000122729	ACO1	637.771	1.12023	3.01877e-32	4.91482e-31	389	433.2	425.4	358.4	877.5	913.5	872.6	832.7	1418.27	1.12516	8.67929e-51	1.1952e-49	887.5	792.8	895.8	982.8	1856.6	2023.6	1893.6	2013.5
ENSG00000150753	CCT5	7511.95	1.02234	3.29081e-32	5.35202e-31	5026.8	5280.8	5038.2	4462.3	10243.3	9360.4	11174.6	9509.2	11151.3	1.20238	2.67212e-65	4.89494e-64	7325.5	5903.7	6649.7	7124.4	15675.8	15192.7	15287.1	16051.2
ENSG00000147257	GPC3	1290.39	-1.45632	3.76849e-32	6.12239e-31	1490.5	2063.9	2246.6	1770.2	765.7	706	630.5	649.9	1267.14	-1.898	9.56093e-75	2.04585e-73	2463.5	1843.3	1804.3	1888.5	510.5	527.9	513.7	585.4
ENSG00000131143	COX4I1	1199.75	0.949538	3.96267e-32	6.43103e-31	764.7	805.8	882.4	819.8	1555.6	1529.4	1591.1	1649.3	4091.29	0.402721	2.86867e-05	7.61486e-05	4340.5	3336.4	3365.9	3052.6	4860.2	4707.6	4398	4669.2
ENSG00000155330	C16orf87	228.617	-1.62393	4.2019e-32	6.81206e-31	288.1	375.6	370.1	352.5	91.7	118.5	123.6	108.9	1291.55	-1.72707	3.44681e-70	6.85358e-69	1683.2	1934.4	2003.7	2316.4	594.9	551	647.5	601.4
ENSG00000156299	TIAM1	245.286	-1.55799	4.34984e-32	7.04445e-31	302.5	416	387	361.3	122.7	116.6	125.5	130.7	1720.48	-1.19765	2.57549e-59	4.23179e-58	2308	2144.5	2633.4	2498.5	1037.9	1047.6	1059.7	1034.2
ENSG00000173905	GOLIM4	567.729	-1.93729	4.70684e-32	7.61453e-31	1039.5	584.6	902.7	1084.9	213	213.2	275.6	228.3	1224.66	-1.15007	2.58364e-22	1.65675e-21	1229.2	1806.3	1801.6	1920.7	716.3	765.1	742	816
ENSG00000171295	ZNF440	74.0915	-2.56604	4.81918e-32	7.78804e-31	116.4	124.2	132	138.4	17.5	21.8	27.2	15.2	502.01	-1.66481	1.258e-86	3.33073e-85	739.6	750.5	788.5	776.1	226	229	260.8	245.7
ENSG00000138095	LRPPRC	3886.29	0.953618	4.87391e-32	7.86818e-31	2676.3	2755.5	2611.1	2536	5375.8	4970.2	5538.8	4626.7	11379.7	0.448732	4.81408e-16	2.41482e-15	9597.8	9327.3	10378.3	9187.5	12739.7	13136.2	13579	13092.2
ENSG00000168679	SLC16A4	55.982	-5.82718	5.15331e-32	8.31046e-31	105.3	85.8	123	128.6	1.3	0.9	1.9	0.9	192.773	-4.62129	3.48008e-115	1.38765e-113	392.7	368.7	359.1	363.5	13.5	14	19.3	11.5
ENSG00000072571	HMMR	691.436	1.31208	5.16473e-32	8.32011e-31	340.2	438.2	416.4	388.8	943.6	1082.2	861.1	1061	1945.58	1.2931	8.78875e-78	1.98319e-76	1099.1	1063.7	1223.3	1118.4	2554.9	2740.9	2880.7	2883.6
ENSG00000149294	NCAM1	120.903	-2.01673	5.69613e-32	9.16651e-31	203.9	165.6	194.1	216	43.1	48.3	56.4	39.8	259.284	-1.64743	3.58811e-37	3.61799e-36	332.8	437.4	437.5	366.9	115.8	132.6	110.3	141
ENSG00000213741	RPS29	808.236	1.98501	5.94781e-32	9.56148e-31	351.3	197.9	294.5	448.7	1331.8	1246.1	1401	1194.6	8244.5	-0.0252179	0.695291	0.765674	8603.2	8167.1	8106.7	8386.8	9004.1	7963.3	8240.3	7484.5
ENSG00000182263	FIGN	224.34	-1.62149	6.06499e-32	9.73962e-31	300.3	340.3	380.3	331.8	124	106.1	90.6	121.3	1996.82	-1.15309	9.1901e-39	9.65901e-38	2276.1	2725.9	2981.6	3038.2	1193.1	1255.1	1262.7	1241.8
ENSG00000134057	CCNB1	2981.72	1.01436	7.60613e-32	1.22017e-30	1857.3	2011.4	2204.8	1816.3	4196.3	4111.6	3701.9	3954.1	4225	0.997635	7.71861e-41	8.52137e-40	2960.8	2521.1	2656.8	3130.5	5549.5	5756.9	5375.4	5848.9
ENSG00000165280	VCP	6256.68	0.957432	8.25475e-32	1.32283e-30	4422.8	4110.6	4514.6	3954.7	8539.5	7820.6	8951.1	7739.6	10748.6	1.05318	1.00632e-47	1.29199e-46	7958	6454.7	6440.4	7097.3	14235.3	14993.4	14415.6	14394.3
ENSG00000161016	RPL8	3325.61	1.43701	8.9905e-32	1.43923e-30	1895	1708.4	1820.1	1733.9	4248.8	4408.2	6385.4	4405	19812.2	0.311875	3.91431e-06	1.12204e-05	16186.3	17676.7	18947.8	17890.3	24064.8	21080.5	21611.1	21039.7
ENSG00000087191	PSMC5	1341	1.00619	9.39634e-32	1.50263e-30	848.9	909.8	989.6	813.9	1846.7	1779.6	1714.1	1825.5	1014.94	-0.609952	0.00627461	0.0125678	1624.5	1368.9	1113.3	809.1	801.8	751.1	701.8	949.1
ENSG00000138709	LARP1B	173.723	1.65985	1.11564e-31	1.78223e-30	87.5	85.8	72.2	86.4	250.7	294.7	243.3	269	1182.7	1.54371	1.53687e-83	3.85005e-82	598	525.9	638.7	645.6	1629.4	1762.5	1821.9	1839.6
ENSG00000111319	SCNN1A	437.906	-1.49174	1.14669e-31	1.82992e-30	555.2	806.8	605.9	617.5	235.9	229.3	211	241.6	1245.49	-0.188127	0.0402922	0.0695453	1206.3	1257.9	1263.9	1575	1181.9	1237	1071.9	1170
ENSG00000142541	RPL13A	1108.61	1.44124	1.31145e-31	2.09067e-30	588.5	693.7	522.4	576.3	1508.4	1590.1	1994.1	1395.4	40109.3	-0.665919	6.13751e-27	4.60599e-26	52312.9	45933.4	46592.3	52008.6	32323.3	31535.1	30209.3	29959.4
ENSG00000112699	GMDS	329.397	1.46186	1.40012e-31	2.2297e-30	179.5	179.7	187.3	154.1	510.9	422.6	551.9	449	258.251	0.230576	0.0329551	0.0580293	248.6	261.6	212.9	229.6	287.9	284.1	249.4	291.8
ENSG00000181143	MUC16	60.513	-5.20328	1.42346e-31	2.26451e-30	96.4	199.9	83.5	93.3	4	2.8	1.3	2.8	172.466	-5.3344	1.40102e-68	2.70453e-67	214.2	299.9	406.9	427.9	6.7	7.4	12.3	4.4
ENSG00000143674	RP5-862P8.2	92.7277	2.32565	1.44361e-31	2.29419e-30	25.5	35.3	33.9	27.5	132.1	144	174.9	168.6	1089.9	3.05718	0	0	237.2	206.1	226.4	258.4	1910.6	2021.9	1938.2	1920.4
ENSG00000168016	TRANK1	207.775	-1.54242	1.5942e-31	2.53087e-30	346.9	298.9	273.1	320.1	102.4	102.3	102	116.5	479.876	-1.82224	1.13334e-50	1.55423e-49	626.1	849.6	852.5	668.5	186.7	215	206.5	234.2
ENSG00000008196	TFAP2B	104.425	-8.08364	1.65564e-31	2.6257e-30	268.2	132.3	226.8	208.1	0	0	0	0	241.254	-9.10005	1.58791e-42	1.81634e-41	474.3	507.4	463.7	483.8	0	0.8	0	0
ENSG00000171219	CDC42BPG	109.597	-1.92433	1.99032e-31	3.1532e-30	182.9	158.5	182.8	170.8	45.8	44.5	43.1	48.3	368.639	-1.16798	4.7418e-28	3.69639e-27	600.6	470.4	490.8	480.4	241.8	211.7	238	215.5
ENSG00000137845	ADAM10	1324.2	-1.16896	2.64991e-31	4.19382e-30	1724.3	1675.1	1763.6	2176.6	750.8	834.8	836.4	831.7	4670	-0.592127	8.25208e-18	4.46173e-17	5276.4	5992.2	6039.9	5158	3545.6	3697.9	3801.2	3848.7
ENSG00000179041	RRS1	251.927	1.83205	2.77976e-31	4.39479e-30	127.4	86.8	132	94.3	416.5	346.8	467.6	343.9	344.193	1.80763	1.1696e-72	2.42434e-71	145.4	155.9	152.5	155.9	564.5	560.9	500.5	518
ENSG00000114867	EIF4G1	4496.52	0.990566	2.81638e-31	4.44808e-30	3171.7	2878.7	3161.7	2823.6	5817.9	5611.7	6718.7	5788.1	5382.68	1.81734	2.31663e-127	1.07818e-125	2503.1	2375.7	2040.7	2589.2	8173	8595	8110.8	8674
ENSG00000148219	ASTN2	95.8161	-2.16943	2.8814e-31	4.54608e-30	160.7	168.6	165.9	135.5	24.3	36	34.9	40.7	305.092	-0.808806	3.74263e-17	1.97132e-16	404.2	401.7	368.1	383	202.4	220.7	236.3	224.4
ENSG00000137309	HMGA1	1150.76	1.58986	2.91546e-31	4.59507e-30	670.5	652.3	470.5	493.8	1377.6	1739.8	1780	2021.6	13987.3	0.825939	4.80816e-06	1.36682e-05	9662.8	8611.1	8260.1	13717.6	17050	18739.1	17863.3	17994.6
ENSG00000198561	CTNND1	4414.21	-1.13203	2.96841e-31	4.67372e-30	5543.2	5988.7	6382.1	6356.1	2669	2615.4	3262.1	2497.1	10035.6	-1.61046	2.47319e-123	1.08653e-121	15023.4	16893.2	14686.1	13893.9	5072.7	4939.1	4695.5	5080.7
ENSG00000105676	ARMC6	365.252	1.46347	3.15589e-31	4.9638e-30	219.4	172.7	206.5	176.7	616	491.8	565.2	473.7	1083.47	1.81798	3.96578e-81	9.50319e-80	550.8	397.7	464.6	497.3	1687.9	1866.2	1611	1592.2
ENSG00000166225	FRS2	133.754	-1.71478	3.4552e-31	5.42899e-30	195	206	214.4	205.2	66.1	58.8	60.2	64.4	2317.55	-0.511478	1.08587e-12	4.64774e-12	2458.4	2666.4	2910.3	2861.1	1772.2	1943.7	1912	2016.2
ENSG00000206384	COL6A6	76.6985	-7.04516	3.80608e-31	5.97417e-30	209.4	99	135.4	167.9	0	1.9	0	0	277.804	-5.72188	6.6447e-125	2.99877e-123	483.3	631.6	491.7	577	9	13.2	7	9.8
ENSG00000184634	MED12	592.544	-1.05994	4.08756e-31	6.40943e-30	811.2	801.7	853	739.3	381.5	401.8	372	379.9	617.271	-0.434124	2.9567e-05	7.84431e-05	720.4	636.9	627	853.2	499.3	558.4	527.7	515.3
ENSG00000100100	PIK3IP1	54.7803	-4.00361	4.13931e-31	6.48394e-30	69.8	114.1	84.6	146.3	5.4	6.6	5.7	5.7	144.024	-3.83328	3.75405e-88	1.01653e-86	257.6	292	273.4	255.9	15.7	19.8	19.3	18.6
ENSG00000154518	ATP5G3	580.774	1.18433	4.14718e-31	6.48961e-30	342.4	323.1	378	373.1	849.2	872.7	783.8	723.8	2408.91	0.519344	1.75699e-12	7.44013e-12	2246.8	1897.4	1815.1	1961.4	2929.4	2706.3	2795.8	2919.1
ENSG00000189060	H1F0	1584.48	-1.72714	4.18506e-31	6.5422e-30	2082.3	2138.6	2932.6	2591.9	911.2	724.9	524	770.2	4672.26	-2.33073	2.72323e-293	5.40761e-291	7691.5	8235.8	7984.9	7276.9	1511.4	1542.6	1471	1664
ENSG00000142910	TINAGL1	85.4618	-2.47487	4.24781e-31	6.63351e-30	185.1	143.4	118.5	134.5	22.9	24.6	23.4	31.3	328.26	-1.8919	2.23849e-64	4.02631e-63	576.4	549.7	447.5	498.2	138.3	135.1	140.9	140.1
ENSG00000090621	PABPC4	1107.01	1.03588	4.54963e-31	7.09761e-30	740.3	710.8	695.1	753	1616.2	1415.7	1574	1350.9	3046.76	0.171756	0.0189183	0.0348959	3252.8	2745.7	2778.6	2688.3	3248.7	3415.4	3053.9	3190.5
ENSG00000135596	MICAL1	246.638	1.79613	4.95314e-31	7.71923e-30	123	116.1	103.8	96.2	399	292.8	465.1	377	928.959	2.40747	3.89142e-173	3.2377e-171	325.2	276.2	267.9	307.5	1623.8	1526.1	1655.6	1449.4
ENSG00000183741	CBX6	63.8902	2.85522	5.19897e-31	8.0941e-30	19.9	13.1	12.4	14.7	109.2	124.1	100.1	117.5	549.358	2.07453	2.97917e-92	8.64889e-91	221.9	186.3	184	246.5	889.5	945.5	883.8	837.3
ENSG00000185101	ANO9	62.9128	-2.88035	5.41403e-31	8.42035e-30	133	114.1	89.1	108	14.8	19	12	13.3	169.079	-2.34197	1.56735e-58	2.53447e-57	302.2	280.1	275.2	272	70.8	50.2	57.8	44.4
ENSG00000186522	SEPT10	739.924	1.15827	5.4741e-31	8.50514e-30	397.8	442.3	489.7	496.8	1126.9	1005.4	990.4	970.1	1964.64	1.11348	2.95054e-77	6.60291e-76	1259.8	1246	1304.5	1158.2	2615.6	2644.5	2750.3	2738.2
ENSG00000130826	DKC1	1033.29	1.02656	5.96623e-31	9.26037e-30	650.5	678.5	674.8	716.7	1349.3	1357	1543.6	1295.9	1792.86	0.365285	9.44764e-05	0.000238521	1817	1645.1	1447	1363.2	2011.8	1977.4	1867.4	2214
ENSG00000140740	UQCRC2	1179.73	1.06255	6.36537e-31	9.86988e-30	705.9	799.7	864.3	683.3	1594.7	1604.3	1625.3	1560.2	3306.92	-0.254245	0.000101887	0.000256512	3952.9	3417	3470.6	3551.6	3126.2	3062.9	2817.7	3056.6
ENSG00000101384	JAG1	213.317	1.66023	6.39544e-31	9.90646e-30	97.5	120.2	88	103.1	297.9	309.9	384	306	757.408	2.48466	4.27576e-123	1.87291e-121	289.5	198.2	203	227.1	1391	1209.8	1275.8	1264.9
ENSG00000142657	PGD	2424.5	1.27178	6.51349e-31	1.00791e-29	1383	1247	1588.7	1452.1	3394.2	3216.2	4100.4	3014.4	5169.53	0.899347	9.34365e-66	1.72649e-64	3797.3	3620.4	3561.7	3455	6993.4	6510.5	6733.5	6684.4
ENSG00000130701	RBBP8NL	47.7263	-5.30636	7.36472e-31	1.13848e-29	78.7	104	92.5	99.2	2.7	1.9	1.9	0.9	194.723	-6.88134	3.52206e-70	6.99854e-69	453.9	368.7	335.6	388.9	1.1	1.6	3.5	4.4
ENSG00000107833	NPM3	559.627	1.94133	8.0941e-31	1.24997e-29	268.2	274.6	179.4	196.4	651.1	848.1	1160.2	899	1164.61	1.78308	7.62577e-77	1.69256e-75	535.5	420.2	516.9	614.2	1884.7	1806.1	1819.2	1719.9
ENSG00000067533	RRP15	448.788	1.1491	8.16966e-31	1.26037e-29	274.8	302.9	275.3	262.1	571.5	650.1	625.4	628.1	1427.63	1.09461	6.98877e-40	7.56148e-39	811	844.3	966.2	1011.6	1809.4	1923.1	2005.6	2049.9
ENSG00000104435	STMN2	55.5472	5.45606	9.16698e-31	1.4128e-29	0	1	1.1	4.9	118.6	93.8	114.1	110.8	423.726	6.5892	1.68958e-134	8.51534e-133	8.9	6.6	8.1	8.5	931.1	704.2	854.9	867.5
ENSG00000146802	TMEM168	98.8675	-2.02666	9.37273e-31	1.44306e-29	160.7	151.5	159.1	164	39.1	45.5	32.3	38.8	1195.52	-1.26161	3.46556e-57	5.43863e-56	1522.5	1725.7	1875.6	1626.7	691.6	675.3	702.7	744.2
ENSG00000086570	FAT2	63.9788	-3.50571	1.048e-30	1.61191e-29	157.4	89.9	94.8	130.6	10.8	16.1	9.5	2.8	128.521	-3.23195	4.74515e-50	6.41284e-49	260.1	244.4	173.2	254.2	18	15.6	29.8	32.8
ENSG00000150907	FOXO1	397.055	1.58348	1.0563e-30	1.62305e-29	141.8	247.4	198.6	203.2	564.8	575.2	655.2	590.2	1689.44	1.46546	1.32922e-52	1.90439e-51	1077.5	774.3	811.9	926	2279.4	2535	2562.1	2549.2
ENSG00000105825	TFPI2	72.318	3.06499	1.09462e-30	1.68024e-29	11.1	11.1	15.8	21.6	107.8	110.9	174.3	126	284.629	4.29786	5.07351e-147	3.01636e-145	19.1	29.1	29.8	28.8	549.9	499.9	572.3	548.2
ENSG00000142937	RPS8	522.135	1.64722	1.11318e-30	1.70702e-29	261.5	324.1	235.8	183.6	853.3	799.8	686.3	832.7	23015.2	-0.315484	4.35449e-08	1.43731e-07	27519.5	23802.4	25067.1	25702.7	21426.7	20035.4	20192.6	20375.3
ENSG00000074181	NOTCH3	907.347	-1.09495	1.22883e-30	1.88248e-29	1319.9	1219.7	1235.6	1174.2	559.4	506	602.6	641.3	999.24	-0.310594	0.00592199	0.0119176	1225.4	1103.3	843.5	1256.5	834.4	929	947.7	854.2
ENSG00000088280	ASAP3	248.917	1.36336	1.25627e-30	1.92259e-29	131.9	150.4	147.8	126.7	349.1	353.5	377.7	354.3	621.352	0.956599	6.91286e-33	6.21886e-32	459	418.9	402.4	412.6	789.4	869.7	840.9	777.9
ENSG00000090776	EFNB1	114.988	-2.66886	1.27605e-30	1.95091e-29	190.6	159.5	200.9	244.5	39.1	46.4	22.8	16.1	316.848	-1.45416	1.24888e-40	1.36963e-39	487.1	461.1	407.8	504.1	151.8	184.5	163.6	174.7
ENSG00000178982	EIF3K	1252.47	1.2296	1.39603e-30	2.13222e-29	749.1	723	775.2	744.2	1773.9	1749.3	2059.4	1445.6	1386.05	-0.741161	0.000240774	0.000581081	2199.6	2071.8	1385.7	1293.7	1180.7	983.4	981.8	991.7
ENSG00000163682	RPL9	826.765	1.12418	1.41516e-30	2.15928e-29	534.1	569.5	462.6	509.6	1117.5	1113.4	1051.2	1256.1	23973.2	-0.0654175	0.216349	0.301228	25763.7	23300.3	23842	25160.5	23638.6	22399.9	24154	23526.8
ENSG00000182054	IDH2	892.667	-1.07908	1.51601e-30	2.31086e-29	1282.2	1106.7	1319.1	1141.8	560.8	615.9	539.9	575	1620.57	-1.16983	1.25859e-71	2.55893e-70	2319.4	2075.8	2182.3	2398.5	986.2	1014.7	987.1	1000.5
ENSG00000078618	NRDC	1416.96	0.984493	1.5322e-30	2.33321e-29	868.8	931	937.7	1062.3	1931.7	1945.4	1794.5	1864.3	3223.57	0.760857	1.82918e-29	1.48823e-28	2630.6	2316.3	2471.9	2152.8	4089.9	3988.6	4076.9	4061.6
ENSG00000140459	CYP11A1	47.3037	-3.75889	1.5714e-30	2.39052e-29	88.7	72.7	97	94.3	8.1	7.6	2.5	7.6	224.291	-3.99395	7.55354e-125	3.40378e-123	471.8	389.8	419.5	409.2	23.6	21.4	31.5	27.5
ENSG00000067715	SYT1	114.612	2.39285	1.64158e-30	2.49481e-29	17.7	55.5	35	35.3	183.3	205.6	205.3	179	924.03	2.76143	2.96602e-138	1.55813e-136	173.4	223.3	261.6	279.6	1596.8	1559.9	1707.2	1590.4
ENSG00000023228	NDUFS1	1124.7	1.03038	1.6872e-30	2.5616e-29	712.6	771.4	788.7	680.4	1656.7	1412.9	1522.7	1452.2	3104.8	1.20421	4.7739e-78	1.07969e-76	1985.4	1719	1798.9	2007.1	4339.5	4189.6	4426.9	4372
ENSG00000118707	TGIF2	278.859	-1.65694	1.74032e-30	2.63962e-29	417.8	332.2	497.6	449.7	117.3	155.4	123.6	137.4	1339.17	-1.53134	1.03347e-88	2.81637e-87	2133.3	1898.7	1875.6	2057.9	628.6	733	658	728.2
ENSG00000108559	NUP88	688.173	1.00975	1.8141e-30	2.74881e-29	453.3	467.5	472.8	433	870.8	982.7	924.5	900.9	2321.61	0.988659	1.86914e-69	3.65557e-68	1669.1	1475.9	1540	1537.7	3102.6	3090.9	3053.9	3102.7
ENSG00000099995	SF3A1	1157.95	1.1179	1.87814e-30	2.84303e-29	736.9	714.9	798.9	670.6	1511.1	1541.7	1815.4	1474	615.379	0.909586	3.96827e-21	2.43609e-20	436.1	385.8	386.1	498.2	809.7	868.1	768.3	770.8
ENSG00000111704	NANOG	54.395	4.70272	1.89526e-30	2.86354e-29	4.4	3	3.4	2.9	74.1	91	144.5	111.8	1357.15	5.10851	0	0	104.6	58.1	77.6	65.2	2507.7	2597.6	2712.7	2733.7
ENSG00000171298	GAA	221.157	-1.70693	1.89543e-30	2.86354e-29	310.3	272.6	372.4	401.6	99.8	95.7	101.4	115.6	253.521	-1.27625	5.18256e-27	3.89818e-26	402.9	318.4	363.6	352.5	142.8	168.8	150.5	128.6
ENSG00000117118	SDHB	415.592	1.3148	1.90008e-30	2.86774e-29	203.9	271.6	256.1	218.9	576.9	601.7	553.2	642.3	1013.25	1.59616	3.92278e-68	7.52375e-67	527.9	413.6	482.6	582.1	1566.5	1503	1534.8	1495.5
ENSG00000110660	SLC35F2	267.317	-1.49176	1.92276e-30	2.8991e-29	352.4	379.7	438.9	411.4	137.5	128.9	164.8	125	1434.78	-0.269826	0.00206036	0.00444805	1468.9	1403.3	1543.6	1854.6	1298.8	1279	1359	1271.1
ENSG00000110237	ARHGEF17	128.749	-2.49694	1.98973e-30	2.99713e-29	300.3	209	171.5	193.4	59.3	31.3	31	34.1	552.158	-2.1078	2.22161e-70	4.43221e-69	983.1	1018.7	825.5	760.8	240.6	215	188.1	185.4
ENSG00000197448	GSTK1	301.736	-1.35574	2.05939e-30	3.09901e-29	456.6	367.5	459.2	453.6	169.8	165.8	162.2	179	791.079	-1.34877	1.73877e-74	3.71262e-73	1137.4	1076.9	1136.7	1195.5	412.7	451.3	446.3	471.9
ENSG00000165916	PSMC3	1019.46	1.05481	2.14091e-30	3.21851e-29	702.6	623	696.2	627.4	1403.2	1321.9	1511.9	1269.4	2596.08	0.963412	1.19124e-28	9.45182e-28	2072.1	1634.5	1583.3	1747.9	3718.8	3356.1	3247.3	3408.7
ENSG00000198712	MT-CO2	505.273	-1.71281	2.32806e-30	3.49643e-29	681.5	624	921.9	872.8	287.1	181.9	240.8	232.1	18077.3	0.0581079	0.629329	0.710372	21127.4	17993.9	16741.2	14990.2	17046.6	20075.8	14832.1	21811.4
ENSG00000138778	CENPE	849.186	0.917166	2.43445e-30	3.65263e-29	570.7	604.8	565.3	608.7	1100	1139	1105.1	1099.8	3809.67	1.17196	3.77479e-25	2.6745e-24	1859.1	2501.3	2881.5	2110.5	4778.1	5307.2	5578.4	5461.3
ENSG00000130829	DUSP9	47.7696	-4.36394	2.5732e-30	3.85703e-29	102	117.1	81.2	65.8	4	2.8	2.5	6.6	197.375	-4.74144	7.26524e-94	2.16619e-92	483.3	325	327.5	388.9	10.1	10.7	15.8	17.7
ENSG00000148303	RPL7A	2311.37	1.25539	2.67333e-30	4.00319e-29	1427.4	1538.8	1328.1	1155.6	3171.8	3018.1	3834.9	3016.3	27916.1	-0.369603	2.08963e-10	7.91274e-10	32200.5	29321.6	30384.3	33989.5	25100.5	24459.7	24002.6	23870.1
ENSG00000130726	TRIM28	6610.02	1.05187	2.80862e-30	4.20167e-29	4582.4	4471	4466.1	3669	9324	8681	9528.4	8158.3	8729.78	1.08042	1.02284e-29	8.43005e-29	6410	5088.4	4690.3	6212.8	11400.4	12451.8	12274.3	11310.2
ENSG00000135506	OS9	1461.34	-1.65582	2.81685e-30	4.20987e-29	1991.4	1711.5	2578.3	2611.6	644.3	631.1	882.1	640.4	2739.17	-0.33294	4.22661e-08	1.39649e-07	3022	2864.6	3004.2	3320.3	2469.5	2371.1	2402	2459.7
ENSG00000156687	UNC5D	153.024	1.66889	2.83367e-30	4.23088e-29	68.7	70.7	72.2	78.5	262.9	220.8	221.1	229.3	2750.74	3.02593	0	0	605.7	629	597.2	576.1	4662.3	4994.2	5005.3	4936.2
ENSG00000197442	MAP3K5	98.4359	-2.34522	3.11311e-30	4.64356e-29	154	178.7	168.1	154.1	51.2	30.3	21.5	29.4	406.944	-1.76292	1.70604e-69	3.33876e-68	709	593.3	603.5	611.7	177.7	185.3	203	172.1
ENSG00000128965	CHAC1	106.54	3.06644	3.39194e-30	5.05455e-29	23.3	32.3	10.2	21.6	152.3	184.8	285.8	142.1	669.941	4.41069	3.70901e-265	6.10368e-263	70.1	48.9	61.3	57.6	1379.8	1204.9	1361.6	1175.3
ENSG00000084623	EIF3I	1523.47	1.05671	3.48085e-30	5.182e-29	1028.4	883.5	1130.6	912.1	2028.7	2094.2	2115.2	1995.1	3685.88	0.769781	9.94851e-26	7.19413e-25	3103.6	2526.4	2535	2733.2	4883.8	4555.3	4587.9	4561.9
ENSG00000126787	DLGAP5	1561.88	0.967822	3.55499e-30	5.28722e-29	988.5	1099.6	1091.1	1041.7	2141.9	2178.5	1855.4	2098.3	3600.98	0.970389	7.83748e-70	1.54396e-68	2499.2	2349.3	2482.7	2401.1	4538.6	4812.2	4704.3	5020.4
ENSG00000099901	RANBP1	1625.45	1.17432	3.61799e-30	5.37571e-29	954.2	1047.1	1084.4	902.3	1946.5	2544.3	2144.3	2380.6	3642.5	1.5622	1.8797e-66	3.50807e-65	2030	1536.7	1711.4	2079.1	5751.9	5421.7	5276.5	5332.7
ENSG00000158246	FAM46B	300.604	1.42903	3.81254e-30	5.65927e-29	143	188.8	173.8	143.3	459.7	464.3	441.7	390.3	931.164	1.66399	2.40818e-59	3.96081e-58	562.3	429.4	375.3	421.9	1439.4	1425.6	1401	1394.4
ENSG00000022267	FHL1	113.872	2.13623	4.25335e-30	6.30749e-29	38.8	54.5	33.9	38.3	221.1	187.6	157.8	179	409.428	2.45709	1.54968e-113	6.05758e-112	125	97.8	124.5	150	707.3	688.5	682.5	699.8
ENSG00000175756	AURKAIP1	693.547	1.01884	4.40203e-30	6.52165e-29	454.4	448.3	496.5	434.9	888.3	917.3	989.8	918.9	955.113	0.71441	0.000649578	0.00149454	1017.5	742.6	546.7	580.4	1314.6	1148.1	1173.4	1117.6
ENSG00000117592	PRDX6	1527.62	0.986217	4.56562e-30	6.75746e-29	944.2	1018.8	1136.3	997.5	2088	1905.6	2156.4	1974.2	6145.83	1.22666	4.5312e-23	2.98202e-22	3094.7	2899	3881	4808.1	8735.3	8574.4	8440.7	8733.4
ENSG00000102554	KLF5	118.087	-2.23446	4.63746e-30	6.85717e-29	220.5	197.9	197.5	165.9	51.2	24.6	52	35.1	344.701	-0.527522	0.000158463	0.000390661	341.7	442.6	400.6	442.3	316	205.1	325.5	283.8
ENSG00000152137	HSPB8	80.2163	-2.334	4.75854e-30	7.02942e-29	145.2	134.3	142.2	114.9	29.7	31.3	25.3	18.9	650.391	-1.2095	1.34978e-41	1.51373e-40	935.9	827.2	893.1	974.3	427.3	350	418.3	377
ENSG00000102096	PIM2	595.727	3.49039	4.94469e-30	7.29735e-29	68.7	156.5	80.1	60.9	1029.9	1097.3	984.1	1288.4	1944.11	3.64809	0	0	288.2	303.9	245.4	310.1	3427.5	3838.7	3540.4	3598.6
ENSG00000143036	SLC44A3	44.243	-3.97775	4.964e-30	7.31879e-29	94.2	69.7	77.9	92.3	5.4	6.6	3.2	4.7	238.423	-3.24706	7.97803e-118	3.29589e-116	408	412.3	478.1	429.6	38.2	46.9	49.9	44.4
ENSG00000204131	NHSL2	154.829	-1.74772	5.23909e-30	7.71695e-29	275.9	220.1	217.8	240.5	82.2	75.8	68.4	57.8	736.939	-1.32246	1.08647e-45	1.3334e-44	992	1103.3	948.2	1170.9	402.6	457.1	383.3	438.2
ENSG00000105928	DFNA5	99.3703	-2.504	6.63499e-30	9.76365e-29	202.8	120.2	194.1	162	33.7	22.7	36.8	22.7	267.583	-2.83833	1.88474e-74	4.01854e-73	517.7	518	489	355.8	69.7	62.6	53.4	74.5
ENSG00000008118	CAMK1G	53.7839	-5.16029	7.67681e-30	1.12859e-28	167.3	68.7	83.5	101.1	2.7	3.8	1.3	1.9	83.0091	-5.57517	5.91006e-46	7.31051e-45	160.7	177.1	139.8	175.4	0	4.9	0.9	5.3
ENSG00000110717	NDUFS8	526.052	1.19931	8.25808e-30	1.21288e-28	351.3	319.1	326.1	277.8	808.8	672.8	742	710.5	516.834	0.835106	2.81e-17	1.48877e-16	415.7	376.6	309.4	384.6	709.6	669.6	658.9	610.3
ENSG00000128050	PAICS	3332.51	0.945941	8.49284e-30	1.24616e-28	2176.5	2480.9	2260.1	2187.4	3999.5	4645.1	4652.4	4258.2	8727.38	0.48536	4.23741e-13	1.85203e-12	8225.8	6927.7	7121.6	6816	10105	10144.1	10015.8	10463.1
ENSG00000053328	METTL24	55.126	-5.93801	8.89162e-30	1.30342e-28	138.5	71.7	97	128.6	1.3	2.8	0	0.9	176.423	-4.87684	5.04689e-95	1.52926e-93	343	296	382.5	345.7	7.9	10.7	6.1	19.5
ENSG00000144730	IL17RD	88.2111	2.86367	9.6549e-30	1.41396e-28	16.6	22.2	22.6	21.6	137.5	116.6	227.5	141.2	2157	3.32216	3.25742e-241	4.62026e-239	391.5	310.5	469.1	383.8	3845.9	3653.4	4244	3957.8
ENSG00000134697	GNL2	1023.39	1.14984	9.80161e-30	1.43407e-28	579.6	649.3	704.1	608.7	1354.7	1453.6	1584.8	1252.4	2453.27	1.00068	5.41576e-70	1.07114e-68	1564.6	1670.2	1686.1	1614.8	3384.8	3247.4	3115.2	3343.1
ENSG00000197406	DIO3	65.3087	-6.86618	1.06651e-29	1.55892e-28	145.2	104	156.8	114.9	0	0	0.6	0.9	381.841	-7.83082	5.02485e-94	1.50422e-92	793.1	811.3	635.1	804	3.4	1.6	4.4	1.8
ENSG00000092295	TGM1	50.9846	-5.85837	1.15367e-29	1.6847e-28	123	104	82.4	93.3	2.7	0.9	0.6	0.9	98.2775	-3.70409	3.23406e-56	4.98859e-55	179.8	163.8	206.6	179.6	23.6	10.7	8.8	13.3
ENSG00000197111	PCBP2	2572.27	1.19164	1.16189e-29	1.69509e-28	1632.4	1692.3	1653.1	1280.3	3100.4	3690	3767.1	3762.7	2507.95	0.109376	0.0776693	0.124614	2625.5	2276.6	2461.1	2290.1	2596.5	2643.7	2547.3	2622.9
ENSG00000009307	CSDE1	3197.32	0.99041	1.21829e-29	1.77569e-28	2020.2	2076	2324.4	2138.4	4027.8	4211.1	4801.9	3978.7	19029.6	-0.398485	3.55248e-13	1.5577e-12	21036.8	21014.4	21852.7	22663.6	16151.5	16288.9	15673	17555.5
ENSG00000135316	SYNCRIP	2224.68	0.986256	1.33072e-29	1.93771e-28	1462.8	1365.1	1638.4	1501.2	2853.7	2935.7	3256.4	2784.2	5611.18	0.441147	1.3222e-09	4.79288e-09	4877.3	4841.3	5142.2	4178.6	6101.7	6396.8	6471.9	6879.6
ENSG00000142534	RPS11	3824.71	1.3778	1.37972e-29	2.00715e-28	2270.7	2164.8	2201.5	1843.8	5447.2	4851.7	7033	4784.9	18098.7	-0.555487	5.3001e-18	2.88556e-17	22649.9	19929.6	20748.5	22842.4	15591.5	14569.3	13815.3	14643.5
ENSG00000167513	CDT1	312.998	1.32517	1.40149e-29	2.03688e-28	196.2	184.8	164.7	166.9	474.5	448.2	474.6	394.1	562.905	-0.357077	0.00323205	0.00678818	781.6	564.2	509.7	675.2	507.2	529.6	461.2	474.5
ENSG00000106261	ZKSCAN1	100.347	-2.00389	1.49223e-29	2.1667e-28	169.6	148.4	143.3	183.6	37.7	38.9	42.5	38.8	1859.12	-1.57642	2.27641e-170	1.81298e-168	2686.7	2830.3	2867.9	2755.2	923.2	925.7	916.2	967.7
ENSG00000050165	DKK3	123.084	-1.79937	1.59153e-29	2.30852e-28	187.3	185.8	178.3	217	47.2	55	60.2	54	1060.2	-0.861974	7.86428e-21	4.7669e-20	1632.1	1252.6	1232.3	1357.3	772.5	728.9	739.4	766.4
ENSG00000197345	MRPL21	415.565	1.25091	1.59291e-29	2.30852e-28	213.9	264.5	262.9	241.5	533.8	630.2	621.6	556.1	918.388	1.3096	1.01136e-63	1.79739e-62	607	503.4	496.2	507.5	1348.3	1319.4	1288.1	1277.3
ENSG00000131238	PPT1	870.327	-1.06428	1.83e-29	2.6496e-28	1042.8	1198.5	1280.7	1192.9	562.1	536.3	608.3	540.9	2958.87	-0.95669	2.67491e-24	1.83667e-23	4649.1	3886	3740.3	3355.1	2101.7	1828.4	2073.9	2036.6
ENSG00000185551	NR2F2	87.0618	-7.86752	1.9019e-29	2.75111e-28	244.9	152.5	141	158.1	0	0	0	0	546.754	-9.62741	2.40897e-67	4.55289e-66	928.3	1230.2	1126.8	1086.2	0	0	0.9	1.8
ENSG00000141522	ARHGDIA	803.939	1.1592	1.91027e-29	2.7606e-28	497.6	432.2	577.7	481.1	1074.3	1092.6	1212.2	1063.8	648.976	0.957503	2.66774e-14	1.22777e-13	507.5	379.2	346.4	527.8	948	812.1	866.3	804.5
ENSG00000136854	STXBP1	240.98	1.45956	1.99278e-29	2.87712e-28	130.8	116.1	141	126.7	306	347.8	396.7	362.8	63.9957	0.19137	0.382376	0.479093	68.9	76.6	42.4	53.4	56.2	84	59.5	71
ENSG00000168769	TET2	46.6791	-3.50235	2.14725e-29	3.09722e-28	88.7	103	74.5	77.6	10.8	7.6	5.7	5.7	1172.78	-3.06207	2.27933e-171	1.86517e-169	1735.4	2003.1	2386.2	2260.4	215.9	254.5	273.9	252.8
ENSG00000135521	LTV1	481.465	1.36578	2.16908e-29	3.12576e-28	246	266.6	303.5	260.2	555.4	710.7	745.8	763.5	487.329	1.3604	9.22473e-63	1.60871e-61	260.1	272.2	286.9	271.1	697.2	719	684.3	707.8
ENSG00000183684	ALYREF	1113.46	0.994879	2.37032e-29	3.41255e-28	820.1	694.7	778.6	680.4	1559.6	1471.6	1463.8	1439	1186.06	1.11099	2.65899e-57	4.18166e-56	762.5	724.1	705.5	806.6	1673.3	1550	1582.1	1684.4
ENSG00000100749	VRK1	486.821	1.13247	2.70431e-29	3.88974e-28	312.5	307	281	315.2	749.5	652.9	641.9	634.7	1005.26	0.525776	3.25635e-18	1.7856e-17	826.3	831.1	829.1	810.8	1165	1210.7	1172.6	1196.6
ENSG00000171302	CANT1	100.245	-1.9666	2.74985e-29	3.95152e-28	172.9	165.6	138.8	164	37.7	41.7	44.4	36.9	790.193	0.0193663	0.803262	0.856824	873.5	770.3	719	778.6	831	774.2	806.8	768.1
ENSG00000174442	ZWILCH	355.154	1.22207	2.80605e-29	4.0285e-28	205	209	222.3	214	512.2	544.9	484.8	449	2232.09	1.41347	5.84224e-103	1.97747e-101	1305.7	1164.1	1239.6	1163.3	3172.3	3053.9	3382.9	3375
ENSG00000115457	IGFBP2	3171.39	-1.38237	2.82519e-29	4.05218e-28	5409.1	3788.5	4629.7	4536.9	1435.6	1709.5	2065.7	1796.1	7965.73	-0.421466	9.06601e-11	3.5002e-10	9771.2	8619	8577.6	9519.6	6981	6544.2	7199	6514.1
ENSG00000154582	TCEB1	221.192	1.6489	2.85714e-29	4.09416e-28	79.8	119.1	115.1	110	393.6	295.7	316.2	340.1	841.276	1.02384	1.02241e-40	1.12499e-39	599.3	521.9	509.7	586.3	1149.3	1076.4	1125.3	1162
ENSG00000168288	MMADHC	1124.86	1.00567	3.04703e-29	4.36218e-28	712.6	751.2	771.8	755	1350.7	1669.7	1527.1	1460.8	2858.39	1.23019	5.00866e-33	4.52359e-32	1563.3	1407.2	1728.5	2118.1	3979.7	3940.9	4083	4046.5
ENSG00000156162	DPY19L4	163.339	-1.68559	3.37916e-29	4.83315e-28	260.4	233.2	229.1	275.9	64.7	88.1	67.2	88.1	1461.25	-0.907699	8.87843e-44	1.04403e-42	1758.4	1914.6	2029.8	1922.4	990.7	992.4	1046.6	1035.1
ENSG00000130255	RPL36	676.914	1.96825	3.64177e-29	5.20389e-28	284.8	223.1	328.4	258.2	752.2	999.7	1537.3	1031.6	5725.79	0.0555934	0.410517	0.507998	5661.5	5315.7	5356.1	6123	6344.6	5720.6	5746.4	5538.4
ENSG00000179091	CYC1	656.789	1.11756	3.99773e-29	5.70721e-28	431.1	421.1	396.1	406.5	881.6	847.2	838.3	1032.6	2040.26	1.42591	1.0511e-63	1.8669e-62	1273.8	1016.1	996.9	1137	3157.7	3048.1	2943.7	2748.8
ENSG00000132646	PCNA	2460.69	0.924998	4.0499e-29	5.7763e-28	1844	1538.8	1650.8	1751.5	3375.3	3296.7	3204.4	3023.8	3619.17	1.24823	1.24002e-68	2.39528e-67	2383.2	1922.5	2034.3	2231.6	5014.2	5266.8	4979	5121.5
ENSG00000102221	JADE3	434.073	-1.22573	4.06875e-29	5.79778e-28	524.2	605.8	660.1	641.1	285.8	258.7	244	252.9	1959.28	-0.961315	1.03734e-67	1.97307e-66	2591	2570	2581	2618	1246	1342.4	1359	1366.9
ENSG00000075240	GRAMD4	101.48	-1.98781	4.33621e-29	6.17315e-28	145.2	172.7	173.8	160	39.1	33.2	48.2	39.8	514.843	-1.35392	9.2731e-57	1.4431e-55	748.5	720.1	728	765.9	281.1	323.7	283.5	267.9
ENSG00000130477	UNC13A	54.4607	3.6209	4.37443e-29	6.22177e-28	5.5	17.2	1.1	5.9	113.2	98.6	88.1	106.1	309.214	2.95552	2.28702e-121	9.90134e-120	68.9	70	70.4	71.2	552.1	579.8	483.9	577.4
ENSG00000151725	CENPU	500.003	1.33909	4.46455e-29	6.34405e-28	280.4	313	243.7	291.6	680.7	795	610.2	785.3	2078.49	1.61986	8.02391e-151	4.97917e-149	993.3	1063.7	1018.5	1005.7	3028.3	2992.1	3200.9	3325.4
ENSG00000111271	ACAD10	130.503	-1.71755	4.99194e-29	7.08689e-28	188.4	197.9	207.6	206.2	74.1	53.1	60.8	55.9	496.401	-0.561708	1.80365e-10	6.85163e-10	636.3	601.2	593.6	537.1	441.9	393.7	383.3	384.1
ENSG00000114423	CBLB	408.622	-1.1357	5.28792e-29	7.50012e-28	575.2	508.9	585.6	579.3	242.6	272	249.7	255.8	1594.57	-0.869847	2.59093e-18	1.4265e-17	1650	2063.9	2382.6	2150.3	1055.9	1116.8	1180.4	1156.7
ENSG00000085185	BCORL1	167.807	-2.0894	5.51064e-29	7.80878e-28	328	284.7	239.2	232.7	94.4	61.6	46.9	54.9	130.194	-3.59863	1.84487e-74	3.93633e-73	237.2	269.6	219.2	238.1	18	18.9	14.9	25.7
ENSG00000149273	RPS3	2530.02	1.3237	5.75018e-29	8.14068e-28	1451.7	1566.1	1399.2	1349	3183.9	3410.4	4631.4	3248.4	25983.9	-0.361991	7.32751e-10	2.68922e-09	31015.9	27296	28923.8	29677.1	24275.1	21835.8	22512.4	22335.6
ENSG00000061918	GUCY1B3	50.064	-3.2431	5.86457e-29	8.29495e-28	76.5	76.7	107.2	103.1	10.8	10.4	8.2	7.6	112.221	-3.67228	5.02471e-64	8.98356e-63	195.1	219.3	183.1	237.2	11.2	15.6	21	15.1
ENSG00000113645	WWC1	191.909	-1.43636	5.90616e-29	8.34606e-28	269.3	311	266.3	274.9	106.5	102.3	100.8	104.2	1052.98	-0.718327	4.03289e-22	2.57279e-21	1454.9	1239.4	1291	1255.6	835.5	813.7	771.8	761.9
ENSG00000180233	ZNRF2	126.418	-1.99789	5.92211e-29	8.36089e-28	165.1	220.1	194.1	227.8	62	55	38	49.3	1438.78	-1.76372	8.68977e-145	5.06523e-143	2059.3	2194.7	2348.3	2291.8	626.4	671.2	682.5	636
ENSG00000198755	RPL10A	879.266	1.31525	6.07689e-29	8.57149e-28	520.9	565.4	431	494.8	1252.3	1150.4	1502.4	1116.9	18824	-0.240008	7.82479e-05	0.000199631	21724.1	18673	19830.1	21319.1	17969.9	17218.7	17007.5	16849.5
ENSG00000146281	PM20D2	131.046	-1.69362	6.70628e-29	9.45055e-28	185.1	201.9	213.3	202.2	59.3	70.1	61.5	54.9	915.811	-0.953707	6.87308e-22	4.34376e-21	1031.6	1119.2	1440.7	1239.5	616.2	603.7	644	631.5
ENSG00000214530	STARD10	82.5239	-2.29047	7.79523e-29	1.0975e-27	167.3	143.4	118.5	119.8	29.7	27.5	24.7	29.4	382.873	-1.77099	1.64101e-70	3.28488e-69	645.2	557.6	599	567.7	182.2	162.2	159.3	189.8
ENSG00000006283	CACNA1G	47.6799	-3.84714	8.5329e-29	1.20025e-27	126.3	70.7	72.2	89.3	6.7	6.6	5.7	3.8	80.1863	-2.64704	1.22984e-31	1.07174e-30	163.2	144	99.2	149.1	18	24.7	19.3	23.9
ENSG00000136159	NUDT15	172.926	1.68745	8.551e-29	1.20169e-27	74.2	86.8	68.8	96.2	234.5	277.6	299.7	245.4	1327.94	1.75497	5.49748e-95	1.66411e-93	709	553.6	595.4	570.2	1906.1	2009.6	2148.2	2131.5
ENSG00000105640	RPL18A	250.974	1.72113	8.5685e-29	1.20305e-27	133	127.2	110.6	94.3	428.7	322.2	457.5	334.4	10985.9	-0.667444	2.25991e-24	1.55675e-23	14572	13192.1	12254.8	13921	8971.4	8539.8	8225.5	8211
ENSG00000106591	MRPL32	522.14	1.27954	9.46654e-29	1.32792e-27	278.2	315	314.8	310.2	657.8	716.4	884.6	700.1	1508.84	1.16506	5.79412e-63	1.0152e-61	1008.6	817.9	954.5	937	2080.4	2054	2100.1	2118.2
ENSG00000172115	CYCS	278.9	1.66225	1.19692e-28	1.67744e-27	107.5	132.3	130.9	163	337	419.8	499.3	441.5	2925.96	1.9764	2.89812e-164	2.09523e-162	1259.8	1087.5	1148.4	1240.4	4363.1	4635.1	4569.5	5103.8
ENSG00000146278	PNRC1	147.446	-2.24721	1.2193e-28	1.70724e-27	247.1	236.3	232.4	258.2	52.6	58.8	26	68.2	927.795	-2.59743	3.82326e-175	3.29132e-173	1592.6	1495.7	1495.8	1789.4	240.6	250.4	265.1	292.7
ENSG00000170027	YWHAG	1497.25	0.955461	1.22082e-28	1.70781e-27	998.5	1100.6	1067.4	906.2	1892.6	2008	1932	2072.7	5220.21	1.39439	3.57003e-97	1.11464e-95	2972.3	2612.3	2826.4	3085.6	7220.6	7368.6	8061	7614.9
ENSG00000121570	DPPA4	1088.26	1.58512	1.2282e-28	1.71656e-27	475.4	747.2	460.4	482.1	1555.6	1652.6	1460	1872.8	9385.65	2.00903	5.01535e-234	6.7596e-232	3977.1	3467.2	3570.7	3912.6	14365.8	15060.9	15654.6	15076.4
ENSG00000169744	LDB2	87.9425	2.35785	1.38306e-28	1.93124e-27	19.9	42.4	28.2	21.6	161.8	146.9	131.2	151.6	263.929	1.0946	1.62386e-20	9.73009e-20	186.2	181	146.1	162.7	337.4	403.6	325.5	369
ENSG00000113460	BRIX1	688.993	1.05188	1.43048e-28	1.99563e-27	413.4	469.5	458.1	452.6	831.7	941	1001.2	944.5	1220.39	1.04	1.56142e-43	1.82314e-42	807.1	742.6	848.9	791.3	1610.3	1561.5	1585.6	1815.7
ENSG00000276644	DACH1	63.2281	-2.56203	1.46519e-28	2.04219e-27	109.7	120.2	108.3	98.2	13.5	19	22.8	14.2	226.472	-1.8992	6.28935e-53	9.07189e-52	312.4	364.7	391.5	359.2	108	85.7	93.6	96.7
ENSG00000204713	TRIM27	890.607	-1.25859	1.49362e-28	2.07993e-27	1244.5	1010.7	1374.4	1400	545.9	525	552.6	471.8	5549.84	-1.2816	2.97957e-112	1.15259e-110	7622.6	7650.5	8422.5	7766.6	3253.2	3373.4	3076.7	3233.1
ENSG00000124212	PTGIS	206.608	-1.46328	1.50416e-28	2.0927e-27	297	269.6	318.2	328.9	122.7	105.2	114.7	96.6	817.368	-1.45531	4.56234e-72	9.37845e-71	1146.3	1182.6	1146.6	1319.2	395.8	459.6	448.9	440
ENSG00000116455	WDR77	508.955	1.12392	1.71255e-28	2.38045e-27	314.7	305.9	352.1	307.3	702.3	724.9	740.1	624.3	1091.35	1.98191	5.6026e-129	2.64467e-127	434.8	409.6	407.8	504.1	1806	1708.9	1801.7	1657.8
ENSG00000002746	HECW1	47.4731	5.0955	1.71849e-28	2.38655e-27	1.1	5	0	2	94.4	86.2	103.9	87.2	296.368	5.76558	1.22456e-128	5.74403e-127	15.3	4	9	11.9	605	593	575.8	557
ENSG00000163468	CCT3	6664.93	1.05352	1.74028e-28	2.41462e-27	4511.5	4159	4768.5	3879.1	9015.3	8522.7	10227.3	8236	14392.8	0.80632	8.59598e-34	7.92693e-33	11644.4	9483.2	10076.1	10671	18750.3	18272.1	18083.8	18161.4
ENSG00000165521	EML5	50.8993	-3.43223	1.87816e-28	2.60356e-27	119.7	86.8	63.2	105.1	8.1	9.5	8.2	6.6	570.536	-3.03509	2.87224e-157	1.91822e-155	883.7	1176	1059.1	953.1	112.5	123.5	126	130.4
ENSG00000186432	KPNA4	844.887	0.875007	1.89153e-28	2.61973e-27	589.6	604.8	602.6	585.2	1137.7	1084.1	1071.5	1083.7	4364.82	0.907334	8.14768e-55	1.22076e-53	2979.9	2942.6	3238.7	2975.5	5487.7	5474.4	5940.7	5879
ENSG00000125743	SNRPD2	1075.8	1.17177	2.00902e-28	2.77993e-27	691.5	615.9	743.6	593	1353.4	1369.3	1562	1677.7	3357.36	0.252186	0.00268494	0.00570384	3490	2879.2	2738.9	3149.2	3990.9	3522.5	3688.3	3399.9
ENSG00000186635	ARAP1	287.563	1.38906	2.19866e-28	3.03959e-27	143	192.9	155.7	142.4	415.2	380.9	446.1	424.4	560.304	1.30309	2.33776e-43	2.71789e-42	359.6	298.6	300.4	332.1	885	759.3	813.8	733.6
ENSG00000138670	RASGEF1B	43.8217	-3.78308	2.30304e-28	3.18102e-27	64.3	71.7	90.3	102.1	6.7	5.7	5.1	4.7	270.309	-2.88879	8.35541e-107	2.98053e-105	534.3	482.3	415	476.1	61.8	62.6	69.1	61.2
ENSG00000065328	MCM10	511.021	1.02846	2.55174e-28	3.52136e-27	369	323.1	318.2	332.8	692.9	693.6	673.6	684.9	1380.39	1.12807	2.15739e-54	3.20659e-53	835.2	857.5	858.8	910.8	1867.8	2036.7	1718.6	1957.6
ENSG00000096384	HSP90AB1	19267	1.03742	2.56204e-28	3.53238e-27	11874.3	13357.6	13270.8	11933.7	26261.4	23522.3	30039.4	23876.2	53747.1	0.272427	4.25447e-06	1.21569e-05	49141.7	44549.9	49713.8	51324	58307.6	58266.3	56602.6	62070.6
ENSG00000168300	PCMTD1	218.363	-1.57111	2.6024e-28	3.58479e-27	282.6	308	327.2	387.8	122.7	111.8	93.1	113.7	2598.87	-1.24943	3.90594e-46	4.85366e-45	3141.9	3761.8	4176.9	3560.9	1411.3	1547.5	1555	1635.6
ENSG00000163808	KIF15	408.703	1.10719	2.60883e-28	3.59043e-27	274.8	254.4	241.5	263.1	567.5	574.2	520.9	573.1	1295.99	1.15048	2.12098e-82	5.21682e-81	777.8	821.9	829.1	789.6	1764.4	1747.7	1822.7	1814.8
ENSG00000134313	KIDINS220	605.23	-0.973107	2.63462e-28	3.62266e-27	766.9	808.8	818.1	815.9	421.9	387.6	427.7	395	3348.67	-0.396158	1.35076e-07	4.32063e-07	3308.9	3777.7	4234.7	3899.8	2796.7	2932	2889.4	2950.2
ENSG00000155100	OTUD6B	269.105	1.61039	2.90496e-28	3.98909e-27	108.6	154.5	120.7	145.3	353.2	402.7	491.7	376.1	1498.93	1.93471	6.93561e-106	2.45641e-104	545.7	629	727.1	577	2287.3	2264	2507.9	2453.4
ENSG00000136110	LECT1	267.983	2.14848	2.90632e-28	3.98909e-27	65.4	160.5	88	74.6	470.4	445.4	426.5	413	881.986	2.73374	1.7997e-84	4.58955e-83	326.4	199.5	168.7	225.4	1450.6	1536.8	1525.2	1623.2
ENSG00000103187	COTL1	461.696	1.40419	3.32337e-28	4.55743e-27	243.8	264.5	247.1	256.2	603.9	620.7	847.2	610.1	2773.5	2.45116	2.26405e-131	1.09476e-129	844.1	728.1	799.3	1041.3	5094.1	4454.8	4882.8	4343.6
ENSG00000254858	MPV17L2	70.9742	2.62578	3.60366e-28	4.93737e-27	24.4	19.2	20.3	13.7	138.8	109.9	141.9	99.5	306.089	2.25697	6.02771e-71	1.21312e-69	136.4	85.9	99.2	101.7	507.2	555.1	458.5	504.7
ENSG00000099624	ATP5D	271.711	1.44183	3.87364e-28	5.30253e-27	168.4	133.3	156.8	125.7	413.8	347.8	438.5	389.3	188.497	0.378267	0.00258556	0.00550883	174.7	185	143.4	155	211.4	215	234.5	188.9
ENSG00000160097	FNDC5	50.6156	-6.03623	4.18519e-28	5.72388e-27	134.1	89.9	100.4	76.6	2.7	0	1.3	0	823.283	-5.96932	0	0	1516.1	1597.5	1678.9	1692.8	24.7	31.3	21	23.9
ENSG00000125630	POLR1B	497.415	1.35955	4.67313e-28	6.38549e-27	315.8	294.8	282.1	221.9	705	712.6	816.2	630.9	2304.52	1.39828	1.13925e-159	7.85503e-158	1275.1	1277.7	1269.3	1248	3372.4	3429.4	3284.9	3279.2
ENSG00000130723	PRRC2B	1165.68	-1.11275	4.67735e-28	6.38557e-27	1742.1	1646.9	1442.1	1547.3	773.7	655.7	685	832.7	2877.22	-0.839665	8.81435e-27	6.58666e-26	4053.6	3841.1	3149.4	3729.5	2081.5	2081.2	1987.2	2094.2
ENSG00000167535	CACNB3	71.7426	-2.65107	4.90094e-28	6.68485e-27	160.7	104	116.2	115.9	16.2	28.4	14.6	18	258.688	-2.53962	5.1993e-78	1.17412e-76	474.3	446.6	391.5	455.8	68.6	60.9	95.4	76.3
ENSG00000165030	NFIL3	309.502	-1.53319	5.09863e-28	6.9483e-27	383.4	414	543.9	503.7	133.5	182.9	158.4	156.3	434.238	-1.38141	2.96013e-39	3.1591e-38	742.1	634.2	578.3	560	230.5	238	245.9	244.8
ENSG00000175445	LPL	47.9641	4.51265	5.15858e-28	7.02374e-27	1.1	6.1	5.6	1	101.1	83.4	117.2	68.2	210.257	5.36813	5.21879e-102	1.72527e-100	15.3	9.2	9.9	5.1	414.9	402.7	396.4	428.4
ENSG00000117859	OSBPL9	871.392	-0.941148	5.88146e-28	8.00087e-27	1091.6	1136.9	1209.6	1145.8	594.5	639.6	552.6	600.6	4201.47	-0.125534	0.154044	0.226216	3817.7	3987.8	4764.2	4961.4	4121.4	3741.6	4187.1	4030.5
ENSG00000171246	NPTX1	71.7331	6.47171	6.05309e-28	8.22704e-27	0	1	1.1	1	59.3	150.7	140	220.7	13.7556	2.84029	6.54996e-09	2.28504e-08	1.3	1.3	3.6	5.1	25.9	28	25.4	19.5
ENSG00000089356	FXYD3	63.244	-7.13185	6.08026e-28	8.25663e-27	140.7	108	120.7	135.5	0	0.9	0	0	103.557	-6.21527	2.76174e-49	3.66909e-48	182.3	198.2	211.1	227.9	1.1	2.5	0.9	4.4
ENSG00000122861	PLAU	92.5963	2.24728	6.40619e-28	8.69152e-27	26.6	33.3	35	32.4	153.7	152.6	186.9	120.3	505.627	4.42159	2.82215e-150	1.73321e-148	43.4	30.4	37	62.7	1091.9	782.4	1057.9	939.3
ENSG00000123130	ACOT9	521.327	1.11874	6.5446e-28	8.87144e-27	299.2	354.4	362.2	298.5	701	713.5	757.9	684	1029.33	1.19818	2.70624e-48	3.50928e-47	709	582.7	594.5	612.6	1522.6	1307.9	1457.8	1447.6
ENSG00000159423	ALDH4A1	389.09	-1.21357	7.12833e-28	9.65416e-27	544.1	501.8	599.2	528.2	272.3	215.1	225.6	226.4	511.352	-1.03815	2.66896e-30	2.23058e-29	777.8	684.4	646.8	644.7	347.5	336	343.9	309.6
ENSG00000196586	MYO6	1385.47	-1.07735	7.24322e-28	9.80108e-27	1711.1	1982.1	1966.8	1860.5	916.6	922	752.8	971.9	3826.37	-1.25154	1.84128e-58	2.9726e-57	5634.7	5447.8	5871.2	4612.4	2205.2	2192.4	2321.5	2325.7
ENSG00000169684	CHRNA5	117.755	1.89945	7.42549e-28	1.00388e-26	45.4	46.4	41.7	63.8	168.5	183.8	210.4	181.9	329.985	1.83181	2.52439e-58	4.05783e-57	147.9	154.6	116.4	160.1	494.8	517.2	488.3	560.6
ENSG00000162551	ALPL	823.367	-1.05408	7.63485e-28	1.03128e-26	1164.7	1128.9	1068.6	1088.8	548.6	511.7	603.9	471.8	1030.05	0.24446	0.0171732	0.0319162	1016.3	844.3	796.6	1113.3	1070.5	1175.3	1071.9	1152.2
ENSG00000142168	SOD1	1138.56	1.06989	8.13979e-28	1.09851e-26	679.3	778.5	757.1	722.6	1302.2	1642.2	1615.2	1611.4	2293.29	0.755023	4.24797e-24	2.9014e-23	1898.6	1546	1607.6	1770.7	2972.1	2864.4	2710.9	2975.9
ENSG00000162244	RPL29	414.645	1.83796	8.26328e-28	1.1142e-26	167.3	138.3	183.9	227.8	877.5	593.2	522.8	606.3	13269.6	-0.236357	7.02011e-05	0.000179794	15013.2	13094.4	14450.6	14857.2	12773.5	12256.6	11853.4	11858.3
ENSG00000001497	LAS1L	1352.29	0.874772	8.71971e-28	1.1747e-26	927.6	933	1039.2	917	1763.2	1697.2	1838.9	1702.3	1742.27	0.865006	1.74656e-40	1.9084e-39	1298.1	1172	1239.6	1227.6	2342.4	2224.5	2087.9	2346.1
ENSG00000138032	PPM1B	805.552	1.09984	8.7472e-28	1.17737e-26	469.9	508.9	533.7	537	949	1196.8	1176.7	1072.4	3180.37	1.43303	4.85548e-111	1.86133e-109	1811.9	1787.8	1643.7	1636	4416	4454.8	4836.4	4856.3
ENSG00000150510	FAM124A	46.8453	3.35538	8.8539e-28	1.19069e-26	7.8	9.1	5.6	8.8	78.2	95.7	88.1	81.5	542.855	3.72861	3.80666e-184	3.47808e-182	90.5	74	54.1	85.6	951.3	1116	945.9	1025.4
ENSG00000006377	DLX6	72.54	-7.67015	8.89053e-28	1.19456e-26	135.2	153.5	159.1	132.5	0	0	0	0	128.38	-6.90426	1.42672e-48	1.86469e-47	249.9	252.4	214.7	303.3	3.4	2.5	0.9	0
ENSG00000196230	TUBB	8359.35	0.997702	1.0061e-27	1.35065e-26	6291.2	4988	5705	5308.6	11798.9	10478.6	11864.1	10440.4	41522.6	0.669403	3.80954e-31	3.27288e-30	32936.2	30563.7	30381.6	34325	50557.4	52167.7	48784	52465.3
ENSG00000087842	PIR	191.993	1.48678	1.05474e-27	1.4147e-26	92	100	104.9	105.1	266.9	314.6	254.1	298.4	251.568	-0.63036	2.34699e-07	7.38356e-07	344.3	325	265.2	291.5	186.7	208.4	170.6	220.9
ENSG00000183287	CCBE1	47.5923	-5.57784	1.08578e-27	1.45506e-26	99.7	54.5	101.6	119.8	1.3	0	1.9	1.9	321.083	-6.22082	1.12194e-134	5.67372e-133	568.7	671.2	677.5	619.3	7.9	9.1	9.6	5.3
ENSG00000127831	VIL1	64.1922	2.75324	1.14866e-27	1.53798e-26	14.4	20.2	12.4	16.7	141.5	100.4	116	91.9	139.52	3.01702	9.48456e-66	1.75144e-64	35.7	17.2	29.8	36.4	246.3	238	252	260.8
ENSG00000033800	PIAS1	420.76	-1.14482	1.26618e-27	1.69384e-26	598.4	581.6	604.8	531.2	284.4	277.6	235.1	252.9	2434.44	-1.38873	2.342e-68	4.50639e-67	3172.5	3496.2	3909.9	3520.3	1223.5	1363.9	1327.4	1461.8
ENSG00000197857	ZNF44	87.2387	-2.12857	1.37867e-27	1.84272e-26	129.7	150.4	127.5	164	28.3	27.5	39.3	31.3	503.774	-1.43618	9.46801e-62	1.62357e-60	700	689.7	789.4	763.4	266.5	274.3	287	259.9
ENSG00000176697	BDNF	80.1008	-2.50585	1.54182e-27	2.05899e-26	128.6	96.9	151.2	169.9	21.6	29.4	19.6	23.7	810.662	-2.27493	1.81218e-119	7.65641e-118	1131	1387.4	1459.7	1397.9	280	250.4	284.4	294.5
ENSG00000157404	KIT	292.123	-1.31937	1.65197e-27	2.20416e-26	362.4	430.1	433.3	440.8	186	179.1	150.8	154.4	595.186	-1.80214	2.13357e-52	3.04506e-51	1136.1	936.8	829.1	804.9	229.4	271.8	266	287.4
ENSG00000162869	PPP1R21	296.998	-1.20575	1.80259e-27	2.40304e-26	392.3	446.3	420.9	400.6	171.2	167.7	183.8	193.3	780.59	-1.06726	2.67063e-40	2.90637e-39	1078.7	1133.7	1074.5	943	524	480.2	492.7	518
ENSG00000203867	RBM20	46.5273	-3.41706	1.89054e-27	2.51809e-26	99.7	76.7	76.7	86.4	16.2	7.6	5.1	3.8	240.745	-2.72038	8.716e-94	2.58838e-92	383.8	422.8	447.5	416.8	81	56	59.5	58.5
ENSG00000137501	SYTL2	51.2422	3.5283	1.96544e-27	2.61558e-26	8.9	9.1	5.6	6.9	102.4	63.5	116	97.6	952.504	3.47642	1.02223e-267	1.70102e-265	159.4	169.1	165.1	134.7	1858.8	1585.4	1857.7	1689.7
ENSG00000137955	RABGGTB	190.956	1.41617	2.04602e-27	2.72044e-26	104.2	108	107.2	96.2	281.7	277.6	297.8	254.8	2992.56	0.36774	2.14905e-11	8.60717e-11	2671.4	2492	2759.7	2528.2	3285.9	3412.9	3410.9	3379.5
ENSG00000108799	EZH1	118.739	-1.88125	2.09957e-27	2.78921e-26	188.4	201.9	161.4	194.4	55.3	48.3	38.7	61.6	786.777	-1.26413	4.69738e-56	7.22708e-55	1041.8	1136.3	1096.1	1172.6	419.4	462	455	510.9
ENSG00000119242	CCDC92	40.1585	-4.68137	2.21494e-27	2.93993e-26	77.6	55.5	86.9	91.3	2.7	2.8	2.5	1.9	139.959	-4.9669	8.86007e-80	2.06499e-78	247.4	303.9	251.7	283.8	6.7	4.1	12.3	9.8
ENSG00000198795	ZNF521	133.329	-2.17061	2.31932e-27	3.07581e-26	298.1	177.7	203.1	194.4	53.9	58.8	36.1	44.5	1272.44	-2.33878	4.73617e-159	3.23558e-157	1861.7	2251.5	2261.7	2128.3	409.3	434.9	378.9	453.3
ENSG00000166508	MCM7	3088.28	1.04169	2.33413e-27	3.09277e-26	2245.2	1804.4	2090.9	1930.2	4079	3955.3	4724	3877.4	6447.31	1.31021	7.14932e-174	6.08427e-172	3799.8	3646.9	3632	3738.9	9497.7	9220.9	8981.5	9060.7
ENSG00000130204	TOMM40	354.343	1.50406	2.4235e-27	3.20841e-26	216.1	186.8	171.5	164	430	482.3	629.9	554.2	1892.67	1.98026	3.87118e-130	1.84491e-128	807.1	722.8	691.9	833.7	3238.6	3168.3	2900.8	2778.1
ENSG00000104783	KCNN4	45.153	-5.68178	2.62099e-27	3.46686e-26	66.5	113.1	95.9	80.5	2.7	0.9	0.6	0.9	126.977	-5.56476	8.93138e-68	1.70096e-66	279.3	231.2	235.5	250.8	3.4	2.5	4.4	8.9
ENSG00000103035	PSMD7	2335.51	1.14913	3.06236e-27	4.04718e-26	1287.7	1559	1559.4	1393.2	2659.6	3500.4	3514.3	3210.5	2027.8	0.85707	2.30992e-21	1.43251e-20	1748.2	1330.6	1357.7	1333.6	2686.5	2442.8	2645.3	2677.9
ENSG00000026508	CD44	48.1216	4.41673	3.12221e-27	4.12272e-26	1.1	7.1	2.3	3.9	122.7	69.2	107.7	71	352.44	5.65002	4.87218e-133	2.40668e-131	21.7	10.6	15.3	6.8	760.2	564.2	755.2	685.7
ENSG00000148335	NTMT1	170.391	1.50005	3.16999e-27	4.18221e-26	90.9	88.9	93.7	82.5	244	238.8	282	242.5	556.058	1.38097	7.51398e-45	9.05386e-44	349.4	336.9	264.3	287.2	861.4	768.4	766.5	814.3
ENSG00000182220	ATP6AP2	849.432	-1.05597	3.2192e-27	4.24346e-26	1094.9	1025.9	1158.8	1313.6	528.4	545.8	576.6	551.3	1908.56	0.013571	0.825631	0.875014	1877	1807.6	2006.4	1903.7	1911.7	1807	2010.9	1944.3
ENSG00000196743	GM2A	263.448	-1.35681	3.58329e-27	4.71933e-26	430	402.9	356.6	328.9	137.5	152.6	143.8	155.4	1410.04	-0.760799	1.99107e-25	1.42597e-24	1803	1729.6	1642.8	1921.5	976.1	1111	1018.6	1077.7
ENSG00000110375	UPK2	59.0432	-7.04591	3.73321e-27	4.91256e-26	120.8	120.2	126.4	104.1	0	0	0	0.9	79.4448	-7.66017	1.21127e-27	9.31305e-27	140.3	152	157	185.5	0	0.8	0	0
ENSG00000166501	PRKCB	46.8985	3.24934	3.77155e-27	4.95874e-26	8.9	10.1	9	5.9	84.9	94.8	79.2	82.4	128.938	2.39424	1.14715e-36	1.14125e-35	58.7	35.7	34.3	36.4	214.8	201	185.5	265.2
ENSG00000170271	FAXDC2	40.5475	-3.89185	3.78598e-27	4.97345e-26	65.4	88.9	75.6	74.6	5.4	5.7	1.3	7.6	382.932	-4.38609	7.34669e-162	5.16105e-160	621	672.6	764.1	868.4	30.4	32.1	36.8	38.1
ENSG00000162458	FBLIM1	188.374	1.4441	3.99175e-27	5.23925e-26	103.1	97.9	104.9	99.2	250.7	260.6	305.4	285.1	1277.59	1.80648	2.2925e-117	9.44458e-116	628.6	525.9	524.1	591.4	2010.6	1884.4	2122.9	1932.8
ENSG00000135317	SNX14	343.38	-1.30411	4.0224e-27	5.27496e-26	506.4	420	485.2	548.8	182	183.8	221.8	198.9	1233.79	-0.497328	9.08515e-13	3.90547e-12	1386.1	1433.6	1557.1	1402.2	945.7	1017.1	1060.6	1068
ENSG00000241973	PI4KA	487.784	-1.13624	4.06714e-27	5.32907e-26	766.9	673.5	654.5	590.1	304.6	306.1	309.2	297.5	873.96	-0.997817	1.17992e-32	1.05477e-31	1210.1	1290.9	1109.6	1054	551	557.6	604.7	613.8
ENSG00000135862	LAMC1	3872.12	-1.24288	4.33548e-27	5.67581e-26	5621.9	4451.9	5523.4	6202	2328	2025	2690.5	2134.3	5312.11	-0.343496	3.32275e-07	1.0331e-06	6299.1	6387.3	5370.5	5718	4563.3	4659.9	4613.3	4885.6
ENSG00000137776	SLTM	1388.83	0.863545	4.50271e-27	5.88969e-26	965.2	952.2	1034.7	987.7	1656.7	1852.6	1766	1895.6	2951.78	0.921993	1.27205e-31	1.10788e-30	1791.5	1983.3	2210.3	2162.2	3704.2	3765.4	3757.5	4239.9
ENSG00000101557	USP14	1313.63	0.952834	4.93545e-27	6.45023e-26	776.8	917.8	972.7	910.1	1680.9	1733.2	1819.9	1697.6	2475.42	0.900035	5.51504e-47	6.98729e-46	1827.2	1635.8	1830.5	1614.8	3152	3289.4	3199.2	3254.4
ENSG00000127914	AKAP9	866.067	-0.943839	5.51023e-27	7.19527e-26	1094.9	1171.3	1081	1210.6	599.9	630.2	546.9	594	4171.2	-0.270231	0.162864	0.237112	2880.5	4689.4	5812.5	4871.6	3578.2	3813.2	3887	3837.2
ENSG00000172915	NBEA	312.363	1.17456	5.64621e-27	7.36654e-26	212.8	193.9	171.5	187.5	426	442.5	423.3	441.5	2445.62	1.25903	1.5941e-41	1.78101e-40	1230.5	1561.8	1680.7	1285.3	3376.9	3453.3	3558.8	3417.6
ENSG00000161057	PSMC2	1334.58	0.974038	5.65288e-27	7.36896e-26	884.3	940.1	936.5	840.4	1656.7	1758.7	1993.5	1666.3	2270.73	1.27516	1.25955e-96	3.90802e-95	1409	1214.3	1310.8	1372.5	3138.5	3291.1	3201.8	3227.8
ENSG00000119403	PHF19	83.1966	2.06845	5.78264e-27	7.5317e-26	28.8	30.3	37.2	30.4	138.8	139.3	137.5	123.2	687.612	2.54535	7.63521e-154	4.91193e-152	218	194.2	176.8	213.5	1301.1	1105.3	1172.6	1119.4
ENSG00000143375	CGN	539.894	-1.21859	5.91425e-27	7.69657e-26	797.9	613.9	848.5	762.9	333	337.3	314.9	310.7	1010.02	-0.933997	2.87074e-45	3.49012e-44	1328.7	1354.4	1324.4	1300.5	659	717.3	662.4	733.6
ENSG00000178741	COX5A	658.69	1.13291	5.98079e-27	7.77655e-26	371.2	379.7	460.4	435.9	961.1	943.8	920.7	796.7	882.506	0.24353	0.00232487	0.00498766	914.3	737.3	755.1	826.1	979.5	915.8	962.6	969.5
ENSG00000173334	TRIB1	95.3859	2.25639	6.05566e-27	7.86722e-26	31	27.3	32.7	39.3	159.1	153.5	199	121.3	854.51	3.0985	2.03278e-299	4.32489e-297	186.2	179.7	177.7	171.1	1492.2	1536.8	1608.3	1484
ENSG00000169764	UGP2	4322.74	1.25728	6.1532e-27	7.98716e-26	2101.1	2641.4	2966.5	2465.3	6552.5	6482.5	4985.7	6386.8	12763.3	0.984607	1.41959e-66	2.65602e-65	8893.9	8103.7	8762.6	8507.1	15761.3	17017.8	17321.6	17738.3
ENSG00000130165	ELOF1	194.26	1.47481	6.29885e-27	8.16929e-26	99.7	102	117.4	92.3	261.5	298.5	317.5	265.2	557.684	1.34549	1.33039e-53	1.94919e-52	327.7	309.2	280.6	340.6	855.8	800.5	764.8	782.3
ENSG00000143217	PVRL4	49.0542	-6.22247	6.50846e-27	8.43399e-26	118.6	69.7	98.2	103.1	1.3	0.9	0.6	0	153.786	-6.18469	2.09179e-68	4.03015e-67	355.8	311.8	286	261.8	4.5	2.5	2.6	5.3
ENSG00000184677	ZBTB40	332.442	-1.20793	6.70732e-27	8.68433e-26	459.9	453.4	481.8	459.5	230.5	209.4	194.5	170.5	1893.46	-0.145318	0.0131529	0.0249616	1989.2	2042.8	1858.4	2064.7	1856.6	1760.8	1779.9	1795.3
ENSG00000164649	CDCA7L	731.162	2.74986	7.36949e-27	9.52838e-26	150.7	293.8	153.5	135.5	1296.8	1321	1326.3	1171.8	2025.39	2.89211	9.23079e-155	6.02957e-153	581.5	347.5	484.5	499	3528.8	3632	3494.1	3635.8
ENSG00000177156	TALDO1	1665.24	0.842712	7.37167e-27	9.52838e-26	1285.5	1152.1	1202.8	1125.1	2190.5	2219.3	2039.8	2106.8	2886.08	1.03025	1.07666e-34	1.01165e-33	2012.1	1715.1	1678	2175.7	3941.5	3880.7	3921.1	3764.4
ENSG00000168883	USP39	426.255	1.05173	7.98244e-27	1.03091e-25	284.8	269.6	287.7	266.1	610.6	552.5	589.3	549.4	2012.27	0.749539	3.66202e-21	2.25133e-20	1746.9	1378.1	1422.7	1456.4	2535.8	2559.7	2384.5	2614
ENSG00000123416	TUBA1B	3882.09	1.29075	8.47081e-27	1.09306e-25	2525.6	2062.9	2007.4	2393.6	5404.1	5591.8	6646.5	4424.9	29443.2	1.63674	1.10659e-262	1.80114e-260	14578.4	13797.3	14041.9	14870.7	44819	45090.6	42940.4	45407.4
ENSG00000188554	NBR1	728.968	-1.03461	8.51148e-27	1.09739e-25	917.6	977.4	979.4	1044.6	462.4	499.4	425.2	525.8	2859.24	-0.884184	4.50195e-56	6.92998e-55	3864.9	3675.9	3762	3537.2	1978	1921.4	2067.7	2066.7
ENSG00000065833	ME1	153.959	1.74841	8.57352e-27	1.10445e-25	66.5	54.5	75.6	84.4	227.8	259.6	262.3	200.8	292.866	2.20066	2.94341e-81	7.08178e-80	93.1	101.7	110.1	110.1	448.7	462.9	530.3	486.1
ENSG00000165704	HPRT1	332.857	1.2351	9.44248e-27	1.21537e-25	196.2	203	206.5	184.6	529.8	471	414.4	457.6	317.745	1.01047	7.29939e-24	4.93911e-23	230.8	227.3	205.7	183	422.8	428.3	412.1	432
ENSG00000003436	TFPI	94.1375	-2.34129	9.5387e-27	1.22673e-25	143	120.2	174.9	195.4	28.3	24.6	41.2	25.6	515.608	-1.30271	1.15347e-28	9.15462e-28	598	763.7	851.6	721	331.7	254.5	309.8	294.5
ENSG00000182118	FAM89A	40.5607	-5.20489	9.6032e-27	1.23398e-25	85.3	65.6	66.6	100.1	2.7	1.9	1.3	0.9	251.663	-6.15957	6.24482e-103	2.10894e-101	614.6	466.4	444.8	461.7	6.7	4.9	8.8	5.3
ENSG00000075624	ACTB	24356.4	1.18176	1.00132e-26	1.28559e-25	15187.8	12996.1	16944.8	14373.5	35939.9	29618.2	39425.9	30365.4	22173.6	1.48972	3.09985e-34	2.88448e-33	12006.5	10183.5	9141.5	15131.7	31819.5	34634.3	30612.7	33859.5
ENSG00000153956	CACNA2D1	143.289	1.73174	1.02634e-26	1.3166e-25	54.3	80.8	68.8	58.9	252.1	197.1	228.8	205.6	915.771	3.15727	9.03927e-217	1.04764e-214	183.6	214.1	189.5	153.4	1653	1522.8	1803.5	1606.4
ENSG00000164611	PTTG1	961.561	1.05064	1.06325e-26	1.36282e-25	544.1	616.9	728.9	611.7	1296.8	1366.4	1285.7	1241.9	1851.93	1.14291	1.5154e-35	1.46266e-34	1336.3	944.8	1108.7	1221.7	2606.6	2510.3	2466.8	2620.2
ENSG00000132305	IMMT	1557.06	0.924493	1.08271e-26	1.38659e-25	1159.2	1076.4	1041.5	1020.1	1993.7	2035.4	2247	1883.3	1529.56	-0.441735	0.119857	0.182174	2687.9	1952.9	1232.3	1192.1	1329.2	1316.9	1245.2	1279.9
ENSG00000139219	COL2A1	252.605	-3.43239	1.08395e-26	1.38703e-25	619.5	259.5	364.5	616.6	44.5	40.7	38.7	36.9	188.205	-3.42379	2.62543e-83	6.5495e-82	300.9	315.8	417.7	344.8	29.2	32.9	39.4	24.8
ENSG00000027075	PRKCH	84.3277	-2.03273	1.21082e-26	1.54808e-25	128.6	139.3	126.4	148.3	35	39.8	29.8	27.5	706.278	-2.91728	1.19507e-203	1.30869e-201	1161.6	1190.5	1309.9	1330.2	155.2	171.3	147	184.5
ENSG00000204531	POU5F1	892.131	2.96328	1.21476e-26	1.5518e-25	143	318.1	171.5	146.3	1481.4	1437.5	1667.8	1771.5	21996.8	2.78921	5.63724e-53	8.15498e-52	7440.3	4690.7	4425	5418.1	40587.4	38427.7	39371.1	35614
ENSG00000070785	EIF2B3	309.071	1.22622	1.30678e-26	1.66797e-25	167.3	207	183.9	181.6	395	448.2	465.1	424.4	700.723	1.29418	3.54446e-44	4.20451e-43	492.2	383.2	361.8	388.9	1016.6	965.2	1008.1	989.9
ENSG00000121297	TSHZ3	45.7984	3.42298	1.38009e-26	1.76007e-25	4.4	9.1	5.6	9.8	82.2	70.1	98.9	86.2	218.779	4.15692	5.71076e-117	2.33334e-115	26.8	25.1	14.4	26.3	393.6	408.5	418.3	437.3
ENSG00000116288	PARK7	1308.2	1.10543	1.39603e-26	1.77777e-25	735.8	793.6	888	898.3	1829.2	1858.2	1944.7	1517.6	2032.12	0.172997	0.0720774	0.116705	2319.4	1896.1	1651.8	1777.5	2235.6	2094.4	2034.5	2247.7
ENSG00000115084	SLC35F5	237.939	-1.29599	1.39629e-26	1.77777e-25	350.2	364.5	305.8	334.8	128.1	129.8	140.7	149.7	1959.51	-0.0763321	0.241324	0.3289	1980.3	1963.5	2082.2	2019	1810.5	1804.5	2082.6	1933.7
ENSG00000139644	TMBIM6	4128.2	-0.671109	1.4892e-26	1.89449e-25	5024.6	5100.1	5155.5	5012.1	3113.8	3239.9	3250.7	3129	11638.4	0.359691	2.38071e-05	6.36951e-05	8726.9	9536	10648.1	11852.9	13258.1	12956.7	13176.5	12952
ENSG00000119638	NEK9	635.742	-0.965171	1.49728e-26	1.90319e-25	871	848.2	831.6	810	459.7	425.5	392.9	447.1	2367.63	-1.18966	7.71003e-61	1.2982e-59	3469.6	3389.2	3365	2950.1	1436	1393.5	1374.7	1562.9
ENSG00000104369	JPH1	68.291	2.36993	1.58779e-26	2.01656e-25	21.1	23.2	22.6	20.6	98.4	116.6	133.1	110.8	612.024	2.72821	8.40044e-199	8.87289e-197	160.7	169.1	162.4	150	1091.9	1091.3	993.2	1077.7
ENSG00000123136	DDX39A	659.836	1.27593	1.62862e-26	2.0667e-25	443.3	322.1	440.1	335.8	949	878.4	1025.3	884.8	1181.7	1.74833	1.76234e-105	6.19753e-104	591.7	597.2	500.7	484.6	1888.1	1810.2	1798.2	1782.9
ENSG00000026297	RNASET2	113.636	-1.76076	1.80094e-26	2.28348e-25	165.1	165.6	181.7	188.5	59.3	47.4	43.7	57.8	315.659	-2.2801	6.26883e-100	2.01645e-98	545.7	531.2	535.9	482.9	112.5	114.5	102.4	100.2
ENSG00000150961	SEC24D	419.902	1.37046	2.0178e-26	2.55632e-25	213.9	271.6	248.2	199.3	707.7	572.4	624.2	522	1041.8	1.60643	6.56522e-62	1.1297e-60	570	412.3	496.2	575.3	1511.4	1663.6	1601.3	1504.4
ENSG00000126067	PSMB2	1163.48	1.08769	2.03904e-26	2.58109e-25	674.9	770.4	739.1	787.4	1806.3	1391.1	1666.5	1472.1	1167.72	0.919858	1.87643e-42	2.13897e-41	837.8	784.9	757.8	847.2	1618.2	1499.8	1504.2	1491.9
ENSG00000163166	IWS1	1300.68	0.862637	2.08004e-26	2.63082e-25	872.1	919.9	944.4	955.3	1535.4	1697.2	1741.9	1739.3	1759.24	0.409816	2.81497e-12	1.17862e-11	1542.9	1523.5	1479.5	1499.6	1981.4	1968.4	1936.5	2142.1
ENSG00000174233	ADCY6	120.683	-1.81472	2.1147e-26	2.67244e-25	203.9	172.7	170.4	204.2	60.7	64.4	45.6	43.6	587.633	-0.947283	3.81625e-26	2.79978e-25	865.8	810	715.4	709.1	393.6	397.8	423.5	385.8
ENSG00000087303	NID2	85.7138	-2.58382	2.12055e-26	2.67764e-25	167.3	93.9	158	170.8	28.3	27.5	26.6	13.3	76.832	-1.44769	2.72448e-14	1.25292e-13	91.8	109.7	112.8	135.6	40.5	35.4	46.4	42.6
ENSG00000167702	KIFC2	42.6698	-3.24425	2.25156e-26	2.84072e-25	80.9	80.8	63.2	85.4	6.7	7.6	6.3	10.4	150.077	-1.39263	8.27264e-26	6.00997e-25	201.5	241.8	207.5	219.4	86.6	78.2	85.8	79.8
ENSG00000165125	TRPV6	48.3072	-6.1838	2.26115e-26	2.85046e-25	136.3	82.8	76.7	87.4	1.3	1.9	0	0	660.662	-6.27444	6.08278e-241	8.5463e-239	1345.2	1449.5	1261.2	1163.3	20.2	12.4	15.8	17.7
ENSG00000130827	PLXNA3	72.5173	-2.16178	2.27773e-26	2.869e-25	128.6	116.1	109.5	119.8	31	24.6	22.2	28.4	89.7638	-1.46746	7.19133e-15	3.40921e-14	147.9	146.7	120	113.5	60.7	39.5	52.5	37.3
ENSG00000116005	PCYOX1	457.294	-1.08485	2.3482e-26	2.95533e-25	568.5	604.8	644.3	673.5	269.6	290	314.9	292.7	1311.59	-0.720742	9.44248e-22	5.93738e-21	1602.8	1675.4	1703.3	1553	910.9	1039.4	924.9	1083
ENSG00000242485	MRPL20	592.878	1.10261	2.53565e-26	3.18863e-25	351.3	380.7	380.3	394.7	721.2	846.2	909.9	758.8	820.764	0.454758	7.03047e-07	2.13444e-06	819.9	659.3	622.5	670.2	981.7	940.5	879.4	992.6
ENSG00000152208	GRID2	155.802	1.8316	2.57045e-26	3.22973e-25	41	88.9	75.6	64.8	258.8	252.1	233.2	232.1	2415	2.3796	1.94521e-190	1.91221e-188	874.7	650.1	793	787.9	3958.3	4094.1	4244.9	3917
ENSG00000092439	TRPM7	330.406	-1.24045	2.61837e-26	3.28725e-25	462.1	521	411.9	460.5	214.3	206.6	177.4	189.5	3973.09	-0.18289	0.00613847	0.0123175	3917.2	4248.1	4637	4096.4	3508.5	3790.1	3897.5	3689.9
ENSG00000120949	TNFRSF8	46.096	3.70522	2.72749e-26	3.42143e-25	3.3	15.1	3.4	2	76.8	85.3	93.8	89	211.924	5.13082	9.18806e-106	3.24645e-104	15.3	11.9	8.1	11	437.4	422.5	412.1	377
ENSG00000023734	STRAP	1920.19	0.981148	2.73435e-26	3.42723e-25	1147	1414.6	1376.6	1223.3	2341.4	2701.6	2662.7	2494.3	3852.71	0.698758	6.44383e-35	6.09901e-34	3155.9	2774.8	2895	2923	4726.4	4612.9	4885.4	4848.4
ENSG00000168398	BDKRB2	43.5839	-5.85884	2.8331e-26	3.54809e-25	76.5	71.7	108.3	89.3	0	0	1.9	0.9	403.426	-6.80635	4.57213e-143	2.58417e-141	781.6	773	781.3	865	6.7	7.4	6.1	6.2
ENSG00000156466	GDF6	91.5775	-7.68646	2.87059e-26	3.59212e-25	240.5	91.9	194.1	206.2	0	0	0	0	463.882	-7.30435	4.68626e-136	2.38607e-134	975.5	981.7	830	902.3	7.9	5.8	4.4	3.5
ENSG00000116221	MRPL37	535.586	0.992903	2.98091e-26	3.72711e-25	359.1	365.5	356.6	352.5	667.3	692.7	773.1	718.1	2349.95	0.829951	3.1169e-35	2.98329e-34	1870.6	1532.7	1657.2	1704.6	3076.7	2923.7	3011	3022.9
ENSG00000104980	TIMM44	485.111	1.35188	3.04505e-26	3.8042e-25	263.8	283.7	300.1	243.5	678	703.1	838.3	570.3	1247.17	1.76126	3.87934e-87	1.03262e-85	660.5	531.2	509.7	570.2	2090.5	1905.8	1944.4	1765.1
ENSG00000104687	GSR	463.878	1.25632	3.17726e-26	3.96613e-25	259.3	344.3	249.4	238.6	661.9	676.6	634.9	646.1	2111.39	2.02667	7.39523e-83	1.83409e-81	818.6	676.5	773.1	1044.6	3320.7	3397.3	3432.8	3427.4
ENSG00000197933	ZNF823	62.4074	-2.40515	3.21885e-26	4.01478e-25	95.3	105	110.6	112.9	13.5	16.1	24.1	21.8	306.49	-1.95941	4.43338e-79	1.02287e-77	452.7	494.2	497.1	505.8	136.1	120.2	116.4	129.5
ENSG00000090273	NUDC	1614.42	1.01495	3.37565e-26	4.20692e-25	1114.8	1013.8	1140.8	1005.4	1916.8	2183.3	2457.3	2083.2	767.452	0.384949	0.000762359	0.00173872	761.2	762.4	562	581.2	871.5	930.7	754.3	916.3
ENSG00000121152	NCAPH	918.813	0.835841	3.54932e-26	4.41976e-25	640.5	680.6	672.5	644.1	1179.5	1220.5	1174.2	1138.7	925.825	0.521615	3.06229e-10	1.14734e-09	870.9	767.7	721.7	685.4	1069.4	1095.4	1049.2	1146.9
ENSG00000198825	INPP5F	511.555	-1.08348	3.61635e-26	4.49956e-25	621.7	786.6	679.3	694.1	322.2	344	318.7	325.9	4953.21	-0.178984	0.000122454	0.000305504	5294.3	5106.9	5342.5	5296.9	4498.1	4703.5	4621.1	4762.3
ENSG00000135763	URB2	358.126	1.35761	3.74468e-26	4.65546e-25	248.2	174.7	200.9	177.7	587.7	477.6	492.4	505.9	1305.45	1.7715	2.08409e-190	2.042e-188	594.2	589.3	595.4	585.4	2039.9	2059	1986.4	1994
ENSG00000172893	DHCR7	425.928	1.27174	3.9401e-26	4.89442e-25	271.5	266.6	226.8	232.7	554	583.7	716	556.1	1187.39	2.31613	5.95188e-175	5.09433e-173	387.6	371.3	393.3	429.6	1885.8	2164.4	1837.6	2029.5
ENSG00000103342	GSPT1	1907.27	0.86636	3.95136e-26	4.90443e-25	1296.6	1499.4	1289.7	1315.6	2427.7	2510.2	2584.7	2334.2	4433.88	0.878181	1.43509e-48	1.8748e-47	3311.5	2869.9	3258.6	3053.4	5609.1	5840.9	5636.2	5891.5
ENSG00000160072	ATAD3B	87.1172	2.06131	3.9608e-26	4.91216e-25	38.8	37.4	27.1	29.5	161.8	130.8	143.8	127.9	1388.27	1.92753	6.93336e-103	2.33881e-101	693.7	556.3	497.1	566	2285	2189.1	2192.9	2126.1
ENSG00000181652	ATG9B	50.5563	-6.51938	3.97116e-26	4.92102e-25	103.1	129.2	71.1	99.2	0	1.9	0	0	156.396	-4.55072	1.17031e-90	3.31043e-89	258.8	335.6	305.8	300.8	15.7	13.2	7.9	13.3
ENSG00000065057	NTHL1	270.496	1.23711	4.0346e-26	4.99559e-25	160.7	160.5	165.9	157.1	381.5	372.4	420.1	345.8	573.067	1.46708	7.00207e-43	8.06198e-42	348.1	247.1	280.6	338	864.8	913.4	812	780.6
ENSG00000169258	GPRIN1	80.029	2.22333	4.66862e-26	5.77596e-25	34.4	34.3	21.4	20.6	152.3	122.2	124.2	130.7	394.114	2.81556	1.7576e-65	3.2356e-64	127.5	93.8	54.1	115.2	688.2	727.2	690.4	656.4
ENSG00000166411	IDH3A	122.634	1.8783	4.75897e-26	5.88298e-25	68.7	56.5	44	39.3	200.8	173.4	215.4	182.8	515.64	1.62426	5.06191e-64	9.04463e-63	285.6	257.7	245.4	224.5	755.7	714.9	812.9	828.5
ENSG00000188643	S100A16	91.6361	-1.8524	4.92783e-26	6.08189e-25	139.6	155.5	142.2	139.4	33.7	40.7	41.2	40.7	408.528	-1.57221	5.84855e-49	7.71501e-48	586.6	529.9	645.9	682	219.3	196	220.5	188
ENSG00000006756	ARSD	54.932	-2.98761	4.92548e-26	6.08189e-25	99.7	65.6	100.4	127.6	8.1	11.4	13.3	13.3	386.735	-2.12599	2.14242e-70	4.27709e-69	534.3	610.5	621.6	751.5	143.9	132.6	149.6	149.9
ENSG00000166851	PLK1	1016.35	1.01177	4.97692e-26	6.13753e-25	713.7	714.9	673.6	589.1	1397.9	1404.3	1217.3	1420	548.086	0.591002	1.06435e-08	3.66888e-08	525.3	436	372.6	418.5	670.2	677.8	601.2	683
ENSG00000163618	CADPS	94.2769	2.0144	5.05253e-26	6.22576e-25	26.6	42.4	47.4	31.4	159.1	142.1	143.2	162	658.705	2.76559	1.20256e-197	1.24806e-195	170.9	163.8	166	172	1194.2	1041.8	1193.6	1167.3
ENSG00000198873	GRK5	40.0604	-3.52686	5.0661e-26	6.23746e-25	87.5	62.6	64.3	81.5	8.1	6.6	5.1	4.7	109.725	-2.18052	1.51522e-41	1.6967e-40	182.3	179.7	190.4	167.8	40.5	37.9	40.3	39
ENSG00000086200	IPO11	904.993	0.948968	5.19325e-26	6.38887e-25	608.4	687.6	617.2	555.7	1153.9	1248.9	1198.3	1169.9	2350.41	0.635561	8.88499e-26	6.44383e-25	1808.1	1852.5	1943.2	1758.9	2747.2	2788.7	2865.8	3038.9
ENSG00000135917	SLC19A3	68.9016	-2.25398	5.5436e-26	6.8144e-25	120.8	128.2	95.9	110.9	28.3	23.7	21.5	21.8	295.371	-2.87006	3.23586e-120	1.38283e-118	527.9	475.7	536.8	541.4	57.4	75.8	66.5	81.6
ENSG00000163820	FYCO1	205.095	-1.32012	5.91374e-26	7.26355e-25	277	283.7	309.2	302.4	125.4	103.3	120.4	119.4	1407.61	-1.27058	1.79294e-101	5.88157e-100	1940.7	2004.5	2013.6	2003.7	818.7	844.2	782.3	853.3
ENSG00000211772	TRBC2	52.9261	5.67522	5.92288e-26	7.26895e-25	1.1	1	2.3	1	90.3	71.1	172.4	84.3	596.142	7.71496	6.12674e-131	2.95293e-129	11.5	2.6	4.5	2.5	1279.7	1043.5	1190.1	1234.7
ENSG00000072832	CRMP1	600.357	1.32149	6.17287e-26	7.56968e-25	305.9	403.9	364.5	296.5	754.9	869	1006.9	801.4	1755.14	2.10088	6.12173e-140	3.30329e-138	670.7	574.8	637.8	760	2878.8	2679.1	2995.3	2844.6
ENSG00000120705	ETF1	1038.7	1.14264	6.61573e-26	8.10625e-25	565.2	659.3	655.6	705.9	1459.9	1437.5	1620.3	1205.9	5280.6	1.02253	9.09797e-73	1.89108e-71	3613.7	3228	3615.8	3469.4	7152	6832.5	6984.6	7348.8
ENSG00000157637	SLC38A10	198.452	-1.61853	6.98983e-26	8.55779e-25	351.3	265.6	284.3	300.4	95.7	71.1	112.2	107	670.39	0.171229	0.0308303	0.0546126	682.2	643.5	564.7	634.6	735.4	721.5	702.7	678.6
ENSG00000163110	PDLIM5	565.371	1.24586	7.12899e-26	8.72119e-25	356.8	339.3	337.4	306.3	831.7	725.9	943.5	682.1	2373.17	1.62545	1.37841e-132	6.76397e-131	1124.7	1164.1	1082.6	1269.2	3637.8	3407.2	3713.7	3586.1
ENSG00000139178	C1RL	89.8922	-2.10863	7.42107e-26	9.07125e-25	155.1	125.2	125.2	178.7	33.7	37	27.2	36.9	572.331	-1.80627	6.72588e-105	2.34039e-103	905.3	840.4	884.1	932.8	241.8	264.4	269.5	240.4
ENSG00000042980	ADAM28	40.118	-3.73521	7.43439e-26	9.08028e-25	76.5	53.5	80.1	91.3	4	5.7	7	2.8	390.741	-4.35825	3.5047e-117	1.43789e-115	521.5	742.6	975.2	744.7	31.5	33.8	40.3	36.4
ENSG00000179010	MRFAP1	435.562	1.68522	7.55825e-26	9.2242e-25	207.2	182.8	234.7	199.3	482.6	641.5	897.9	638.5	2424.65	0.418538	0.000172858	0.000424114	2473.7	2235.7	1969.4	1624.2	2841.7	2516.1	2706.5	3030
ENSG00000183431	SF3A3	2408.19	1.04785	8.07712e-26	9.84958e-25	1459.5	1518.6	1673.4	1622.9	3196.1	3095.8	3826.1	2873.2	4192.91	1.27572	7.21986e-119	3.02462e-117	2385.7	2403.5	2404.2	2601.9	6002.7	5865.6	5708.8	6170.9
ENSG00000165819	METTL3	447.719	1.0074	8.14617e-26	9.92587e-25	308.1	310	293.4	276.9	601.2	582.8	584.2	625.2	1822.94	0.60824	8.42745e-19	4.73265e-18	1549.3	1292.3	1401.9	1530.1	2146.7	2209.7	2214.7	2238.8
ENSG00000108509	CAMTA2	66.2111	-2.26461	8.28592e-26	1.00881e-24	121.9	113.1	103.8	101.1	20.2	20.8	20.3	28.4	72.9156	-1.17378	7.91216e-10	2.89772e-09	89.3	120.2	86.6	109.3	42.7	46.1	37.6	51.4
ENSG00000172164	SNTB1	65.7554	2.35786	8.31079e-26	1.01023e-24	18.8	20.2	20.3	24.5	120	93.8	114.7	113.7	825.973	3.53265	0	0	150.5	115	119.1	138.9	1537.2	1482.5	1554.1	1510.6
ENSG00000149806	FAU	696.692	1.2222	8.30729e-26	1.01023e-24	431.1	478.6	414.1	346.6	913.9	867.1	1090.5	1031.6	4547.27	0.157299	0.0148015	0.0278173	4548.3	4117.3	4029	4501.4	5113.2	4868.2	4618.5	4582.3
ENSG00000085662	AKR1B1	836.106	1.15318	8.96351e-26	1.08871e-24	548.6	564.4	469.4	486	1337.2	1194.9	1080.4	1007.9	3048.92	1.44959	1.54994e-86	4.09278e-85	1889.7	1549.9	1521	1575.9	4519.5	4538	4339.4	4458.1
ENSG00000177728	TMEM94	190.51	-1.46295	8.9821e-26	1.0901e-24	309.2	268.6	264	273.9	121.3	98.6	84.3	104.2	325.343	-0.190152	0.0815662	0.130228	353.2	338.3	295.9	399.9	291.3	311.3	325.5	287.4
ENSG00000187634	SAMD11	44.6589	-6.1066	9.00255e-26	1.09172e-24	109.7	92.9	67.7	84.4	0	0.9	0.6	0.9	225.834	-6.81641	3.48411e-79	8.05728e-78	561.1	405.6	387.9	438.9	1.1	4.1	3.5	4.4
ENSG00000120733	KDM3B	1851.92	-0.871676	1.08377e-25	1.31323e-24	2382.6	2443.5	2441.8	2309.2	1428.9	1335.2	1164	1310.1	3705.96	-0.055626	0.419988	0.517296	3509.1	3765.8	3622.1	4210.8	3459	3793.4	3586	3701.5
ENSG00000114861	FOXP1	192.524	-1.39947	1.14403e-25	1.38515e-24	278.2	295.8	286.6	261.2	89	96.7	117.2	115.6	1387.59	-1.32447	8.13941e-61	1.36895e-59	1743.1	2012.4	2070.4	2108.8	759.1	749.5	864.5	793
ENSG00000160216	AGPAT3	60.2239	-2.54941	1.20142e-25	1.45348e-24	127.4	104	80.1	103.1	12.1	17.1	19	18.9	469.659	-0.858467	2.11074e-23	1.40555e-22	596.8	634.2	567.5	623.6	347.5	309.7	357	321.1
ENSG00000004478	FKBP4	2752.91	0.944421	1.21481e-25	1.46694e-24	1960.4	1829.6	2023.2	1713.2	3644.9	3450.2	4056.7	3345	5297.48	0.579004	9.35852e-17	4.85041e-16	4735.8	4328.7	4029.9	3901.5	6577.3	6295.5	6042.2	6468.9
ENSG00000111679	PTPN6	193.62	-1.42473	1.21542e-25	1.46694e-24	277	291.8	282.1	274.9	120	106.1	84.3	112.7	308.073	-1.40449	3.28736e-34	3.058e-33	485.8	504.7	400.6	401.6	167.6	182.8	166.3	155.2
ENSG00000133636	NTS	222.155	4.57614	1.21423e-25	1.46694e-24	15.5	13.1	21.4	9.8	227.8	314.6	738.2	436.7	225.579	4.14531	3.10592e-111	1.19372e-109	29.3	14.5	24.4	25.4	374.5	448	475.2	413.3
ENSG00000156261	CCT8	3199.85	0.929587	1.22755e-25	1.48041e-24	2085.6	2470.8	2240.9	2006.8	4461.8	4057.6	4374.2	3901.1	9069.45	0.179874	0.000344832	0.000818419	8978.1	8039	8581.2	8419.9	9515.7	9598.1	9601.9	9821.8
ENSG00000143811	PYCR2	143.19	1.93128	1.27722e-25	1.5391e-24	66.5	56.5	60.9	53	186	179.1	274.4	269	715.029	2.21311	4.60544e-144	2.64821e-142	281.8	249.7	257.1	227.9	1168.4	1201.6	1234.7	1099
ENSG00000131174	COX7B	793.926	1.50431	1.4781e-25	1.77977e-24	338	454.4	441.2	416.3	962.5	1248	1504.9	986.2	1467.03	1.07862	1.17642e-50	1.61182e-49	1032.8	845.7	903.1	987	1924.1	2014.5	2050.2	1978.9
ENSG00000196151	WDSUB1	153.6	-1.45082	1.54349e-25	1.85704e-24	211.7	226.2	230.2	231.7	86.3	74.9	77.9	90	339.611	-1.5703	1.52233e-57	2.40425e-56	482	482.3	555.7	512.6	167.6	168.8	179.4	168.5
ENSG00000133818	RRAS2	318.859	1.41514	1.65838e-25	1.99371e-24	186.2	193.9	150.1	164.9	389.6	453	559.5	453.8	3454.67	1.6694	1.21014e-158	8.24836e-157	1776.2	1535.4	1605.8	1688.5	5016.5	5201.8	5477.8	5335.3
ENSG00000131759	RARA	136.871	-1.76858	1.739e-25	2.08899e-24	203.9	248.4	182.8	214	68.7	51.2	74.8	51.2	196.733	-1.09925	8.05888e-15	3.80596e-14	297.1	281.4	209.3	287.2	123.7	113.7	145.3	116.2
ENSG00000236699	ARHGEF38	60.1886	-7.42408	1.84192e-25	2.21089e-24	104.2	94.9	141	141.4	0	0	0	0	457.002	-9.89478	1.57827e-51	2.21434e-50	605.7	961.9	1168.3	919.3	0	0	0.9	0
ENSG00000159377	PSMB4	2401.54	1.08301	1.84774e-25	2.21613e-24	1435.1	1493.4	1732.1	1491.3	3585.6	3109.1	3598.6	2767.1	3989.56	0.702175	3.3144e-23	2.19335e-22	3395.6	2834.3	2784.9	3132.2	5075	5019.8	4793.5	4881.2
ENSG00000163359	COL6A3	51.7295	3.40632	1.89928e-25	2.27616e-24	7.8	9.1	5.6	10.8	83.6	65.4	133.1	98.5	175.169	4.4776	2.82072e-27	2.1477e-26	24.2	5.3	5.4	18.6	298	380.5	353.5	315.8
ENSG00000049283	EPN3	35.1882	-4.26202	1.92576e-25	2.30609e-24	67.6	62.6	65.4	72.7	4	4.7	0.6	3.8	71.1902	-4.10459	7.68287e-38	7.87777e-37	178.5	145.3	91.1	125.4	7.9	10.7	5.3	5.3
ENSG00000167173	C15orf39	287.672	-1.30396	2.00439e-25	2.39838e-24	477.6	355.4	405.1	399.6	184.7	154.5	157.8	166.7	313.018	-1.12812	1.02103e-17	5.50251e-17	392.7	442.6	374.4	510.9	169.8	229	211.8	173
ENSG00000101849	TBL1X	269.37	-1.23244	2.01155e-25	2.40506e-24	400.1	336.2	405.1	374.1	146.9	171.5	166.7	154.4	1662.74	-1.44348	5.01212e-61	8.49209e-60	2708.3	2556.8	2156.1	2310.4	936.7	919.1	791	923.4
ENSG00000167460	TPM4	3186.57	1.03816	2.05824e-25	2.45896e-24	1734.3	2177	2289.5	2138.4	3975.2	4258.5	4760.1	4159.7	17431.7	1.2747	6.49801e-98	2.04598e-96	11207	9536	9893	10127.9	24747.4	23674.8	25158.5	25109.3
ENSG00000071189	SNX13	145.38	-1.45685	2.15318e-25	2.57038e-24	210.6	224.2	211	209.1	75.5	74.9	83	74.8	2147.72	-0.83492	1.84054e-27	1.40823e-26	2463.5	2769.5	3057.4	2721.3	1440.5	1501.4	1603.1	1625
ENSG00000134686	PHC2	108.161	-1.83089	2.19031e-25	2.612e-24	199.5	146.4	169.3	163	45.8	52.1	51.3	37.9	671.748	-1.115	3.23432e-31	2.78432e-30	960.2	841.7	862.5	1012.5	428.4	371.4	476	421.3
ENSG00000005483	KMT2E	194.97	-1.68575	2.19146e-25	2.612e-24	280.4	349.4	249.4	313.2	74.1	98.6	77.3	117.5	2225	-1.03506	2.1802e-41	2.43219e-40	2639.5	2971.7	3235.1	3118.7	1374.2	1535.2	1400.1	1525.6
ENSG00000119397	CNTRL	263.839	-1.28811	2.27864e-25	2.7138e-24	370.1	390.8	353.2	381.9	156.4	173.4	126.7	158.2	1131.11	-1.29288	2.36862e-37	2.39809e-36	1285.3	1695.3	1792.6	1656.4	615.1	710.8	629.2	664.4
ENSG00000061656	SPAG4	38.4854	-3.78537	2.33239e-25	2.77566e-24	63.2	72.7	63.2	90.3	2.7	9.5	4.4	1.9	116.22	-3.60388	1.69785e-68	3.2754e-67	227	192.9	206.6	234.7	14.6	21.4	18.4	14.2
ENSG00000135452	TSPAN31	108.597	-1.80163	2.46186e-25	2.92746e-24	143	169.6	197.5	167.9	39.1	51.2	47.5	53	348.848	-1.54616	2.96364e-46	3.69043e-45	566.2	491.5	534.1	491.4	143.9	180.4	184.6	198.7
ENSG00000164904	ALDH7A1	1848.89	-0.84961	2.4922e-25	2.96123e-24	2445.8	2439.5	2323.3	2304.3	1401.9	1190.2	1283.2	1403	3905.87	-1.29255	5.38756e-75	1.15532e-73	6054.2	5700.2	5368.7	5075	2247.9	2244.3	2132.5	2424.2
ENSG00000186298	PPP1CC	1542.75	0.923608	2.55467e-25	3.03311e-24	1036.2	1185.4	1055	978.9	2001.8	2136.8	1855.4	2092.6	6172.25	-0.214337	0.00677568	0.0134944	7453	6697.8	6511.7	5865.4	5322.4	5893.6	5508.4	6125.6
ENSG00000105193	RPS16	764.677	1.70369	2.64057e-25	3.13266e-24	431.1	358.5	370.1	270	775.1	1293.5	1286.3	1332.9	2362.22	-3.89059	1.80149e-07	5.71266e-07	8279.3	7883	1596.8	349.1	228.3	191.9	169.8	199.6
ENSG00000163029	SMC6	841.479	0.955074	2.65858e-25	3.14915e-24	582.9	517	545	643.1	1085.1	1117.2	1086.7	1154.8	2643.26	0.875871	1.85037e-25	1.32648e-24	1676.8	1989.9	2102.9	1685.2	3188	3467.3	3422.3	3613.6
ENSG00000089220	PEBP1	1074.75	0.904456	2.65714e-25	3.14915e-24	823.4	755.3	736.8	678.4	1317	1419.5	1442.9	1424.8	4516.81	1.33322	9.09654e-69	1.76056e-67	2551.5	2465.6	2296	2941.6	6592	6572.2	6525.2	6190.4
ENSG00000088756	ARHGAP28	411.856	-1.45847	2.74796e-25	3.2525e-24	668.2	510.9	627.4	614.6	211.6	161.1	239.5	261.5	2143.13	-1.51419	1.87748e-87	5.01099e-86	2881.8	3251.8	3542.7	3028	1042.4	1116	1161.2	1121.2
ENSG00000095319	NUP188	1207.51	1.00484	3.00011e-25	3.5482e-24	814.5	838.1	864.3	693.1	1697.1	1568.3	1722.9	1461.7	1826.27	1.29315	3.1951e-67	6.031e-66	1082.6	984.4	967.1	1193.8	2544.8	2667.6	2563.9	2606
ENSG00000125726	CD70	42.9415	-6.06214	3.01578e-25	3.56397e-24	67.6	108	81.2	84.4	0	0.9	1.3	0	141.987	-5.27688	6.87643e-65	1.24891e-63	255	187.6	318.5	348.2	6.7	5.8	9.6	4.4
ENSG00000119285	HEATR1	1725.31	0.77829	3.02214e-25	3.56874e-24	1281.1	1366.2	1222	1210.6	2237.7	2148.2	2166.5	2170.3	7084.61	0.44132	2.21224e-10	8.36428e-10	5551.9	5528.4	6521.6	6423.8	7985.2	8263	7952.4	8450.5
ENSG00000115884	SDC1	109.024	2.34695	3.11115e-25	3.67101e-24	35.5	48.5	33.9	23.6	153.7	150.7	254.1	172.4	999.303	3.27343	1.0408e-306	2.31353e-304	215.5	174.4	163.3	195.7	1861.1	1849	1761.5	1774
ENSG00000173214	KIAA1919	119.272	-1.6787	3.49503e-25	4.12079e-24	172.9	176.7	194.1	181.6	71.4	58.8	49.4	49.3	760.625	-0.870142	4.62871e-35	4.40764e-34	1026.5	965.9	1011.3	930.3	556.6	534.5	523.3	536.6
ENSG00000130584	ZBTB46	152.985	-1.67272	3.59638e-25	4.23703e-24	240.5	273.6	222.3	199.3	53.9	74.9	72.2	87.2	885.003	-1.49591	3.65477e-55	5.52594e-54	1521.2	1288.3	1125	1297.1	459.9	474.4	483.9	430.2
ENSG00000145386	CCNA2	1010.87	1.0059	3.94087e-25	4.63709e-24	627.2	699.7	648.8	705.9	1428.9	1349.4	1167.2	1459.8	3919.48	1.30056	3.7977e-99	1.21241e-97	2440.6	2099.6	2180.5	2329.1	5342.6	5714.9	5605.6	5643.1
ENSG00000165416	SUGT1	469.297	1.03344	3.94201e-25	4.63709e-24	284.8	334.2	313.7	297.5	605.2	669	596.3	653.6	2668.46	0.240267	0.000431692	0.00101391	2283.7	2563.4	2671.3	2268.1	2850.7	2893.3	2829.9	2987.4
ENSG00000166165	CKB	1340.53	1.5097	3.98153e-25	4.67998e-24	642.8	973.4	592.4	564.5	2209.3	2058.2	1838.3	1845.4	964.945	1.22864	3.6981e-24	2.53164e-23	749.8	462.5	493.5	599.8	1405.7	1293	1348.5	1366.9
ENSG00000109046	WSB1	649.121	-1.1903	4.01564e-25	4.71645e-24	778	1061.2	830.5	944.5	411.1	368.6	429.6	369.5	5846.7	-1.56563	1.20215e-138	6.37142e-137	8021.7	8547.7	9482.5	8916.3	2892.3	2910.6	3037.3	2965.2
ENSG00000169783	LINGO1	247.116	-1.3984	4.19451e-25	4.92276e-24	376.8	393.8	365.6	295.5	161.8	129.8	122.9	130.7	192.417	-1.72597	2.79548e-30	2.33435e-29	325.2	335.6	222.8	300.8	95.6	95.5	83.1	80.7
ENSG00000114115	RBP1	347.643	-1.73636	4.26847e-25	5.00572e-24	705.9	402.9	551.8	487	141.5	145.9	202.1	144	407.205	-1.45331	9.55638e-43	1.09775e-41	618.4	529.9	605.3	630.3	254.1	186.1	220.5	212.9
ENSG00000266074	BAHCC1	57.7464	-7.37757	4.32739e-25	5.07094e-24	145.2	99	104.9	112.9	0	0	0	0	154.113	-7.15735	6.08423e-53	8.78028e-52	335.4	336.9	254.4	299.9	1.1	1.6	2.6	0.9
ENSG00000164619	BMPER	41.2923	-6.01716	4.52199e-25	5.29491e-24	75.4	83.8	91.4	77.6	0	0	1.3	0.9	259.584	-5.496	2.66956e-131	1.28875e-129	525.3	504.7	466.4	535.5	18	8.2	10.5	8
ENSG00000100138	SNU13	573.088	1.00778	4.62017e-25	5.40574e-24	370.1	419	365.6	365.2	742.7	824.4	710.3	787.2	1910.16	0.750771	1.82934e-28	1.44455e-27	1582.4	1364.9	1350.5	1398.8	2526.8	2386.8	2331.1	2339.9
ENSG00000132507	EIF5A	4603.2	1.39733	4.63605e-25	5.42017e-24	2325	2353.7	3025.2	2396.6	5595.5	6942.1	8580.4	5607.2	6785.45	1.24142	9.11428e-26	6.60209e-25	5314.7	3945.5	3295.5	3555.9	10116.2	9239.8	9286	9530
ENSG00000215271	HOMEZ	76.5163	-2.22732	4.65401e-25	5.43702e-24	125.2	110.1	155.7	113.9	27	32.2	19.6	28.4	364.431	-2.04094	1.41461e-97	4.44467e-96	599.3	565.5	566.5	615.9	133.8	138.4	153.1	142.8
ENSG00000186153	WWOX	126.148	-1.67866	4.74496e-25	5.53904e-24	172.9	190.8	188.4	218	52.6	62.5	52	72	372.788	-0.993544	5.62024e-26	4.10205e-25	476.9	462.5	518.7	524.4	275.5	251.2	238	235.1
ENSG00000113328	CCNG1	560.302	1.25612	4.97212e-25	5.7998e-24	313.6	356.4	297.9	348.5	926.1	856.6	707.8	675.4	9720.12	0.429487	4.73207e-10	1.75288e-09	8360.9	7526.3	8467.6	8772.3	10147.7	11082.2	11786	11618
ENSG00000102900	NUP93	1515.98	0.842269	5.00731e-25	5.8364e-24	1100.4	1146	1111.4	980.8	2054.3	1860.1	1928.9	1945.8	2223.85	1.46995	2.04635e-12	8.62985e-12	837.8	948.7	1315.3	1580.1	3436.5	3228.5	3193.1	3250.9
ENSG00000062485	CS	609.283	1.12555	5.23517e-25	6.09734e-24	416.7	384.7	409.6	318.1	923.4	841.5	820.6	759.7	2746.27	1.17771	6.89647e-10	2.5354e-09	1346.5	1386.1	1666.3	2302.8	3655.8	3917	3698.8	3996.8
ENSG00000183018	SPNS2	38.0439	-5.46722	5.33418e-25	6.20793e-24	68.7	85.8	59.8	85.4	2.7	0	1.9	0	637.282	-5.60031	1.39499e-288	2.69813e-286	1293	1263.2	1181.8	1257.3	33.7	18.1	23.6	27.5
ENSG00000197121	PGAP1	275.298	-1.2382	5.71217e-25	6.64279e-24	393.4	358.5	404	389.8	167.1	175.3	138.1	176.2	2399.01	-0.395369	3.13562e-05	8.30127e-05	2242.9	2712.7	3134.1	2813.7	1882.5	2128.1	2197.2	2080.9
ENSG00000143569	UBAP2L	1366.92	0.799703	5.87221e-25	6.82371e-24	1014	956.2	1043.7	974.9	1778	1664.9	1821.1	1682.4	2775.51	1.34523	1.9349e-105	6.79635e-104	1486.8	1502.4	1564.3	1706.3	4062.9	3973	3840.6	4067.8
ENSG00000204248	COL11A2	85.512	-5.33195	5.93023e-25	6.8859e-24	261.5	102	125.2	184.6	0	1.9	5.1	3.8	195.307	-4.09455	2.62542e-36	2.58514e-35	330.3	449.3	320.3	380.4	32.6	8.2	19.3	22.2
ENSG00000085552	IGSF9	134.782	-1.7166	5.9358e-25	6.88715e-24	218.3	165.6	207.6	234.6	78.2	57.8	60.2	55.9	214.751	-1.71676	6.10539e-44	7.20219e-43	343	343.5	304.9	326.2	113.6	97.2	82.3	107.3
ENSG00000110628	SLC22A18	58.4077	-2.53904	6.26512e-25	7.26374e-24	124.1	80.8	97	97.2	22.9	14.2	15.8	15.2	90.8578	-2.9166	9.93139e-48	1.27562e-46	179.8	165.2	154.3	144	22.5	20.6	20.1	20.4
ENSG00000111058	ACSS3	441.281	-0.9819	6.36089e-25	7.3692e-24	581.8	559.4	624	580.2	299.3	302.3	301	282.3	1831.05	-1.07198	1.05544e-41	1.18676e-40	2255.7	2596.4	2792.1	2285.9	1151.5	1214	1197.1	1155.8
ENSG00000086232	EIF2AK1	929.762	-0.88839	7.0358e-25	8.14492e-24	1142.5	1301.5	1167.9	1218.4	632.2	695.5	617.8	662.2	2053.08	-0.840887	6.37515e-15	3.03291e-14	3166.1	2818.4	2484.5	2080.8	1416.9	1500.6	1422	1535.4
ENSG00000087245	MMP2	243.63	1.66395	7.11889e-25	8.23488e-24	145.2	113.1	98.2	110	315.4	333.6	480.3	353.3	382.873	3.605	9.14879e-166	6.77875e-164	63.8	54.2	40.6	72	700.6	720.6	714	697.2
ENSG00000154678	PDE1C	37.0888	-3.54701	7.99044e-25	9.23608e-24	64.3	57.6	73.3	80.5	2.7	6.6	5.1	6.6	302.763	-2.87093	5.69241e-65	1.0383e-63	439.9	506.1	651.4	535.5	74.2	46.9	92.8	75.4
ENSG00000168137	SETD5	740.64	-1.07398	8.01454e-25	9.25694e-24	910.9	1118.8	923	1065.2	469.1	467.2	438.5	532.4	4229.13	-0.551592	2.29502e-14	1.06016e-13	4556	4981.4	4992.5	5582.5	3339.8	3571.9	3223.7	3585.3
ENSG00000078596	ITM2A	100.108	2.23198	8.44756e-25	9.74973e-24	33.2	34.3	48.5	23.6	133.5	139.3	204.7	183.8	222.789	2.29423	8.27468e-51	1.14001e-49	110.9	67.4	55.9	69.5	354.2	363.2	381.5	379.6
ENSG00000137145	DENND4C	446.715	-0.992938	9.36718e-25	1.0803e-23	584	625	565.3	605.8	288.5	323.1	294	288	3017.17	-0.803105	4.19143e-44	4.96405e-43	3645.6	3757.9	4102.1	3838.8	2119.7	2186.6	2258.5	2228.1
ENSG00000109991	P2RX3	44.0289	-6.06222	9.39393e-25	1.08257e-23	96.4	54.5	79	119.8	0	0	0.6	1.9	81.4434	-6.11997	1.39113e-40	1.52395e-39	169.6	179.7	157	138.1	1.1	1.6	1.8	2.7
ENSG00000173457	PPP1R14B	180.288	1.68064	9.5015e-25	1.09414e-23	78.7	86.8	109.5	67.7	233.2	290.9	324.4	251	2856.15	2.06405	9.39129e-100	3.01432e-98	1340.1	975.1	955.4	1131.1	4933.3	4575.8	4544.1	4394.2
ENSG00000129636	ITFG1	224.351	-1.37923	9.86531e-25	1.13518e-23	292.6	331.2	295.6	380	113.2	115.6	129.3	137.4	1118.83	-0.589573	6.0721e-16	3.02903e-15	1310.8	1289.6	1457.9	1319.2	842.3	849.9	933.7	947.3
ENSG00000162931	TRIM17	35.7007	-5.21319	1.0116e-24	1.16315e-23	59.8	66.6	76.7	77.6	1.3	0.9	2.5	0	269.396	-4.59215	1.46169e-133	7.26841e-132	576.4	564.2	466.4	463.4	25.9	14	25.4	19.5
ENSG00000084093	REST	1246.8	-0.941194	1.06801e-24	1.22709e-23	1492.7	1755.9	1708.4	1608.2	754.9	908.8	848.5	897.1	5738.48	-0.636503	2.18248e-21	1.35545e-20	6360.3	7161.6	7492.3	6927.9	4147.2	4528.9	4610.6	4678.9
ENSG00000108107	RPL28	624.762	1.62386	1.0822e-24	1.24247e-23	351.3	310	297.9	260.2	862.7	741	1314.9	860.2	3315.48	-0.0870013	0.491759	0.585073	2841	2949.2	3236.9	4631.9	3155.4	3379.2	3001.4	3328.9
ENSG00000064309	CDON	126.351	-1.57096	1.10403e-24	1.26657e-23	193.9	196.9	178.3	189.5	64.7	53.1	71	63.5	1255.98	-0.491974	3.33794e-12	1.3919e-11	1397.5	1403.3	1447.9	1620.8	1057.1	1088.8	1008.1	1024.5
ENSG00000266714	MYO15B	44.1462	-3.25131	1.11837e-24	1.28206e-23	97.5	65.6	73.3	83.5	10.8	4.7	4.4	13.3	206.824	-2.92859	4.46473e-84	1.12892e-82	359.6	418.9	345.5	339.7	56.2	51.1	49	34.6
ENSG00000005001	PRSS22	33.9742	-4.34956	1.16297e-24	1.33219e-23	57.6	74.7	72.2	56.9	2.7	2.8	3.8	0.9	142.362	-3.43261	4.65514e-81	1.11193e-79	256.3	247.1	253.5	286.4	24.7	19.8	22.8	28.4
ENSG00000197024	ZNF398	161.716	1.71481	1.19522e-24	1.36811e-23	77.6	89.9	71.1	62.8	211.6	218.9	306.1	255.8	1595.45	2.04719	5.2879e-168	4.05941e-166	656.7	589.3	559.3	677.8	2448.1	2636.3	2592.8	2603.4
ENSG00000162976	PQLC3	77.7917	-2.2217	1.26802e-24	1.45036e-23	95.3	135.3	142.2	141.4	21.6	32.2	22.2	32.2	363.179	-1.7282	2.18551e-58	3.5207e-57	636.3	532.5	517.8	548.2	156.3	153.2	183.8	177.4
ENSG00000116161	CACYBP	975.086	1.1605	1.27259e-24	1.4545e-23	608.4	585.6	571	643.1	1071.6	1565.4	1353.5	1402	2469.05	1.24032	2.02682e-92	5.90713e-91	1591.3	1415.1	1387.5	1481	3362.3	3432.7	3530.8	3551.6
ENSG00000151640	DPYSL4	78.4629	2.21252	1.32934e-24	1.51822e-23	35.5	27.3	30.5	16.7	152.3	122.2	128.6	114.6	155.05	3.11517	9.04409e-72	1.84512e-70	42.1	34.4	26.2	27.1	269.9	268.5	309.8	262.6
ENSG00000100522	GNPNAT1	310.046	1.3431	1.35378e-24	1.54499e-23	141.8	199.9	174.9	182.6	396.3	512.7	460	412.1	1621.36	1.07631	6.48464e-51	8.96295e-50	1034.1	1008.2	1125.9	1001.4	2024.1	2143	2301.4	2332.8
ENSG00000167658	EEF2	12285	1.42172	1.39681e-24	1.5929e-23	7059.2	7538.6	6264.7	5750.4	17308.1	15025.2	24109.6	15224.4	59190.2	-1.0781	3.00272e-59	4.93049e-58	90169.8	75136.1	75792.2	80299.6	39263.8	37568.7	36898.2	38393
ENSG00000047932	GOPC	456.634	-1.03095	1.40216e-24	1.59781e-23	584	600.8	620.6	651.9	285.8	308	328.2	273.8	1406.53	-1.36638	6.66399e-71	1.33936e-69	2022.3	2126	2144.4	1821.6	714.1	807.9	793.7	822.3
ENSG00000133216	EPHB2	118.704	-2.06688	1.40464e-24	1.59945e-23	243.8	148.4	155.7	222.9	33.7	54	47.5	43.6	183.279	-0.906923	1.32985e-13	5.93776e-13	239.7	244.4	218.3	255.9	113.6	144.1	126.9	123.3
ENSG00000125772	GPCPD1	196.062	-1.68622	1.51473e-24	1.72353e-23	246	332.2	257.3	363.3	94.4	109	94.4	72	1435.87	-1.56062	4.87672e-92	1.40754e-90	1966.2	2156.4	2378.1	2081.7	688.2	775	713.2	728.2
ENSG00000066933	MYO9A	212.338	-1.31065	1.53577e-24	1.74559e-23	302.5	316	290	305.3	99.8	126	117.9	141.2	2865.95	-0.915001	1.61044e-35	1.55238e-34	3402	3767.1	4241	3573.7	1994.9	2010.4	1926	2012.6
ENSG00000076770	MBNL3	46.7067	-3.16424	1.5364e-24	1.74559e-23	88.7	54.5	102.7	92.3	6.7	12.3	7	9.5	1391.82	-2.76949	3.95163e-178	3.50307e-176	2054.2	2736.5	2574.7	2351.9	320.5	369.8	352.6	374.3
ENSG00000265354	TIMM23	239.791	1.25224	1.7727e-24	2.01256e-23	125.2	144.4	156.8	139.4	322.2	337.3	322.5	370.4	1288.42	0.972625	1.03866e-30	8.81916e-30	1017.5	821.9	811	830.3	1721.6	1669.4	1605.7	1829.9
ENSG00000080815	PSEN1	230.144	-1.31503	1.83359e-24	2.08016e-23	309.2	376.6	319.3	307.3	140.2	126	118.5	144	1791.15	-0.917961	3.48316e-16	1.75996e-15	2814.2	2415.4	2384.4	1764.8	1210	1214.8	1273.2	1252.4
ENSG00000126773	PCNXL4	113.66	-1.93477	1.83891e-24	2.08464e-23	151.8	208	143.3	220.9	40.4	47.4	52	45.5	2481.17	-0.343346	1.31156e-05	3.59426e-05	2424	2764.2	3066.4	2845	2021.9	2200.6	2214.7	2312.4
ENSG00000087470	DNM1L	683.05	0.932619	1.88541e-24	2.13577e-23	487.6	474.6	452.5	460.5	989.4	845.3	903	851.6	2153.4	0.425538	3.7158e-13	1.62699e-12	1758.4	1933.1	1880.1	1781.7	2403.1	2412.3	2471.1	2587.4
ENSG00000138411	HECW2	95.4465	-1.84122	1.90301e-24	2.15411e-23	157.4	127.2	172.6	142.4	39.1	42.6	44.4	37.9	478.43	-1.41843	3.77749e-37	3.8038e-36	577.6	687.1	795.7	726.9	226	263.5	282.6	267.9
ENSG00000168758	SEMA4C	437.832	-1.2424	1.91018e-24	2.16064e-23	584	612.9	615	657.8	238.6	234.1	324.4	235.9	1268.8	0.376049	6.75851e-06	1.89467e-05	1229.2	1137.7	977.9	1076	1456.3	1410.8	1546.2	1316.3
ENSG00000106333	PCOLCE	251.61	-1.46878	1.96519e-24	2.22121e-23	464.3	301.9	352.1	363.3	130.8	121.3	134.3	144.9	215.63	-1.10792	7.99161e-19	4.49383e-18	285.6	276.2	264.3	352.5	130.4	136.7	136.5	142.8
ENSG00000172809	RPL38	2219.87	1.64461	2.00704e-24	2.26685e-23	947.5	957.2	1086.6	1286.2	3213.6	3380.1	4582	2305.8	4701.84	-0.2589	0.00168711	0.00368445	5129.8	4978.8	4569.4	5811.2	4707.3	3947.5	4286.9	4184
ENSG00000107105	ELAVL2	37.415	3.97479	2.06825e-24	2.33425e-23	7.8	4	1.1	2.9	74.1	64.4	74.8	70.1	687.768	2.84527	2.4501e-201	2.65377e-199	165.8	152	175	174.5	1097.5	1281.5	1253.1	1202.8
ENSG00000100344	PNPLA3	53.1544	2.66111	2.0744e-24	2.33948e-23	14.4	16.2	16.9	8.8	97.1	97.6	78.6	95.7	114.035	2.15726	2.78724e-34	2.59684e-33	48.5	44.9	28.9	44.9	205.8	189.4	162.8	187.2
ENSG00000259288	BUB1B-PAK6	47.5253	-2.96826	2.15874e-24	2.4328e-23	116.4	72.7	80.1	70.7	8.1	11.4	11.4	9.5	2.86963	-2.65717	0.00251403	0.00536756	7.7	5.3	6.3	1.7	1.1	0	0	0.9
ENSG00000140564	FURIN	292.596	-1.77852	2.18772e-24	2.46364e-23	435.5	437.2	459.2	490.9	90.3	98.6	186.9	142.1	1332.14	-0.40225	4.33183e-05	0.000113381	1744.4	1470.6	1286.5	1567.4	1215.6	1019.6	1242.6	1110.5
ENSG00000071073	MGAT4A	43.0003	-2.97329	2.24813e-24	2.52981e-23	64.3	69.7	91.4	81.5	8.1	10.4	8.2	10.4	619.501	-2.0196	1.32369e-127	6.17019e-126	1022.6	905.1	1014	1035.3	236.1	249.5	256.4	236.8
ENSG00000166483	WEE1	1023.2	0.88379	2.3902e-24	2.6877e-23	679.3	795.7	718.8	680.4	1302.2	1311.5	1286.3	1411.5	6103.41	1.77239	4.28575e-116	1.73209e-114	2735.1	2386.3	2942.8	2970.4	9323.4	8928.5	10189.9	9350.8
ENSG00000076242	MLH1	437.115	1.06514	2.41356e-24	2.71198e-23	305.9	282.7	293.4	249.4	576.9	583.7	643.2	561.8	1636	0.686673	2.76681e-28	2.17274e-27	1338.9	1220.9	1222.4	1232.7	2143.3	1998.8	1971.5	1959.4
ENSG00000167608	TMC4	42.1746	-2.96822	2.59087e-24	2.90907e-23	82	68.7	68.8	82.5	5.4	12.3	10.1	7.6	84.6908	-2.87549	8.27553e-36	8.03963e-35	169.6	115	150.7	163.5	12.4	21.4	15.8	29.3
ENSG00000178921	PFAS	1012.62	0.890814	2.65555e-24	2.97952e-23	739.2	711.9	719.9	665.7	1385.7	1215.8	1406.7	1256.1	3194.76	1.77532	3.11566e-169	2.4294e-167	1448.5	1349.1	1441.6	1529.3	4909.7	5170.5	5108.5	4600.9
ENSG00000013293	SLC7A14	46.3411	-3.2969	2.81256e-24	3.15337e-23	55.4	111.1	99.3	73.6	5.4	11.4	8.9	5.7	282.636	-2.98993	9.82636e-106	3.46787e-104	559.8	414.9	499.8	534.6	67.5	57.7	61.3	65.6
ENSG00000135074	ADAM19	103.766	2.26819	2.8747e-24	3.22068e-23	35.5	42.4	28.2	34.4	153.7	116.6	222.4	197	1165.62	3.41964	2.10216e-212	2.40826e-210	243.5	212.7	154.3	188.9	2288.4	1972.5	2219.1	2045.4
ENSG00000138593	SECISBP2L	270.292	-1.17515	2.92412e-24	3.27364e-23	344.6	398.8	356.6	398.6	169.8	177.2	160.3	156.3	2570.84	-0.841305	4.99955e-23	3.28083e-22	2763.2	3402.4	3637.5	3400	1703.7	1886.8	1888.4	1884.9
ENSG00000105612	DNASE2	200.45	-1.44596	2.94196e-24	3.29121e-23	309.2	258.5	283.2	326.9	99.8	91.9	128	106.1	684.034	-0.28201	0.00118734	0.00265233	836.5	721.4	659.5	786.2	651.1	618.5	598.5	600.5
ENSG00000119632	IFI27L2	52.7614	-2.69893	3.00164e-24	3.35552e-23	102	77.7	76.7	110.9	10.8	14.2	10.8	18.9	230.495	-2.42431	1.63071e-76	3.59264e-75	395.3	380.5	368.1	410.9	77.6	59.3	87.5	64.8
ENSG00000175155	YPEL2	101.259	-4.18359	3.02082e-24	3.3745e-23	134.1	209	213.3	215	17.5	6.6	3.2	11.4	1286.86	-5.24434	0	0	2687.9	2456.4	2415.1	2474.8	55.1	57.7	73.5	74.5
ENSG00000014123	UFL1	599.249	-1.09523	3.21147e-24	3.58485e-23	693.7	936	849.7	789.4	378.8	386.6	397.9	361.9	1374.85	-0.877356	2.05156e-24	1.41683e-23	1581.1	1845.9	2038	1658.9	932.2	952.1	1027.3	963.3
ENSG00000123104	ITPR2	321.574	1.56025	3.35576e-24	3.74319e-23	160.7	166.6	137.7	183.6	448.9	360.1	591.2	523.9	2886.77	2.26157	1.42979e-173	1.20988e-171	823.7	1075.6	1062.7	1012.5	4624	4878.9	4944.9	4671.8
ENSG00000196975	ANXA4	256.516	-1.36816	3.86173e-24	4.30444e-23	400.1	310	370.1	401.6	153.7	117.5	159	140.2	463.651	-1.75282	2.53565e-28	1.99332e-27	870.9	853.6	630.6	510	244	175.4	211.8	212.9
ENSG00000167767	KRT80	32.877	-4.77613	3.87404e-24	4.31502e-23	66.5	59.6	59.8	69.7	2.7	1.9	1.9	0.9	58.5638	-3.64326	1.28791e-29	1.05737e-28	125	124.2	76.7	108.4	18	7.4	4.4	4.4
ENSG00000102753	KPNA3	447.863	1.06639	4.11476e-24	4.5798e-23	282.6	323.1	294.5	256.2	583.7	597	585.5	660.3	2119.95	0.781875	1.78007e-35	1.71368e-34	1678.1	1466.7	1567.9	1524.2	2554.9	2742.5	2633	2792.3
ENSG00000089876	DHX32	321.116	-1.12224	4.12175e-24	4.58424e-23	433.3	454.4	481.8	391.7	203.5	209.4	193.9	200.8	1311.37	-0.918593	1.98954e-48	2.58892e-47	1698.5	1604.1	1793.5	1763.1	910.9	887.8	927.6	905.6
ENSG00000160111	CPAMD8	44.9726	-3.06192	4.29005e-24	4.76797e-23	84.2	91.9	56.4	89.3	14.8	8.5	8.9	5.7	275.366	-2.25237	9.34116e-65	1.6914e-63	461.6	500.8	433	429.6	84.3	123.5	80.5	89.6
ENSG00000112902	SEMA5A	118.96	-2.24206	4.39738e-24	4.8837e-23	259.3	117.1	207.6	206.2	33.7	44.5	46.3	36.9	658.621	-1.90771	2.86887e-80	6.74978e-79	981.8	1207.7	951.8	1024.3	253	303.9	256.4	290
ENSG00000136014	USP44	578.756	4.82326	4.76341e-24	5.28639e-23	18.8	70.7	21.4	13.7	1152.5	1182.6	1106.4	1063.8	3851.73	5.0382	1.73728e-84	4.43416e-83	346.8	150.6	173.2	196.6	7143	7455.9	7536.8	7810.9
ENSG00000113758	DBN1	2092.21	0.985147	5.34992e-24	5.93299e-23	1491.6	1233.9	1560.5	1327.4	2815.9	2553.8	3070.7	2683.8	4849.35	1.3572	5.48594e-96	1.68458e-94	2912.4	2622.8	2490.8	2860.3	7062	7219.6	7019.6	6607.3
ENSG00000084234	APLP2	5396.75	-0.998871	5.77073e-24	6.39502e-23	6594.9	6881.2	7333.3	7989.9	3241.9	3429.4	4208.8	3494.7	9200.38	0.179783	0.00308505	0.0064973	8415.8	8156.6	8929.5	9001.9	9886.8	9283.5	9425.2	10503.9
ENSG00000035115	SH3YL1	149.916	-1.43068	5.97886e-24	6.62087e-23	201.7	230.2	215.5	227.8	78.2	90	73.5	82.4	1602.16	-1.6688	7.331e-141	4.00663e-139	2286.3	2571.3	2531.4	2364.6	752.3	756.9	749	805.4
ENSG00000108518	PFN1	5647.88	1.04281	6.00928e-24	6.64975e-23	3455.3	3853.1	4080.2	3356.8	7723.9	6544.1	8819.3	7350.2	10229.3	1.67191	5.2683e-77	1.17368e-75	4663.1	4711.9	4242.8	5895.9	16275.2	15312.1	15716.8	15016.9
ENSG00000172057	ORMDL3	118.348	-1.80006	6.03545e-24	6.67388e-23	220.5	204	167	147.3	45.8	48.3	55.1	58.7	1891.21	-1.43746	5.8043e-107	2.07547e-105	3002.9	2723.3	2647.8	2681.5	995.2	1033.6	978.3	1067.1
ENSG00000085840	ORC1	558.153	1.1497	6.33161e-24	6.99632e-23	380.1	366.5	319.3	318.1	853.3	771.3	812.4	644.2	1453.86	0.626723	5.81567e-12	2.39328e-11	1364.4	993.6	1081.7	1131.1	1804.9	1783.9	1648.6	1822.8
ENSG00000136802	LRRC8A	409.844	1.38166	6.54794e-24	7.23014e-23	249.3	227.2	238.1	193.4	598.5	534.4	737.6	500.2	2343.51	2.81266	4.92929e-189	4.75158e-187	705.1	556.3	488.1	583.7	4305.8	3928.5	4305.2	3875.3
ENSG00000126821	SGPP1	124.32	-1.72744	6.80416e-24	7.50763e-23	205	149.4	211	202.2	48.5	64.4	62.7	51.2	677.638	-0.97171	1.35198e-24	9.39132e-24	832.7	833.8	867.9	1055.7	440.8	470.3	434.9	485.2
ENSG00000044090	CUL7	337.96	-1.05032	6.93584e-24	7.64741e-23	467.7	429.1	436.7	490.9	221.1	215.1	220.5	222.6	924.249	-0.561227	2.59715e-18	1.42965e-17	1106.8	1127.1	1057.3	1116.7	771.4	759.3	730.7	724.7
ENSG00000185920	PTCH1	154.653	-1.89699	7.12218e-24	7.84722e-23	202.8	346.3	195.2	232.7	71.4	60.6	64.6	63.5	494.86	-1.87171	2.24253e-47	2.86677e-46	951.2	675.2	631.5	854	222.7	195.2	211.8	217.3
ENSG00000129084	PSMA1	614.024	1.05063	7.41853e-24	8.16785e-23	355.7	409.9	426.5	403.5	922	808.3	856.7	729.4	785.06	0.544642	3.69742e-12	1.53793e-11	665.6	602.5	639.6	646.4	851.3	895.2	974.8	1005
ENSG00000102893	PHKB	418.699	-1.07358	7.65192e-24	8.41876e-23	551.9	642.2	547.3	531.2	265.6	250.2	268.7	292.7	3734.46	-0.717625	1.76064e-36	1.74112e-35	4471.8	4484.6	4919.4	4700.5	2838.3	2687.4	2841.3	2932.4
ENSG00000151694	ADAM17	441.752	-1.37618	7.82757e-24	8.60583e-23	588.5	553.3	596.9	818.8	217	254	276.3	229.3	1744.12	-0.783774	1.08392e-35	1.04994e-34	2313.1	2180.2	2225.6	2113	1189.7	1274.9	1309.1	1347.4
ENSG00000124767	GLO1	1529.15	1.09018	8.21148e-24	9.02143e-23	897.6	890.6	1040.4	1075.1	2078.6	2288.5	2235.6	1727	5650.86	0.59595	7.57531e-19	4.26537e-18	4525.4	4055.2	4518	4892.8	6387.3	6896.7	6862.1	7069.4
ENSG00000130816	DNMT1	1999.95	0.869572	8.31758e-24	9.13143e-23	1523.8	1453	1421.7	1257.7	2669	2481.8	2753.3	2439.3	1700.42	1.18123	7.82383e-36	7.61322e-35	1021.4	936.8	957.2	1239.5	2138.8	2483.9	2310.1	2515.5
ENSG00000087302	C14orf166	2289.12	1.17379	8.87606e-24	9.7306e-23	1198	1283.4	1575.2	1558.1	2732.4	3383.9	3634.1	2948.1	3277.77	0.379106	2.60024e-09	9.26222e-09	3103.6	2634.7	2792.1	2867.1	3623.2	3685.6	3614.8	3901
ENSG00000221983	UBA52	431.708	1.25827	8.87547e-24	9.7306e-23	260.4	258.5	302.4	196.4	552.7	601.7	622.3	659.3	6456.62	-0.303302	1.10517e-05	3.0421e-05	7822.8	6705.7	6700.3	7304	6202.9	5821.9	5472.6	5622.7
ENSG00000145864	GABRB2	34.6436	-4.45226	9.61173e-24	1.05296e-22	92	57.6	48.5	68.7	4	2.8	2.5	0.9	261.597	-4.23765	7.85386e-113	3.06198e-111	368.5	516.6	561.1	543.1	27	28.8	21.9	25.7
ENSG00000128708	HAT1	1000.03	0.800631	1.17079e-23	1.28168e-22	751.4	734.1	709.7	722.6	1214.5	1329.5	1313.6	1224.9	1294.65	0.87631	1.33629e-37	1.36218e-36	916.8	860.2	1005.9	865.9	1655.3	1677.6	1657.3	1718.1
ENSG00000278615	C11orf98	203.772	1.2468	1.18981e-23	1.30156e-22	119.7	117.1	111.7	133.5	273.6	290	290.9	293.7	3.47914	1.56474	0.0317214	0.0560677	1.3	1.3	2.7	0.8	4.5	6.6	3.5	7.1
ENSG00000241343	RPL36A	86.7634	2.02739	1.24527e-23	1.36125e-22	34.4	44.4	30.5	25.5	144.2	118.5	135.6	161	193.257	0.179581	0.139141	0.207316	173.4	174.4	203.9	172.8	190	221.5	186.4	223.5
ENSG00000162105	SHANK2	315.395	-1.23587	1.27328e-23	1.39089e-22	424.4	462.5	459.2	424.1	221.1	197.1	186.9	147.8	629.702	-1.3843	1.54936e-40	1.69604e-39	983.1	995	753.3	914.2	373.3	364.8	312.4	341.5
ENSG00000152234	ATP5A1	6190.69	0.721712	1.27643e-23	1.39332e-22	4367.4	4779	4918.6	4621.3	7966.6	7706.8	7907.5	7258.4	15204.2	0.122775	0.0751683	0.121102	15311.6	12814.2	14542.6	15556.2	15574.6	16075.6	15203.1	16555.9
ENSG00000163617	CCDC191	36.8529	-3.31739	1.28527e-23	1.40198e-22	63.2	60.6	68.8	77.6	5.4	9.5	7	2.8	176.038	-3.59868	3.3625e-77	7.51917e-76	280.5	389.8	354.5	279.6	19.1	35.4	25.4	23.9
ENSG00000142192	APP	9403	-1.14654	1.35411e-23	1.47601e-22	11970.7	11516.9	13515.6	14866.3	5254.4	5166.3	7060.3	5873.4	14750.4	0.488814	1.89506e-16	9.68867e-16	11765.5	11654.1	12338.7	13329.6	16467.5	17420.5	17925.4	17102.3
ENSG00000136891	TEX10	858.751	1.00262	1.4012e-23	1.52626e-22	527.5	576.6	612.7	569.4	1129.6	1132.4	1305.3	1016.5	3374.18	1.16619	1.52143e-88	4.14234e-87	2056.8	1917.2	2160.6	2175.7	4498.1	4710.1	4743.6	4731.3
ENSG00000143621	ILF2	2572.37	0.844924	1.5071e-23	1.64044e-22	1846.3	1985.1	1826.8	1693.6	3661.1	3214.3	3226.6	3125.2	6529.81	0.558799	7.21261e-12	2.95753e-11	6237.9	4848	5006.9	5026.7	7846.9	7807.6	7364.4	8100.1
ENSG00000196449	YRDC	157.798	1.64886	1.5092e-23	1.64157e-22	64.3	78.8	76.7	83.5	257.5	187.6	283.9	230.2	473.763	1.41556	1.03297e-59	1.70934e-58	279.3	229.9	261.6	260.1	697.2	670.4	721	670.6
ENSG00000104907	TRMT1	285.339	1.22437	1.51556e-23	1.64731e-22	199.5	176.7	138.8	167.9	389.6	380	418.2	412.1	1091.73	1.53893	3.88172e-81	9.30925e-80	628.6	500.8	524.1	580.4	1617.1	1619.2	1721.2	1542.5
ENSG00000115053	NCL	19176	1.09142	1.53807e-23	1.6706e-22	11644.9	11981.3	13467.1	11826.7	22456	25350.2	32302.2	24379.2	13652.2	0.191072	0.046718	0.0793806	13690.9	13486.8	12960.3	10856.5	14234.2	14636	12519.3	16833.5
ENSG00000106305	AIMP2	457.424	1.26139	1.54576e-23	1.67775e-22	303.6	219.1	306.9	246.4	669.9	609.3	724.3	579.8	874.854	1.58007	2.27092e-58	3.6563e-57	496	405.6	364.5	485.5	1383.2	1231.3	1285.4	1347.4
ENSG00000136522	MRPL47	568.649	1.08754	1.57117e-23	1.70412e-22	305.9	398.8	369	378	829	807.4	778.1	683	1180.48	1.16642	8.79801e-78	1.98378e-76	716.6	700.3	776.7	712.5	1639.6	1631.5	1641.6	1625
ENSG00000148334	PTGES2	214.24	1.25572	1.61094e-23	1.74602e-22	125.2	114.1	141	125.7	273.6	314.6	309.9	309.8	1037.65	1.20487	3.03488e-35	2.90759e-34	738.3	627.6	516.9	630.3	1483.2	1532.7	1418.5	1353.6
ENSG00000168772	CXXC4	45.7714	-2.70273	1.61643e-23	1.75074e-22	89.8	65.6	86.9	76.6	13.5	10.4	12	11.4	865.243	-2.06264	1.53657e-108	5.65738e-107	1225.4	1400.6	1598.6	1361.5	345.2	332.7	345.6	312.2
ENSG00000017797	RALBP1	564.317	-1.18992	1.62132e-23	1.75479e-22	656.1	880.5	797.8	808	300.6	379	313.7	378.9	4337.1	-0.703751	1.31571e-28	1.04339e-27	5942	5018.4	5164.8	5376.6	3330.8	3264.7	3235.1	3364.4
ENSG00000185627	PSMD13	965.342	0.908277	1.67214e-23	1.80851e-22	670.5	669.4	728.9	611.7	1346.6	1250.8	1152.6	1292.1	2257.31	0.790787	8.22958e-24	5.55338e-23	1919	1523.5	1567.9	1603.8	2912.5	2764	2761.7	3006
ENSG00000138759	FRAS1	2316.21	-1.09727	1.80482e-23	1.95063e-22	2902.4	2682.8	3444.9	3605.2	1652.6	1317.2	1496.1	1428.6	7890.75	-0.0647578	0.329996	0.424499	7140.6	8122.2	8542.4	8462.2	7611.9	7885.8	7430.9	7929.8
ENSG00000167123	CERCAM	42.3858	-3.04289	1.81748e-23	1.96293e-22	85.3	59.6	79	79.5	9.4	14.2	6.3	5.7	204.164	-4.25025	6.29804e-109	2.33616e-107	445	400.4	325.7	383	19.1	21.4	18.4	20.4
ENSG00000187479	C11orf96	37.0137	-3.58299	1.9217e-23	2.07402e-22	63.2	51.5	94.8	65.8	5.4	5.7	5.1	4.7	54.8729	-4.36532	1.29786e-30	1.09886e-29	158.1	88.5	72.2	101.7	5.6	4.9	3.5	4.4
ENSG00000131236	CAP1	2190.23	1.10618	1.95645e-23	2.11005e-22	1309.9	1252.1	1573	1414.8	3068	2718.7	3551	2634.5	5372.01	0.575897	1.05317e-10	4.05241e-10	5173.1	4137.1	3705.1	4237	6587.5	6214	6395.7	6526.6
ENSG00000138760	SCARB2	383.644	-1.31049	1.99161e-23	2.14645e-22	482.1	496.8	528.1	679.4	248	210.4	197.1	227.4	2420.19	-0.373128	4.29231e-08	1.41726e-07	2652.2	2513.2	2793.1	2964.5	2041	2081.2	2064.2	2252.1
ENSG00000141682	PMAIP1	225.886	3.84891	2.0479e-23	2.20556e-22	15.5	51.5	15.8	21.6	357.2	396.1	424.6	524.8	891.675	3.39445	1.001e-165	7.39848e-164	216.8	124.2	140.7	137.3	1565.3	1615.9	1568.1	1765.1
ENSG00000203880	PCMTD2	225.974	-1.36949	2.09029e-23	2.24964e-22	316.9	317.1	282.1	385.8	138.8	123.2	110.3	133.6	2062.63	-0.937771	1.98653e-43	2.31498e-42	2628	2591.1	2877.9	2747.6	1280.8	1424	1451.7	1499.9
ENSG00000049239	H6PD	87.8849	-1.89571	2.10669e-23	2.26569e-22	147.4	110.1	142.2	155.1	41.8	33.2	35.5	37.9	485.202	-1.20894	1.86268e-50	2.54271e-49	683.5	660.7	678.4	686.3	303.6	271.8	291.4	306
ENSG00000071462	WBSCR22	517.16	1.01766	2.17055e-23	2.33273e-22	326.9	320.1	363.3	358.4	621.4	688	762.9	696.3	822.987	1.27654	2.08893e-52	2.98279e-51	541.9	465.1	432.1	485.5	1202.1	1172.8	1209.3	1075
ENSG00000128944	KNSTRN	612.028	0.970293	2.29721e-23	2.46712e-22	397.8	417	436.7	401.6	845.2	822.5	863	712.4	1249.32	0.994189	3.38205e-47	4.30503e-46	877.3	746.6	819.2	892.1	1666.5	1665.3	1653	1674.7
ENSG00000113119	TMCO6	65.1315	-2.06663	2.30935e-23	2.47843e-22	100.8	102	111.7	107	24.3	26.5	22.2	26.5	271.553	-1.36308	1.72526e-36	1.7067e-35	369.8	421.5	405.1	367.7	172.1	149.1	140	147.2
ENSG00000141579	ZNF750	49.3571	-7.17444	2.33339e-23	2.50246e-22	76.5	133.3	94.8	90.3	0	0	0	0	73.4991	-6.12869	4.03338e-37	4.05599e-36	156.8	120.2	140.7	163.5	2.2	0	1.8	2.7
ENSG00000164543	STK17A	189.122	1.35349	2.55408e-23	2.73723e-22	108.6	122.2	99.3	94.3	281.7	261.5	295.3	250.1	471.357	1.89239	7.21974e-77	1.60363e-75	241	171.8	190.4	196.6	726.4	702.5	799.8	742.4
ENSG00000156475	PPP2R2B	36.681	3.78852	2.56327e-23	2.74516e-22	2.2	9.1	3.4	2.9	58	68.2	78.6	71	382.937	3.5987	4.7806e-169	3.71788e-167	70.1	47.6	51.4	62.7	651.1	736.3	695.7	748.6
ENSG00000159228	CBR1	338.526	1.33804	2.67881e-23	2.86689e-22	196.2	203	203.1	164.9	439.4	402.7	564.6	534.3	814.348	1.87088	5.82978e-18	3.16757e-17	490.9	247.1	284.2	362.6	1337.1	1382.8	1158.6	1251.6
ENSG00000071539	TRIP13	256.774	1.21641	2.6851e-23	2.87162e-22	147.4	166.6	165.9	137.5	327.6	393.3	344.7	371.3	1022.34	1.5097	1.32434e-86	3.50015e-85	543.2	461.1	538.6	574.4	1582.2	1463.5	1506	1509.7
ENSG00000072682	P4HA2	199.287	-1.71028	2.71318e-23	2.89961e-22	277	347.3	295.6	306.3	66.1	74.9	94.4	132.6	357.459	-0.590916	1.31686e-07	4.21718e-07	380	371.3	474.5	489.7	289	267.7	302.8	284.7
ENSG00000100591	AHSA1	856.607	0.817969	2.93219e-23	3.13149e-22	653.8	592.7	643.2	591	1062.2	1083.1	1120.3	1106.5	1632.16	0.767179	6.66656e-33	5.9991e-32	1286.6	1177.3	1191.7	1177.7	2061.2	2068	1924.2	2170.5
ENSG00000011260	UTP18	676.471	0.869162	3.04269e-23	3.24723e-22	446.6	499.8	484.1	481.1	915.3	890.7	868.1	826.1	2018.54	1.05271	2.41002e-58	3.87607e-57	1429.4	1189.2	1326.2	1304.7	2702.2	2770.5	2643.5	2782.5
ENSG00000110955	ATP5B	6773.57	0.906325	3.22646e-23	3.44096e-22	4238.8	5418.2	4782	4394.5	9431.8	8855.3	8792.1	8275.8	15086.5	0.633605	3.97321e-12	1.64965e-11	14541.4	11179.8	10936.7	10627.8	18884.1	18159.3	18250	18112.6
ENSG00000084754	HADHA	1162.75	0.870007	3.23701e-23	3.44981e-22	782.4	871.4	865.5	766.8	1592	1374	1497.3	1552.7	5861.37	0.447932	3.71597e-13	1.62699e-12	5245.8	4485.9	5044.8	5051.2	6960.8	6513.8	6639	6949.7
ENSG00000140396	NCOA2	488.137	-0.963318	3.60486e-23	3.83916e-22	617.3	645.2	660.1	661.7	334.3	295.7	357.4	333.5	2995.53	-0.597262	1.715e-21	1.06935e-20	3359.9	3675.9	3760.2	3633	2304.1	2441.9	2255	2534.2
ENSG00000110172	CHORDC1	232.557	1.23995	3.81301e-23	4.05802e-22	141.8	154.5	124.1	131.6	300.6	357.2	314.3	336.3	2307.59	1.28803	3.04606e-54	4.52518e-53	1240.7	1401.9	1494	1222.6	2962	3222.7	3504.6	3412.3
ENSG00000099797	TECR	558.786	-1.11052	3.89012e-23	4.13721e-22	884.3	761.3	707.5	706.9	306	391.4	339.6	373.2	731.684	-0.822018	7.32266e-23	4.78003e-22	874.7	1000.2	843.5	1020.9	537.5	525.4	519.8	531.3
ENSG00000157625	TAB3	83.3782	-1.94029	4.34763e-23	4.62057e-22	145.2	115.1	128.6	139.4	44.5	37.9	29.8	26.5	1389.83	-1.17076	8.07005e-52	1.14246e-50	1658.9	2000.5	2019.9	2019.8	851.3	834.3	857.5	876.4
ENSG00000102030	NAA10	303.601	1.37604	4.53155e-23	4.81269e-22	175.1	141.4	206.5	152.2	426	372.4	502.5	452.8	281.03	1.39524	3.44821e-39	3.66554e-38	168.3	140.1	150.7	158.4	429.6	403.6	372.8	424.9
ENSG00000105993	DNAJB6	677.643	0.991158	4.61759e-23	4.90067e-22	392.3	503.9	464.9	448.7	986.7	867.1	866.2	891.4	4485.65	1.16262	1.82699e-83	4.573e-82	2709.6	2691.5	2646	3024.6	5938.6	6240.3	6296	6338.5
ENSG00000106771	TMEM245	494.388	-1.12896	4.71629e-23	5.00195e-22	653.8	634.1	611.6	813.9	330.3	314.6	287	309.8	3759.41	-0.718274	2.37443e-43	2.75945e-42	4709	4681.5	4877.9	4441.2	2795.6	2904.8	2792.3	2873
ENSG00000171703	TCEA2	173.278	-1.5327	4.76914e-23	5.05449e-22	240.5	236.3	253.9	300.4	79.5	91.9	72.9	110.8	311.247	-0.947589	2.52318e-20	1.50101e-19	410.6	416.2	363.6	450.7	202.4	205.1	219.6	221.8
ENSG00000171603	CLSTN1	1185.99	-1.18976	4.77673e-23	5.05903e-22	1644.6	1381.3	1717.4	1863.4	705	633	874.5	668.8	1088.75	-0.300618	0.00102074	0.00229775	1235.6	1135	1042.9	1392	1044.7	954.5	972.2	933.1
ENSG00000163735	CXCL5	43.0017	5.83381	4.97386e-23	5.26417e-22	1.1	1	0	1	84.9	103.3	55.1	97.6	668.424	6.44262	7.97355e-220	9.38736e-218	7.7	17.2	16.2	16.1	1308.9	1258.4	1447.3	1275.5
ENSG00000141337	ARSG	40.0256	-3.10373	5.10619e-23	5.4005e-22	87.5	75.7	59.8	63.8	12.1	7.6	5.1	8.5	380.608	-2.72	4.74661e-151	2.9578e-149	668.2	654.1	658.6	661.7	118.1	92.2	95.4	96.7
ENSG00000113643	RARS	1042.45	0.792635	5.14208e-23	5.4347e-22	782.4	778.5	771.8	717.7	1353.4	1370.2	1319.9	1245.7	3665.42	0.867464	9.4437e-56	1.44399e-54	2629.3	2416.7	2578.3	2749.3	4724.1	4664.8	4755.9	4804.9
ENSG00000114739	ACVR2B	316.129	-1.21324	5.23059e-23	5.52443e-22	458.8	380.7	440.1	491.9	184.7	183.8	216.7	172.4	8262.37	-0.526548	7.5603e-25	5.29487e-24	10049.2	9689.3	9891.2	9393.3	6389.5	6956	6781.6	6948.8
ENSG00000162734	PEA15	247.288	1.59905	5.30317e-23	5.59722e-22	146.3	117.1	112.8	112.9	384.2	283.3	474	347.7	1628.29	2.03926	2.19327e-132	1.07096e-130	733.2	627.6	572.9	615.9	2816.9	2421.3	2612	2626.4
ENSG00000180817	PPA1	549.642	0.931521	5.36492e-23	5.65849e-22	338	389.8	402.8	380	713.1	760.9	704	708.6	3003.42	0.344143	1.6337e-06	4.82848e-06	2584.7	2316.3	2805.7	2872.1	3358.9	3376.7	3306.8	3406.1
ENSG00000134910	STT3A	1330.03	-0.791149	5.54679e-23	5.84629e-22	1717.7	1636.8	1729.8	1659.2	1058.2	907.8	992.9	937.8	3529.02	0.0582472	0.32034	0.414818	3417.3	3454	3268.5	3691.4	3436.5	3581.8	3627.1	3755.6
ENSG00000102119	EMD	427.78	1.06115	5.71979e-23	6.02448e-22	257.1	309	265.2	273.9	594.5	635.8	531.6	555.1	369.707	0.605223	1.94758e-08	6.59135e-08	309.9	285.4	249	327	501.5	412.6	433.1	439.1
ENSG00000104133	SPG11	741.879	-0.848446	5.73254e-23	6.03376e-22	958.6	982.5	915.1	961.2	504.1	537.3	505	571.2	3244.31	-0.677948	3.99485e-25	2.8284e-24	3622.6	3908.5	4315	4124.4	2440.2	2443.6	2534.1	2566.1
ENSG00000168374	ARF4	800.6	1.05879	5.84757e-23	6.1506e-22	442.2	493.8	569.8	569.4	1059.5	1053.7	1214.1	1002.3	2720.48	1.30762	1.94095e-70	3.87747e-69	1616.8	1444.2	1460.6	1733.5	3653.6	3792.6	3983.2	4079.3
ENSG00000163132	MSX1	38.3406	-6.16381	5.93325e-23	6.23644e-22	94.2	63.6	65.4	81.5	1.3	0	0.6	0	122.275	-6.55353	7.13568e-51	9.85365e-50	290.7	243.1	202.1	233.8	3.4	3.3	0.9	0.9
ENSG00000168496	FEN1	487.368	1.07515	5.97336e-23	6.27429e-22	355.7	284.7	317.1	296.5	695.6	623.5	722.4	603.4	1548.95	1.06561	2.84078e-26	2.09185e-25	1247.1	960.6	862.5	937	2106.2	2138.9	1968.9	2170.5
ENSG00000138180	CEP55	308.966	1.0592	6.12221e-23	6.42622e-22	207.2	196.9	196.3	201.3	384.2	414.1	434.1	437.7	911.94	1.29905	4.25297e-76	9.30779e-75	527.9	545.7	498	537.1	1262.8	1242.8	1317.8	1363.3
ENSG00000060982	BCAT1	2411.11	0.917863	6.14016e-23	6.44065e-22	1811.9	1448.9	1759.1	1652.4	3077.4	3001.1	3495.3	3042.8	17729.4	1.50746	8.43895e-81	2.00769e-79	8014.1	10273.3	9712.5	8868.9	24848.6	25377.2	27745.2	26995
ENSG00000204217	BMPR2	126.496	-1.66812	6.42126e-23	6.73089e-22	174	187.8	204.2	208.1	41.8	55	63.4	77.7	2007.73	-0.0194791	0.743021	0.804636	1967.5	1967.5	2176	1972.4	1943.2	1993.1	2064.2	1978
ENSG00000102879	CORO1A	34.2395	4.12802	6.7268e-23	7.04634e-22	4.4	3	5.6	0	66.1	62.5	67.8	64.4	61.3211	3.32522	1.54814e-35	1.49329e-34	11.5	13.2	9.9	9.3	109.1	124.4	106.8	106.4
ENSG00000136928	GABBR2	56.2292	-3.16376	6.84034e-23	7.16036e-22	67.6	167.6	91.4	80.5	10.8	14.2	10.1	7.6	224.775	-2.32465	1.03363e-69	2.03084e-68	366	421.5	338.3	376.2	69.7	87.3	66.5	72.7
ENSG00000198668	CALM1	2841.35	0.978184	6.87896e-23	7.19587e-22	1753.2	2175.9	1862.9	1850.7	3597.8	4125.9	3312.8	4051.7	6735.92	1.2904	6.09221e-82	1.48496e-80	3966.9	3518.7	3802.6	4333.6	9433.6	9355.9	9795.3	9680.7
ENSG00000030582	GRN	563.991	-1.24842	7.14536e-23	7.46944e-22	902.1	680.6	858.7	743.2	281.7	303.2	392.9	349.6	622.417	1.07185	3.71908e-16	1.8763e-15	364.7	397.7	349.1	489.7	691.6	893.6	1017.7	775.2
ENSG00000255302	EID1	609.171	0.918107	7.2714e-23	7.59601e-22	407.8	414	442.3	422.2	754.9	746.7	818.7	866.8	2152.89	0.827969	2.83932e-30	2.36963e-29	1560.7	1538	1587.8	1518.3	2526.8	2642.9	2747.7	3101
ENSG00000167863	ATP5H	876.84	0.888996	7.88091e-23	8.22711e-22	575.2	609.9	613.8	659.8	1066.3	1226.2	1189.4	1074.3	2123.43	0.828876	2.61685e-21	1.61814e-20	1664	1304.2	1411	1732.6	2767.4	2642.1	2692.5	2773.7
ENSG00000089685	BIRC5	1024.57	0.98746	8.47225e-23	8.8384e-22	590.7	772.4	647.7	732.4	1321	1484.9	1323.1	1324.4	2834.48	1.3898	5.92079e-61	9.99187e-60	1789	1380.8	1410.1	1676.7	4194.5	4079.2	4197.6	3948
ENSG00000151892	GFRA1	50.7978	-2.84067	8.79924e-23	9.17327e-22	117.5	81.8	66.6	93.3	8.1	8.5	10.8	19.9	437.172	-0.300257	0.000868837	0.00197175	468	466.4	488.1	505	417.2	355	426.1	371.7
ENSG00000203780	FANK1	32.0068	-4.23541	8.86811e-23	9.23877e-22	45.4	77.7	66.6	55	4	1.9	2.5	2.8	152.6	-4.20044	2.3569e-90	6.64169e-89	261.4	301.3	316.7	279.6	16.9	10.7	20.1	14.2
ENSG00000118432	CNR1	40.2931	-3.40361	9.12029e-23	9.49503e-22	99.7	82.8	58.7	56	8.1	3.8	9.5	3.8	799.714	-2.25487	1.83984e-120	7.88511e-119	1099.1	1392.7	1420.9	1378.5	276.6	264.4	287	278.5
ENSG00000134352	IL6ST	68.0941	-2.07044	9.24803e-23	9.62147e-22	109.7	99	101.6	130.6	29.7	26.5	26	21.8	1090.81	-0.601886	1.18186e-11	4.79996e-11	1114.5	1364.9	1467.8	1313.2	827.6	831	928.4	879
ENSG00000143858	SYT2	43.2913	3.27645	9.77008e-23	1.01577e-21	6.6	15.1	3.4	4.9	58	91	79.2	88.1	108.795	3.29999	5.92721e-53	8.56198e-52	31.9	21.1	12.6	16.1	176.6	193.5	205.6	212.9
ENSG00000182606	TRAK1	140.356	-1.44373	9.85772e-23	1.02419e-21	189.5	217.1	195.2	219.9	74.1	86.2	71.6	69.2	1495.2	-0.455325	1.25764e-14	5.89365e-14	1655.1	1828.7	1676.2	1758.9	1249.3	1278.2	1260.9	1254.2
ENSG00000108179	PPIF	512.803	1.01467	1.0018e-22	1.04013e-21	362.4	299.9	354.3	341.7	680.7	683.2	752.2	628.1	684.712	0.953289	1.10867e-35	1.07357e-34	485.8	471.7	427.6	480.4	949.1	882.1	916.2	864.8
ENSG00000141985	SH3GL1	603.789	1.21639	1.05263e-22	1.09216e-21	381.2	339.3	378	354.4	736	744.8	1054.4	842.2	1184.99	1.78228	2.8722e-108	1.05359e-106	567.4	511.4	464.6	588.8	1888.1	1807.8	1876.1	1775.8
ENSG00000065548	ZC3H15	968.24	0.930959	1.07259e-22	1.11213e-21	650.5	647.2	661.2	704.9	1113.4	1428	1276.8	1263.7	2037.17	1.01649	5.13007e-55	7.73301e-54	1290.4	1327.9	1447	1321.7	2549.3	2779.6	2703	2878.3
ENSG00000077063	CTTNBP2	493.984	-1.41055	1.07828e-22	1.11726e-21	789	524	809	750.1	318.1	272	226.2	263.4	1900.92	-0.510644	1.94857e-11	7.82423e-11	1958.6	2481.5	2218.4	2279.9	1496.7	1613.4	1603.1	1555.8
ENSG00000165175	MID1IP1	543.552	1.2872	1.08067e-22	1.11899e-21	342.4	358.5	302.4	259.2	606.6	794.1	842.1	843.1	3037.87	1.08567	2.74738e-38	2.85233e-37	2183	1723	1795.3	2075.7	4194.5	4420.2	4085.6	3825.6
ENSG00000130413	STK33	70.7966	2.04037	1.13897e-22	1.17856e-21	23.3	34.3	22.6	28.5	111.9	115.6	107.1	123.2	476.86	1.80177	8.05003e-91	2.2836e-89	193.8	227.3	220.1	207.6	735.4	714.9	786.7	729.1
ENSG00000135723	FHOD1	199.791	1.26584	1.14295e-22	1.18187e-21	127.4	111.1	116.2	114.9	265.6	263.4	309.9	289.9	185.871	1.04399	1.46863e-16	7.53697e-16	128.8	129.5	96.5	131.3	263.1	247.9	246.8	243
ENSG00000165609	NUDT5	589.146	0.866147	1.14485e-22	1.18303e-21	387.9	419	443.5	418.2	765.7	752.4	778.1	748.4	1630.72	0.961465	1.33017e-38	1.39166e-37	1240.7	1037.2	1014	1134.5	2137.7	2179.2	2235.8	2066.7
ENSG00000278540	ACACA	1583.92	0.843788	1.19736e-22	1.23647e-21	1198	1171.3	1121.6	1040.7	2117.7	1895.2	2192.5	1934.4	5663.56	0.411853	5.36835e-21	3.27265e-20	4936	4836.1	4789.5	4880.9	6468.3	6629.1	6340.6	6428.1
ENSG00000151914	DST	1554.09	-1.05759	1.22504e-22	1.26334e-21	2121.1	2080	2024.3	2171.7	1232.1	869	895.4	1039.2	22067.7	0.157229	0.21262	0.297092	14707.2	22921.1	25862.8	19955.9	22723.2	22812.5	23816.2	23742.4
ENSG00000131203	IDO1	121.33	4.43688	1.22455e-22	1.26334e-21	5.5	17.2	3.4	8.8	318.1	275.8	145.7	196.1	377.431	4.55424	2.23057e-51	3.11777e-50	52.3	23.8	18	23.7	587	755.2	776.2	783.2
ENSG00000147573	TRIM55	37.9398	-3.93012	1.25092e-22	1.28916e-21	52.1	49.5	89.1	96.2	2.7	2.8	2.5	8.5	99.0352	-6.55101	2.01463e-43	2.34681e-42	169.6	187.6	219.2	209.3	2.2	0.8	3.5	0
ENSG00000183386	FHL3	133.376	2.00786	1.25785e-22	1.29544e-21	58.7	55.5	56.4	40.3	208.9	172.5	300.4	174.3	139.662	2.07365	3.14992e-45	3.82641e-44	51	51.5	49.6	60.2	227.2	220.7	237.1	220
ENSG00000170242	USP47	738.906	-0.853885	1.29379e-22	1.33155e-21	905.4	930	939.9	1028.9	545.9	536.3	498.1	526.7	3106.2	-0.720888	1.31576e-19	7.62918e-19	3453	3929.6	4416	3671.1	2197.3	2418.1	2375.8	2388.7
ENSG00000151849	CENPJ	389.628	-1.02549	1.29779e-22	1.33476e-21	485.4	583.6	512.3	511.5	238.6	260.6	256	269	2095.9	-0.976911	4.13327e-60	6.8587e-59	2677.7	2867.3	2921.2	2656.1	1360.7	1445.4	1393.1	1445.8
ENSG00000139055	ERP27	44.8021	-7.06781	1.30766e-22	1.34402e-21	97.5	75.7	80.1	105.1	0	0	0	0	173.515	-9.06785	8.00935e-34	7.39282e-33	321.3	354.1	336.5	376.2	0	0	0	0
ENSG00000100906	NFKBIA	231.918	-1.23985	1.31638e-22	1.35207e-21	314.7	298.9	365.6	328.9	126.7	137.4	155.2	127.9	627.723	-0.751615	9.68848e-13	4.15823e-12	805.9	660.7	740.7	942.1	477.9	484.3	440.1	470.1
ENSG00000108106	UBE2S	188.532	1.83911	1.35341e-22	1.38917e-21	96.4	97.9	75.6	56	299.3	300.4	216.1	366.6	2804.74	2.3082	1.10992e-114	4.37882e-113	1182	884	822.8	875.2	5053.6	4666.4	4572.1	4381.8
ENSG00000196576	PLXNB2	507.979	-1.1653	1.35889e-22	1.39386e-21	780.2	717.9	595.8	714.7	365.3	280.5	280.7	328.7	989.74	-0.222487	0.00103977	0.00233845	1150.2	1018.7	1042.9	1053.1	928.9	941.4	914.4	868.4
ENSG00000109184	DCUN1D4	245.277	1.26102	1.4321e-22	1.46798e-21	118.6	149.4	156.8	151.2	324.9	394.2	338.4	328.7	1377	1.01287	2.10163e-42	2.39294e-41	846.7	964.6	970.7	867.6	1686.8	1865.4	1874.4	1939.9
ENSG00000119318	RAD23B	1925.41	-0.882052	1.55241e-22	1.59023e-21	2241.9	2645.5	2423.7	2678.3	1405.9	1379.7	1417.5	1210.7	9084.61	-0.463258	9.73337e-16	4.80554e-15	9815.8	10301.1	10925	11081	7437.6	7381	7865.8	7869.5
ENSG00000165966	PDZRN4	40.1619	-6.53842	1.69146e-22	1.73151e-21	74.2	73.7	102.7	69.7	0	0.9	0	0	135.319	-6.70836	6.24651e-55	9.38269e-54	284.4	277.5	250.8	261.8	2.2	4.1	0.9	0.9
ENSG00000130707	ASS1	176.306	1.47596	1.70319e-22	1.74236e-21	78.7	100	107.2	84.4	311.4	241.6	257.9	229.3	1543.79	0.913878	7.68617e-11	2.98216e-10	1497	918.3	809.2	1053.1	2079.2	2059.8	1962.7	1970.9
ENSG00000178568	ERBB4	30.9058	-4.41785	1.7274e-22	1.76594e-21	65.4	43.4	59.8	69.7	1.3	3.8	1.9	1.9	221.1	-4.88897	2.58015e-95	7.85009e-94	297.1	455.9	516.9	444	10.1	14	15.8	15.1
ENSG00000175029	CTBP2	518.578	0.931852	1.75328e-22	1.7912e-21	350.2	359.5	384.8	329.9	726.6	653.8	655.2	688.7	3499.82	1.3902	1.28816e-146	7.62808e-145	2038.9	1865.7	1880.1	1944.4	5229	4947.3	5133.9	4959.2
ENSG00000169021	UQCRFS1	359.582	1.23146	1.75505e-22	1.79181e-21	254.9	226.2	186.2	191.5	428.7	540.1	525.3	523.9	1473.94	0.588037	3.41338e-09	1.20922e-08	1451.1	1092.7	1023	1144.6	1783.5	1685.1	1717.7	1893.7
ENSG00000197457	STMN3	180.909	1.85661	1.79053e-22	1.82681e-21	73.1	87.8	94.8	56	234.5	291.9	378.9	230.2	966.378	1.98612	5.8634e-89	1.60669e-87	480.7	334.3	350	391.4	1614.8	1576.3	1528.7	1454.7
ENSG00000132603	NIP7	231.26	1.15896	1.8176e-22	1.85321e-21	146.3	139.3	148.9	136.5	339.7	314.6	328.2	296.5	587.865	0.420589	5.75587e-07	1.75942e-06	561.1	483.6	481.7	487.2	638.7	669.6	650.2	730.9
ENSG00000104852	SNRNP70	1255.97	0.812824	1.8962e-22	1.93205e-21	957.5	884.5	953.5	850.2	1509.7	1543.6	1680.5	1668.2	2299.22	0.341746	7.74002e-10	2.83537e-09	2064.4	2082.4	1903.5	2065.6	2516.7	2639.6	2532.4	2589.2
ENSG00000107968	MAP3K8	29.8774	-4.1376	2.00104e-22	2.03752e-21	62.1	59.6	50.8	55	4	2.8	1.9	2.8	235.028	-3.41517	7.53398e-82	1.83489e-80	473.1	511.4	408.7	327.9	45	29.6	39.4	45.2
ENSG00000188167	TMPPE	91.1278	-2.04917	2.00446e-22	2.03964e-21	187.3	107	135.4	158.1	44.5	31.3	34.2	31.3	425.27	-0.887187	4.71035e-17	2.47055e-16	473.1	643.5	584.6	508.3	311.5	299.8	294.9	286.5
ENSG00000111261	MANSC1	71.1603	-2.34377	2.05429e-22	2.08897e-21	127.4	94.9	110.6	144.3	16.2	32.2	15.2	28.4	143.785	-2.30569	1.22263e-23	8.19286e-23	244.8	309.2	221.9	182.2	74.2	28	37.6	52.3
ENSG00000074071	MRPS34	696.982	1.09463	2.07681e-22	2.11046e-21	433.3	455.4	437.8	450.6	750.8	1045.2	960.6	1042.1	1812.72	1.41445	6.55282e-76	1.42886e-74	1031.6	890.6	1001.4	1025.2	2845	2775.5	2475.5	2457
ENSG00000169550	MUC15	44.3935	-7.04661	2.17037e-22	2.20407e-21	100.8	64.6	84.6	105.1	0	0	0	0	223.015	-8.68495	2.89922e-45	3.5233e-44	387.6	438.7	507	449	0	0	0.9	0.9
ENSG00000173812	EIF1	738.579	1.25734	2.32496e-22	2.35949e-21	466.5	359.5	410.7	500.7	1168.7	967.5	1174.8	860.2	2030.21	0.764696	1.35695e-29	1.111e-28	1657.6	1382.1	1542.7	1433.5	2623.5	2482.3	2586.6	2533.3
ENSG00000162702	ZNF281	789.028	1.02171	2.32765e-22	2.36066e-21	523.1	604.8	485.2	468.3	1012.3	1067	1171	980.5	3004.91	1.40323	1.82262e-96	5.63161e-95	1767.3	1514.2	1675.3	1634.3	4006.7	4447.4	4487.3	4506.9
ENSG00000111875	ASF1A	348.7	1.19924	2.40001e-22	2.43243e-21	192.8	203	209.9	238.6	479.9	544.9	513.3	407.3	1294.14	1.16558	8.33178e-66	1.54143e-64	796.9	788.8	828.2	776.1	1761	1662.8	1905.9	1833.4
ENSG00000104368	PLAT	44.5535	4.27912	2.50167e-22	2.53379e-21	2.2	6.1	3.4	2.9	84.9	45.5	143.2	68.2	245.473	7.78632	7.45691e-59	1.21439e-57	1.3	0	0.9	3.4	516.2	438.1	532	471.9
ENSG00000163703	CRELD1	82.2816	-1.79632	2.56759e-22	2.59883e-21	141.8	133.3	115.1	122.7	33.7	39.8	36.8	35.1	273.568	-1.00597	2.27324e-20	1.35584e-19	392.7	346.2	367.2	355.8	190	198.5	185.5	152.6
ENSG00000169564	PCBP1	2356.33	0.930804	2.59458e-22	2.62442e-21	1808.6	1593.3	1629.4	1446.2	3359.2	3003.9	2747.6	3262.6	1241.67	0.13671	0.30177	0.395535	1563.3	1230.2	1058.2	883.7	1278.6	1288.9	1258.3	1372.2
ENSG00000115596	WNT6	43.1077	-7.02388	2.70786e-22	2.73719e-21	83.1	74.7	86.9	100.1	0	0	0	0	64.4647	-7.36764	4.9235e-25	3.47351e-24	153	141.4	100.1	120.3	0	0	0.9	0
ENSG00000166582	CENPV	309.604	1.19651	2.7297e-22	2.75745e-21	200.6	189.8	185.1	177.7	380.1	443.5	503.1	396.9	1589.16	1.27581	9.65721e-79	2.2161e-77	1021.4	878.7	889.5	926	2295.2	2346.4	2204.2	2151.9
ENSG00000143164	DCAF6	167.854	-1.32608	2.82699e-22	2.85384e-21	242.7	224.2	225.7	268	93	103.3	89.3	96.6	1501.87	-1.20888	1.18773e-67	2.25623e-66	1994.3	2159.1	2273.4	1962.2	895.1	877.9	910.1	942.9
ENSG00000073712	FERMT2	1328.89	1.15536	2.84296e-22	2.86807e-21	690.4	771.4	951.2	874.8	1904.7	1703.8	2136.7	1598.1	4539.85	1.83954	2.41625e-162	1.71358e-160	2123.1	1789.1	2017.2	1992.7	6762.9	6784.7	7414.3	7434.9
ENSG00000118640	VAMP8	121.995	-1.59407	2.85504e-22	2.87836e-21	164	179.7	215.5	174.8	58	58.8	53.2	72	818.111	-1.79263	1.11047e-15	5.46179e-15	1634.7	1386.1	1258.5	815	414.9	310.5	356.1	369
ENSG00000076706	MCAM	97.9883	2.20911	2.99751e-22	3.02001e-21	32.1	40.4	38.4	26.5	175.2	115.6	219.2	136.4	1253.92	4.41986	3.01039e-76	6.61264e-75	164.5	74	100.1	94	2660.6	2037.6	2610.3	2290.2
ENSG00000126088	UROD	588.979	1.06606	3.0064e-22	3.02697e-21	402.3	338.3	414.1	368.2	800.7	727.8	916.9	743.6	1300.65	1.07854	3.39903e-45	4.1223e-44	958.9	831.1	767.7	789.6	1815	1771.5	1716.8	1754.5
ENSG00000172270	BSG	5795.31	-0.849845	3.13719e-22	3.15657e-21	7300.8	7047.9	8050.9	7438.1	3875.5	3841.6	4710.6	4097.2	5540.79	0.906388	2.11069e-19	1.21088e-18	3802.4	3580.8	3274.8	4747.1	6870.8	7421.3	7745.1	6884
ENSG00000184564	SLITRK6	37.3599	-5.80982	3.15462e-22	3.17203e-21	82	37.4	79	97.2	2.7	0	0.6	0	213.169	-5.08928	1.5258e-88	4.15046e-87	293.3	371.3	518.7	476.1	7.9	10.7	13.1	14.2
ENSG00000179820	MYADM	531.705	-1.06535	3.26685e-22	3.28057e-21	766.9	718.9	750.4	643.1	388.2	290	359.9	336.3	479.687	0.486959	0.000185614	0.000453507	343	385.8	334.7	530.4	567.9	575.7	574	526
ENSG00000156697	UTP14A	506.419	1.20467	3.26603e-22	3.28057e-21	310.3	265.6	339.6	309.3	715.8	648.2	849.7	612.9	1988.78	0.832205	9.71682e-33	8.70451e-32	1583.7	1317.4	1405.5	1414	2620.1	2621.5	2383.6	2564.3
ENSG00000184363	PKP3	296.242	-1.0685	3.27099e-22	3.28257e-21	414.5	388.7	408.5	393.7	210.3	178.1	200.9	175.3	655.155	-0.342508	2.1221e-05	5.7058e-05	767.6	771.7	720.8	672.7	605	567.5	602.9	533.1
ENSG00000165655	ZNF503	44.1061	-6.22663	3.4561e-22	3.46607e-21	66.5	172.7	56.4	55	1.3	0.9	0	0	95.2891	-6.42808	4.20564e-37	4.22493e-36	298.4	136.1	124.5	196.6	3.4	1.6	0.9	0.9
ENSG00000141076	UTP4	614.229	1.01173	3.48692e-22	3.49468e-21	379	444.3	427.7	377	834.4	795	917.5	738.9	1442.62	1.20536	4.58607e-29	3.67898e-28	1026.5	778.3	972.5	710	2191.7	1978.3	1975	1908.8
ENSG00000136930	PSMB7	1534.5	1.17924	3.61477e-22	3.62045e-21	942	865.3	941.1	1005.4	2075.9	1890.5	2724.8	1831.2	2015.53	-0.54379	2.50426e-07	7.86502e-07	2992.7	2304.4	2105.6	2167.2	1710.4	1697.4	1474.5	1672
ENSG00000080823	MOK	33.2225	-4.27393	3.65939e-22	3.66274e-21	53.2	42.4	66.6	92.3	4	1.9	2.5	2.8	194.275	-3.6959	3.22429e-111	1.23761e-109	344.3	350.2	378	371.1	30.4	22.2	34.1	23.9
ENSG00000237515	SHISA9	68.3685	2.41237	3.68284e-22	3.6838e-21	21.1	24.2	21.4	17.7	141.5	85.3	141.9	93.8	1113.53	1.60802	9.68618e-94	2.87363e-92	501.1	589.3	595.4	511.7	1750.9	1578	1714.2	1667.6
ENSG00000106153	CHCHD2	1248.31	1.30755	3.78504e-22	3.78356e-21	715.9	706.8	661.2	781.5	1790.1	1571.1	2338.8	1421	3002.88	1.49069	3.21035e-74	6.81078e-73	1754.6	1452.1	1390.2	1701.3	4630.8	4429.3	4502.1	4162.7
ENSG00000069849	ATP1B3	1001.21	0.842497	3.9208e-22	3.9167e-21	678.2	689.6	751.5	748.1	1174.1	1372.1	1321.8	1274.1	1471.02	0.698828	7.25683e-14	3.27751e-13	1373.3	1062.3	1027.5	1025.2	1819.5	1755.1	1796.5	1908.8
ENSG00000168209	DDIT4	1813.78	-1.23847	4.01114e-22	4.00434e-21	2092.3	2436.5	3030.8	2639.1	1182.2	1231.9	872.6	1025	2889.49	-0.223939	0.0119265	0.0228392	3219.7	2814.4	2987.9	3430.5	2635.9	2347.2	3053.9	2626.4
ENSG00000176928	GCNT4	35.4461	4.66858	4.09878e-22	4.08916e-21	2.2	1	2.3	2.9	51.2	65.4	98.9	59.7	1927.51	5.9313	0	0	71.4	58.1	58.6	59.3	3811	3541.4	3937.7	3882.4
ENSG00000081051	AFP	43.6731	6.10945	4.42393e-22	4.41067e-21	1.1	0	0	1	107.8	61.6	119.1	58.7	254.968	8.00733	6.19375e-56	9.51455e-55	0	0	0.9	3.4	574.6	425	532	503.8
ENSG00000135766	EGLN1	160.607	-1.46357	4.83468e-22	4.81705e-21	218.3	227.2	257.3	237.6	101.1	89.1	65.3	89	1056.68	-0.764627	1.51933e-22	9.8423e-22	1229.2	1297.5	1457.9	1336.1	751.2	728.9	833	819.6
ENSG00000144857	BOC	31.9535	-3.56524	4.88792e-22	4.86693e-21	65.4	53.5	49.6	68.7	5.4	5.7	4.4	2.8	221.601	-1.81244	3.77921e-47	4.80442e-46	293.3	360.7	367.2	360.1	88.8	94.7	97.1	110.9
ENSG00000123636	BAZ2B	250.197	-1.20969	5.68951e-22	5.6614e-21	398.9	330.2	328.4	343.6	129.4	170.6	150.8	149.7	3777.09	-0.462792	6.60644e-06	1.85414e-05	3371.4	4674.9	5045.7	4422.6	3028.3	3156.8	3235.1	3281.9
ENSG00000115840	SLC25A12	83.6534	1.78722	5.74132e-22	5.70923e-21	37.7	41.4	29.3	40.3	125.4	132.7	131.8	130.7	356.696	1.52903	7.85116e-53	1.13082e-51	181.1	158.6	183.1	206.7	501.5	534.5	542.5	545.5
ENSG00000075568	TMEM131	373.891	-1.16007	5.93832e-22	5.9013e-21	489.8	493.8	507.8	578.3	237.2	240.7	257.9	185.7	1244.26	-0.567622	1.70447e-20	1.0207e-19	1405.2	1515.6	1528.2	1493.7	1006.4	970.2	1036.9	997.9
ENSG00000154473	BUB3	1016.44	0.904101	6.04659e-22	6.00499e-21	703.7	788.6	710.9	624.4	1442.3	1285.9	1295.8	1279.8	3288.25	0.509438	4.317e-16	2.1706e-15	2700.7	2608.3	2749.7	2792.5	3639	3891.4	3712	4212.4
ENSG00000062038	CDH3	1261.01	-1.19596	6.15991e-22	6.11357e-21	1965.9	1309.6	1824.6	1931.2	776.4	678.5	821.2	780.6	3080.33	0.308008	0.00336589	0.00705088	2107.8	2744.4	2893.2	3257.6	3390.4	3501.9	3386.4	3360.9
ENSG00000146918	NCAPG2	741.007	0.930944	6.27548e-22	6.22423e-21	508.7	552.3	478.4	496.8	935.5	1057.5	877.6	1021.2	1949.35	0.569967	2.17841e-14	1.00661e-13	1748.2	1601.5	1487.6	1444.5	2241.2	2386.8	2217.4	2467.6
ENSG00000114942	EEF1B2	496.44	1.65827	6.29895e-22	6.24347e-21	232.7	304.9	259.5	153.2	560.8	790.3	849.7	820.4	8339.72	0.283515	1.95957e-06	5.75052e-06	7993.7	7110.1	7138.7	7844.6	9602.3	8925.2	8931.6	9171.6
ENSG00000198088	NUP62CL	79.8558	-2.05296	6.47803e-22	6.41681e-21	127.4	105	121.9	160	35	36	22.2	31.3	410.317	-2.06341	4.33211e-73	9.03614e-72	572.5	673.9	717.2	686.3	152.9	135.1	158.4	186.3
ENSG00000115380	EFEMP1	103.435	-1.92941	6.56843e-22	6.50216e-21	162.9	118.1	180.5	197.3	36.4	51.2	46.9	34.1	225.198	-2.25926	2.82186e-44	3.35536e-43	325.2	302.6	432.1	432.1	69.7	74.9	66.5	98.5
ENSG00000129003	VPS13C	558.253	-1.02186	6.7483e-22	6.67589e-21	727	852.2	655.6	757	395	342.1	355.5	381.8	4159.77	-0.742257	9.2271e-13	3.96592e-12	4712.8	5694.9	6167.1	4263.3	2932.8	3187.3	3305.1	3014.9
ENSG00000143256	PFDN2	521.084	1.00016	6.80742e-22	6.73002e-21	289.2	375.6	374.6	348.5	679.4	693.6	731.2	676.4	238.226	-0.334243	0.0618128	0.101783	349.4	286.7	240	188.9	249.6	196.8	159.3	235.1
ENSG00000108344	PSMD3	1460.1	0.828866	7.12056e-22	7.03506e-21	1002.9	1119.8	1067.4	1012.2	2057	1732.2	1907.3	1781.9	3402.52	1.69514	1.69311e-154	1.10111e-152	1537.8	1506.3	1617.6	1747	5485.4	5196.8	5089.3	5039.9
ENSG00000060642	PIGV	85.6368	-1.83638	7.1307e-22	7.04053e-21	137.4	113.1	136.5	151.2	28.3	35.1	38	45.5	363.77	-1.023	3.27331e-30	2.72877e-29	484.5	462.5	483.6	519.4	237.3	231.4	249.4	242.2
ENSG00000166575	TMEM135	322.809	-1.37499	7.5006e-22	7.40098e-21	336.9	502.8	512.3	513.5	183.3	198	169.8	165.8	1920.9	-1.44846	1.69668e-92	4.95463e-91	2772.1	2599.1	3049.3	2829.8	949.1	1033.6	1089.4	1044.9
ENSG00000129187	DCTD	203.291	1.29292	7.70303e-22	7.59093e-21	120.8	95.9	120.7	133.5	257.5	300.4	301	296.5	875.95	1.28556	2.54119e-81	6.12395e-80	527.9	475.7	528.7	503.3	1241.5	1244.4	1239.1	1247.1
ENSG00000172575	RASGRP1	49.0082	-2.47523	7.69942e-22	7.59093e-21	85.3	63.6	91.4	93.3	14.8	16.1	13.3	14.2	265.34	-2.29534	1.70552e-68	3.28806e-67	404.2	453.2	442.1	465.1	96.7	107.1	65.6	88.7
ENSG00000047849	MAP4	2014.49	0.907316	8.058e-22	7.93563e-21	1352	1467.1	1517.7	1261.6	2884.7	2322.6	2722.2	2588.1	2860.87	0.832564	1.68477e-21	1.05095e-20	1859.1	2037.5	1905.3	2419.7	3495	3692.1	3974.5	3503.7
ENSG00000148358	GPR107	290.243	-1.03668	8.1229e-22	7.9944e-21	372.4	415	380.3	392.7	199.5	194.3	183.1	184.7	1431.78	-0.849863	1.0188e-27	7.84943e-27	1942	2023	1726.7	1680.9	1021.1	966.9	1011.6	1082.1
ENSG00000070269	TMEM260	110.938	-1.51996	8.28309e-22	8.14681e-21	149.6	168.6	167	172.8	60.7	55	53.2	60.6	1299.69	-0.890732	3.39207e-39	3.60973e-38	1585	1736.2	1807	1627.5	887.2	879.6	923.2	951.8
ENSG00000107651	SEC23IP	541.173	0.88003	8.409e-22	8.26003e-21	373.5	385.7	387	376	696.9	758.1	669.1	683	1191.59	0.281103	1.3802e-05	3.77161e-05	1023.9	1164.1	1061.8	1055.7	1293.2	1303.7	1274.1	1356.2
ENSG00000103415	HMOX2	359.848	1.22679	8.40877e-22	8.26003e-21	225	226.2	220	190.5	486.6	441.6	613.4	475.6	681.464	1.53352	5.81566e-80	1.36076e-78	387.6	323.7	320.3	366.9	1041.3	999.8	1011.6	1000.5
ENSG00000163811	WDR43	1020.01	0.864489	8.57331e-22	8.41603e-21	677.1	819.9	682.7	710.8	1241.5	1369.3	1315.5	1343.3	3847.42	1.12798	5.29342e-76	1.15662e-74	2304.1	2260.8	2512.5	2573.1	5067.1	5345.9	5257.3	5458.6
ENSG00000198728	LDB1	682.901	-0.808232	8.64656e-22	8.4825e-21	834.5	882.5	884.6	875.8	521.7	472.9	502.5	488.8	1584.08	-0.123309	0.0685454	0.111574	1662.8	1613.3	1588.7	1741.9	1518.1	1653.8	1443	1451.1
ENSG00000130700	GATA5	41.2867	-6.96193	8.67113e-22	8.50115e-21	94.2	68.7	94.8	72.7	0	0	0	0	196.552	-9.2147	3.25713e-35	3.11551e-34	464.1	360.7	352.7	394.8	0	0	0	0
ENSG00000164182	NDUFAF2	124.223	1.78239	8.84412e-22	8.6652e-21	56.5	58.6	44	62.8	141.5	228.4	181.2	220.7	398.124	1.49605	6.35133e-58	1.0122e-56	206.6	200.8	204.8	219.4	544.3	574.9	619.5	614.7
ENSG00000136824	SMC2	1256.45	0.710493	1.07801e-21	1.05552e-20	945.3	957.2	930.9	978.9	1501.7	1593.9	1608.2	1535.6	2557.17	0.619168	6.41296e-14	2.90431e-13	1892.3	2111.5	2290.6	1770.7	2912.5	3165	3103.8	3210.9
ENSG00000115310	RTN4	1998.51	1.03083	1.08204e-21	1.05879e-20	1283.3	1306.6	1463.5	1195.8	2509.9	2565.2	3242.5	2421.3	3513.71	1.04231	2.22109e-49	2.95345e-48	2542.6	2258.2	2224.7	2161.3	4929.9	4321.4	4821.5	4850.1
ENSG00000213889	PPM1N	87.1829	-1.80055	1.11975e-21	1.09499e-20	143	119.1	136.5	142.4	45.8	34.1	31	45.5	185.543	-2.0546	9.62472e-57	1.49703e-55	312.4	306.5	267	311.8	73.1	71.7	71.8	70.1
ENSG00000120675	DNAJC15	32.6869	-5.68217	1.15771e-21	1.13139e-20	59.8	48.5	79	71.7	0	1.9	0.6	0	108.833	-7.7271	5.02195e-34	4.65413e-33	168.3	228.6	248.1	223.7	1.1	0	0.9	0
ENSG00000198743	SLC5A3	222.956	-1.28467	1.21576e-21	1.18737e-20	366.8	264.5	312.6	323	120	129.8	124.8	142.1	4336.15	-0.518324	3.26604e-08	1.08817e-07	4219.4	5166.4	5831.5	5214.8	3190.3	3800	3656.8	3610.1
ENSG00000176340	COX8A	169.178	1.44293	1.21966e-21	1.19041e-20	80.9	85.8	81.2	113.9	222.4	243.5	241.4	284.2	870.739	1.41319	1.20789e-33	1.10805e-32	527.9	422.8	391.5	554.1	1424.8	1333.4	1113.1	1198.3
ENSG00000130052	STARD8	40.9526	-2.76309	1.26038e-21	1.22937e-20	72	85.8	60.9	68.7	9.4	6.6	10.8	13.3	101.363	-3.3662	2.60223e-50	3.53766e-49	227	175.7	148	189.8	22.5	19.8	13.1	15.1
ENSG00000128487	SPECC1	328.163	1.04885	1.27219e-21	1.2401e-20	225	215.1	187.3	224.8	482.6	432.1	430.3	428.2	2276.03	0.436673	1.64288e-11	6.62355e-11	1841.3	1839.3	1900.8	2147.8	2648.3	2624.8	2580.5	2625.5
ENSG00000172292	CERS6	324.3	-1.17887	1.30661e-21	1.27285e-20	510.9	365.5	449.1	477.2	195.5	196.2	207.8	192.3	2800.86	-0.448149	9.20805e-16	4.55448e-15	3115.1	3204.2	3451.6	3158.5	2314.3	2338.2	2423.9	2401.1
ENSG00000106638	TBL2	142.11	-1.3815	1.31693e-21	1.28208e-20	205	192.9	208.7	218.9	64.7	78.7	85.5	82.4	585.088	-0.618808	6.12778e-11	2.39091e-10	652.9	629	728	821.8	465.6	475.2	455.9	452.4
ENSG00000198836	OPA1	1554.14	0.866396	1.34816e-21	1.31165e-20	959.7	1182.4	1113.7	1142.8	2046.2	2157.7	1968.2	1862.4	6422.82	0.992701	3.94684e-41	4.38168e-40	3917.2	3978.5	4856.3	4416.7	8268.6	8570.2	8468.7	8906.4
ENSG00000273604	C17orf96	32.3075	-5.40198	1.40303e-21	1.36417e-20	90.9	48.5	60.9	54	1.3	1.9	0	0.9	466.499	-5.12834	1.17425e-211	1.34008e-209	994.6	909.1	780.4	946.4	25.9	26.4	21	28.4
ENSG00000163002	NUP35	262.003	1.10131	1.55891e-21	1.51477e-20	157.4	170.6	168.1	169.9	342.4	374.3	382.7	330.6	961.829	1.15961	5.43459e-55	8.17961e-54	628.6	533.8	591.8	621.9	1246	1372.1	1334.5	1366
ENSG00000105197	TIMM50	507.705	1.00701	1.88095e-21	1.82653e-20	370.1	353.4	321.6	301.4	692.9	728.7	605.8	687.8	1650.25	1.33609	8.64669e-104	2.95695e-102	1006.1	910.4	897.6	932	2409.9	2337.3	2427.4	2281.4
ENSG00000160255	ITGB2	32.9739	-5.96264	1.95112e-21	1.89346e-20	59.8	66.6	68.8	65.8	2.7	0	0	0	23.5429	-5.1141	1.66459e-17	8.89516e-17	49.7	43.6	41.5	50	0	0	1.8	1.8
ENSG00000155846	PPARGC1B	39.3731	2.9857	1.95353e-21	1.8946e-20	7.8	10.1	9	6.9	63.4	68.2	86.2	63.5	149.177	2.72017	1.46803e-60	2.45932e-59	47.2	26.4	34.3	46.6	250.8	266.8	277.4	243.9
ENSG00000138100	TRIM54	32.7649	4.69901	2.0446e-21	1.98167e-20	0	4	1.1	2	64.7	75.8	50.1	64.4	132.549	5.20368	6.61487e-69	1.28192e-67	5.1	6.6	8.1	5.9	268.8	235.5	266.9	263.4
ENSG00000159388	BTG2	30.985	-3.79654	2.05503e-21	1.99051e-20	74.2	56.5	56.4	45.2	5.4	1.9	2.5	5.7	686.114	-3.32483	2.12184e-250	3.14434e-248	1263.6	1318.7	1172.8	1236.1	141.7	127.7	103.3	125.1
ENSG00000070756	PABPC1	2110.66	1.17472	2.19989e-21	2.12949e-20	1229	1597.4	1119.3	1226.3	2803.8	2812.5	3523.2	2573.9	16098.4	-0.398818	2.98732e-15	1.44191e-14	18070.9	18163	19001.9	18003.8	14319.7	14197.8	13028.6	14001.3
ENSG00000055044	NOP58	983.747	0.837818	2.23291e-21	2.16008e-20	667.1	747.2	697.3	709.8	1294.1	1238.5	1364.9	1151	2578.27	0.572716	7.66886e-16	3.81089e-15	1940.7	2058.6	2251.8	2036.8	2999.1	3109	2869.3	3360.9
ENSG00000122359	ANXA11	662.399	-0.884183	2.25459e-21	2.17967e-20	867.7	792.6	882.4	892.5	520.3	448.2	455	440.5	1567.96	-0.80083	2.44002e-23	1.62048e-22	2220	2021.6	1725.8	2006.3	1166.1	1108.5	1185.7	1109.6
ENSG00000174720	LARP7	352.142	-1.0005	2.27418e-21	2.19723e-20	459.9	478.6	458.1	484	215.7	265.3	230	225.5	1134.3	-0.724692	1.09402e-16	5.65539e-16	1225.4	1425.7	1581.5	1420.8	818.7	833.5	826.9	942
ENSG00000151718	WWC2	555.776	0.936076	2.28603e-21	2.20728e-20	381.2	419	358.8	366.2	660.5	771.3	719.8	769.2	2727.66	0.919973	7.08145e-38	7.26837e-37	1980.3	2008.4	1929.7	1630.1	3588.4	3558.7	3539.6	3586.1
ENSG00000183527	PSMG1	217.779	1.1502	2.3645e-21	2.28161e-20	126.3	132.3	148.9	132.5	293.9	317.4	289.6	301.2	721.728	1.08878	2.02701e-34	1.89387e-33	549.6	418.9	448.4	431.2	962.6	999	948.6	1015.6
ENSG00000151726	ACSL1	39.8026	2.90305	2.45657e-21	2.36896e-20	14.4	7.1	6.8	7.9	66.1	72	77.9	66.3	104.035	2.99964	2.35488e-51	3.2869e-50	26.8	21.1	16.2	27.1	190	173.8	179.4	197.8
ENSG00000101868	POLA1	1577.02	0.818152	2.47679e-21	2.38695e-20	1186.9	1102.6	1196.1	1077	2167.6	1977.6	2096.2	1812.2	3880.98	0.368195	5.1665e-07	1.58665e-06	2945.5	3356.2	3669	3575.3	4256.3	4453.1	4258	4534.4
ENSG00000172009	THOP1	515.985	0.960271	2.50848e-21	2.41597e-20	389	369.6	328.4	313.2	703.6	647.2	711	666	1658.3	1.29223	9.49723e-75	2.03368e-73	1069.8	923.6	889.5	964.2	2395.2	2426.3	2367.9	2229.9
ENSG00000102103	PQBP1	499.155	1.477	2.62496e-21	2.52656e-20	260.4	231.2	300.1	261.2	562.1	686.1	1004.4	687.8	856.441	1.2088	1.34139e-45	1.64422e-44	596.8	484.9	498	489.7	1278.6	1149.7	1122.7	1231.2
ENSG00000138336	TET1	488.665	-1.06153	2.6312e-21	2.53098e-20	622.8	778.5	604.8	638.2	304.6	315.6	295.3	349.6	5909.42	-0.271751	0.000576638	0.00133476	5638.6	6158.7	7110.7	6948.2	5076.1	5544.4	5236.3	5562.4
ENSG00000142599	RERE	741.909	-0.852717	2.71265e-21	2.60769e-20	958.6	942.1	1000.9	924.9	486.6	496.5	567.8	558	1251.55	-1.2626	1.12424e-95	3.44158e-94	1741.8	1749.4	1751.1	1825	741.1	752.8	700	751.3
ENSG00000079785	DDX1	2740.44	0.879764	2.7593e-21	2.65087e-20	1735.4	1868	2053.6	2055.9	3604.5	3548.8	3912.2	3145.1	3886.41	0.548331	5.20848e-25	3.67282e-24	3249	3039.1	3245.9	3089.9	4598.2	4463.8	4569.5	4835.9
ENSG00000135829	DHX9	3455.88	0.830043	2.90968e-21	2.79359e-20	2486.8	2572.8	2590.7	2295.4	4751.6	4219.7	4775.9	3954.1	12526.6	0.787207	1.95443e-38	2.03477e-37	10072.1	8564.9	9203.7	8917.2	15278.9	15831	16023.9	16320.8
ENSG00000160695	VPS11	234.218	-1.11701	3.08048e-21	2.95571e-20	308.1	325.1	330.6	318.1	163.1	130.8	146.4	151.6	690.649	-0.770458	6.28666e-23	4.11729e-22	785.5	903.8	905.8	887.9	499.3	485.9	537.3	519.8
ENSG00000162542	TMCO4	71.996	-1.93404	3.26728e-21	3.13299e-20	120.8	109	126.4	101.1	27	34.1	23.4	34.1	192.24	-2.94258	4.08208e-79	9.42549e-78	405.5	343.5	303.1	310.9	45	46.1	39.4	44.4
ENSG00000136237	RAPGEF5	72.8943	1.99831	3.30352e-21	3.16575e-20	25.5	37.4	23.7	27.5	137.5	117.5	103.3	110.8	842.681	2.14551	8.8686e-175	7.56906e-173	313.7	285.4	324.8	314.3	1323.6	1440.5	1350.2	1389
ENSG00000112992	NNT	238.229	-1.38923	3.31924e-21	3.17882e-20	343.5	307	401.7	325	169.8	109	115.3	134.5	1361.5	-1.42957	5.63708e-77	1.2549e-75	1832.3	2073.2	2101.1	1939.3	721.9	751.9	669.4	802.7
ENSG00000164344	KLKB1	31.9586	4.01938	3.33936e-21	3.1961e-20	5.5	5	2.3	0	62	64.4	52	64.4	267.579	4.5326	6.29402e-139	3.34774e-137	31.9	15.9	15.3	24.6	490.3	532.9	517.2	512.7
ENSG00000082516	GEMIN5	958.38	0.844373	3.39413e-21	3.24648e-20	740.3	702.8	683.8	613.6	1304.8	1202.5	1257.8	1161.4	2528.98	1.1795	8.01126e-59	1.30324e-57	1400.1	1449.5	1695.1	1639.4	3544.5	3576.8	3329.6	3596.8
ENSG00000110195	FOLR1	30.6381	-3.98909	3.54546e-21	3.38911e-20	59.8	38.4	73.3	61.9	0	4.7	3.2	3.8	76.5932	-5.27184	1.82881e-45	2.23524e-44	160.7	158.6	132.6	147.4	3.4	6.6	1.8	1.8
ENSG00000109265	KIAA1211	213.99	-1.32905	3.80566e-21	3.63557e-20	336.9	322.1	268.6	294.5	145.6	109	102.7	132.6	696.392	-0.785789	1.66398e-14	7.74185e-14	711.5	913	930.1	971.8	471.2	535.3	490.9	547.3
ENSG00000176204	LRRTM4	92.6866	-1.91092	3.8591e-21	3.68432e-20	166.2	109	139.9	172.8	43.1	31.3	45	34.1	965.421	-1.23598	1.81898e-29	1.48033e-28	1035.4	1437.6	1558	1392.9	563.4	596.3	581.9	557.9
ENSG00000104689	TNFRSF10A	35.1835	3.17788	4.02088e-21	3.83638e-20	3.3	8.1	5.6	8.8	63.4	61.6	67.2	63.5	220.002	4.59664	4.95699e-116	1.99796e-114	28.1	7.9	15.3	16.9	439.7	416.7	406	429.3
ENSG00000144810	COL8A1	45.6561	6.89574	4.17584e-21	3.98174e-20	0	0	0	0	91.7	84.3	124.8	64.4	510.887	8.64198	1.77333e-81	4.29784e-80	2.6	0	1.8	2.5	1130.1	872.2	1065.8	1012.1
ENSG00000165271	NOL6	379.385	1.1907	4.20372e-21	4.00583e-20	269.3	223.1	237	193.4	590.4	462.4	567.8	491.7	1157.69	2.33572	3.20025e-207	3.54359e-205	380	387.1	338.3	422.8	1963.4	1932.1	1902.4	1935.4
ENSG00000111913	FAM65B	183.79	1.69921	4.45694e-21	4.24449e-20	83.1	68.7	99.3	91.3	333	344.9	214.2	235.9	849.824	2.24545	2.83372e-173	2.37093e-171	327.7	264.3	286	303.3	1446.1	1397.6	1435.1	1338.5
ENSG00000135486	HNRNPA1	1713.77	1.05874	4.71611e-21	4.48852e-20	1060.5	1092.5	1192.7	1094.7	2438.5	2213.6	2749.5	1868.1	16302.8	-1.85696	4.88584e-21	2.98645e-20	30850.1	30296.8	24616	16684.7	6979.9	7077.9	6102.6	7814.5
ENSG00000181291	TMEM132E	35.0669	-6.36452	4.78599e-21	4.55219e-20	85.3	70.7	51.9	71.7	0	0	0	0.9	99.5482	-5.28274	5.4782e-57	8.56555e-56	200.2	187.6	175.9	215.2	1.1	6.6	1.8	8
ENSG00000176387	HSD11B2	60.776	2.40478	4.85606e-21	4.61597e-20	21.1	19.2	19.2	16.7	80.9	88.1	140.7	100.4	71.4535	2.02463	6.61116e-23	4.32411e-22	33.2	34.4	19.8	26.3	124.8	112	106.8	114.4
ENSG00000237441	RGL2	142.217	-1.39985	4.88266e-21	4.63837e-20	226.1	182.8	206.5	211.1	75.5	70.1	74.8	90.9	888.309	-0.748627	8.69485e-27	6.49899e-26	1210.1	1112.6	1055.5	1081.1	650	668.8	665	663.5
ENSG00000156467	UQCRB	1074.24	0.984523	4.97266e-21	4.72094e-20	710.4	858.3	617.2	695.1	1431.6	1365.5	1536.6	1379.3	2805.35	0.293038	1.66574e-08	5.66778e-08	2512	2439.2	2554.9	2573.9	3193.6	2966.6	3127.4	3075.2
ENSG00000109381	ELF2	404.318	-1.01002	4.99579e-21	4.73996e-20	495.4	561.4	499.9	606.7	265.6	254.9	280.7	270	2196.63	-1.01417	8.51943e-63	1.48746e-61	2775.9	2843.5	3058.3	3075.5	1413.5	1425.6	1467.5	1513.2
ENSG00000135063	FAM189A2	31.3895	4.3652	5.00853e-21	4.7491e-20	3.3	2	1.1	2.9	58	50.2	76.7	56.8	144.811	4.89295	4.93202e-77	1.09959e-75	14	11.9	8.1	4.2	283.4	283.3	257.3	296.3
ENSG00000104979	C19orf53	256.502	1.27748	5.07854e-21	4.81251e-20	145.2	154.5	139.9	159.1	324.9	399.9	420.8	307.9	921.154	0.759449	2.12677e-16	1.08528e-15	761.2	603.8	615.3	753.2	1217.9	1190.9	1064.1	1162.9
ENSG00000144674	GOLGA4	527.596	-0.958272	5.37957e-21	5.09461e-20	652.7	728	703	701	366.7	374.3	308.6	386.5	4513.99	-0.0386529	0.726162	0.790753	3584.3	4649.8	5691.7	4370.1	4282.2	4391.4	4399.7	4742.8
ENSG00000156970	BUB1B	1625.01	0.849186	5.53718e-21	5.24063e-20	1065	1294.5	1139.7	1134	2283.5	2131.2	1949.8	2002.6	3827.18	0.961667	1.03485e-40	1.13826e-39	2797.6	2275.3	2689.3	2618	4809.6	5096.4	4972	5359.3
ENSG00000181061	HIGD1A	68.7075	1.95577	5.73309e-21	5.42269e-20	32.1	26.3	24.8	28.5	98.4	102.3	119.8	117.5	1039.29	1.16393	7.5301e-44	8.86528e-43	678.4	573.5	617.1	693	1317.9	1410.8	1571.6	1452
ENSG00000196547	MAN2A2	50.0363	-2.34454	5.87043e-21	5.54917e-20	86.4	69.7	81.2	97.2	20.2	16.1	13.3	16.1	170.317	-0.82398	8.94319e-11	3.45412e-10	241	228.6	217.4	185.5	128.2	117.8	123.4	120.6
ENSG00000103966	EHD4	269.53	1.24661	5.98949e-21	5.65822e-20	176.2	156.5	185.1	120.8	372	380	359.3	406.4	454.014	0.409627	0.00447352	0.00918638	484.5	470.4	299.5	309.2	545.4	509.8	499.7	513.6
ENSG00000151247	EIF4E	313.89	1.12602	6.4102e-21	6.05192e-20	202.8	210	197.5	177.7	386.9	495.6	401.1	439.6	2888.59	0.974048	3.22233e-55	4.87705e-54	1958.6	1830	1992.8	2008.8	3528.8	3854.4	3945.6	3989.7
ENSG00000021762	OSBPL5	120.626	-1.76554	6.45904e-21	6.09428e-20	202.8	135.3	234.7	174.8	55.3	62.5	51.3	48.3	197.14	-1.40098	7.9707e-28	6.15704e-27	297.1	266.9	272.4	309.2	96.7	117.8	92.8	124.2
ENSG00000173917	HOXB2	37.3406	-6.84319	6.49407e-21	6.12355e-20	84.2	64.6	65.4	84.4	0	0	0	0	195.138	-8.24823	5.3826e-47	6.82239e-46	386.4	391.1	369.9	410.9	1.1	0.8	0	0.9
ENSG00000166946	CCNDBP1	379.066	-0.917857	6.92592e-21	6.52674e-20	493.1	468.5	506.6	516.4	261.5	258.7	268	259.6	1080.58	-0.901382	2.18273e-42	2.48432e-41	1467.7	1324	1422.7	1416.6	739.9	719	784	770.8
ENSG00000139269	INHBE	36.5927	5.37972	6.95933e-21	6.55419e-20	1.1	3	0	0	68.7	59.7	112.8	47.4	640.746	7.6256	2.27331e-137	1.17967e-135	10.2	4	0.9	8.5	1467.5	1091.3	1381.7	1162
ENSG00000078295	ADCY2	67.4544	2.14117	7.12221e-21	6.70347e-20	23.3	32.3	28.2	14.7	98.4	99.5	115.3	127.9	899.939	3.12554	8.36154e-141	4.56148e-139	255	133.5	173.2	175.4	1611.4	1615.9	1606.6	1628.5
ENSG00000123213	NLN	1658.97	0.805314	7.18026e-21	6.75395e-20	1133.7	1258.1	1264.9	1167.4	2233.6	2205.1	1888.9	2120.1	6056.35	0.854082	3.99175e-40	4.33145e-39	4062.5	3990.4	4692.1	4498	7597.3	7811.7	7762.6	8036.2
ENSG00000174672	BRSK2	55.6494	2.32805	7.45683e-21	7.00978e-20	16.6	27.3	13.5	14.7	86.3	82.4	102	102.3	143.706	2.42892	3.59049e-54	5.31543e-53	47.2	46.2	34.3	51.7	229.4	252.8	247.6	240.4
ENSG00000132549	VPS13B	472.746	-0.877138	7.57483e-21	7.11634e-20	616.2	591.7	593.5	648	342.4	312.7	336.5	341	3461.49	-0.738239	1.36461e-16	7.01521e-16	3643	4571.8	5000.6	4102.3	2525.7	2622.3	2535.9	2690.3
ENSG00000138668	HNRNPD	4481.71	0.700357	7.77763e-21	7.30238e-20	3088.5	3580.5	3395.3	3588.5	5382.5	5568.1	5664.9	5585.4	2948.04	0.10269	0.194847	0.276064	3085.8	2962.4	2884.2	2445.1	2968.7	3119.7	2874.5	3243.8
ENSG00000100410	PHF5A	165.247	1.27079	8.00389e-21	7.51021e-20	96.4	101	86.9	102.1	221.1	222.7	244.6	247.3	1275.93	1.26962	4.26167e-50	5.76991e-49	887.5	676.5	688.3	739.6	1884.7	1786.4	1759.7	1784.6
ENSG00000114796	KLHL24	317.127	-1.30917	8.71539e-21	8.17281e-20	404.5	413	457	531.2	203.5	196.2	139.4	192.3	2024.84	-1.88627	1.94723e-144	1.12841e-142	2898.3	3156.7	3540.9	3157.7	826.5	851.6	900.4	866.6
ENSG00000127377	CRYGN	27.7409	-5.02924	8.7831e-21	8.23126e-20	47.7	54.5	56.4	58.9	0	1.9	0.6	1.9	249.789	-4.70015	1.52997e-139	8.18163e-138	496	491.5	432.1	506.6	15.7	14.8	20.1	21.3
ENSG00000188112	C6orf132	185.464	1.28665	8.94451e-21	8.37741e-20	130.8	97.9	104.9	97.2	270.9	257.7	280.7	243.5	244.603	1.39921	1.28864e-28	1.02219e-27	151.7	121.6	105.6	157.6	367.7	355	351.8	345.9
ENSG00000153207	AHCTF1	382.302	0.986259	9.17847e-21	8.59127e-20	238.3	262.5	247.1	276.9	510.9	482.3	554.5	486	4780.17	1.08012	1.23529e-63	2.19144e-62	2862.6	2925.4	3351.5	3128	6211.9	6583.8	6426.4	6751.9
ENSG00000125744	RTN2	85.6661	-1.71789	1.01788e-20	9.52182e-20	138.5	111.1	135.4	142.4	39.1	34.1	41.2	43.6	263.233	-0.31761	0.00662285	0.0132129	351.9	294.7	276.1	249.1	233.9	243	225.8	231.5
ENSG00000099958	DERL3	47.1457	-2.88942	1.08757e-20	1.01613e-19	127.4	68.7	75.6	62.8	9.4	8.5	9.5	15.2	420.125	-3.30169	1.47326e-163	1.05741e-161	833.9	722.8	685.6	812.5	68.6	81.5	70	86
ENSG00000100106	TRIOBP	434.486	-0.86419	1.08726e-20	1.01613e-19	548.6	580.6	565.3	550.8	299.3	309.9	308	313.6	718.117	-0.188128	0.0240869	0.0435904	803.3	778.3	707.3	771	729.8	654.8	701.8	598.7
ENSG00000106479	ZNF862	38.3977	-2.72228	1.13481e-20	1.05962e-19	76.5	61.6	57.5	72.7	10.8	7.6	10.1	10.4	247.386	-2.24714	4.0032e-71	8.08402e-70	429.7	437.4	355.4	416	74.2	96.4	87.5	82.5
ENSG00000139131	YARS2	481.579	1.08761	1.1556e-20	1.07837e-19	305.9	271.6	328.4	326	672.6	582.8	762.9	602.5	1100.57	0.91359	4.38708e-38	4.52471e-37	827.5	685.8	754.2	782.8	1451.8	1478.3	1436	1388.2
ENSG00000166888	STAT6	187.786	-1.26486	1.17323e-20	1.09415e-19	297	245.4	269.7	250.4	99.8	124.1	99.5	116.5	1099.65	-0.614355	6.46589e-20	3.79868e-19	1382.2	1289.6	1295.5	1355.6	865.9	937.2	838.3	832.9
ENSG00000169567	HINT1	501.884	1.08274	1.25893e-20	1.17337e-19	339.1	309	357.7	281.8	581	769.5	662.8	714.3	4581.63	1.14801	5.76483e-74	1.22041e-72	3047.5	2842.2	2667.7	2837.4	6607.7	6012.2	6596.1	6042.3
ENSG00000154358	OBSCN	191.378	-1.76932	1.26861e-20	1.18166e-19	346.9	282.7	232.4	322	95.7	73	58.9	119.4	780.399	-0.973044	1.06211e-30	9.00541e-30	1077.5	1104.6	922	1037.9	475.7	537.8	563.5	524.2
ENSG00000142507	PSMB6	855.201	0.916294	1.31693e-20	1.22593e-19	619.5	586.6	651.1	511.5	1121.5	1017.7	1159	1174.7	1777.03	0.623624	2.81602e-10	1.05766e-09	1724	1361	1259.4	1252.2	2298.5	2013.7	2191.1	2116.4
ENSG00000196504	PRPF40A	2406.1	0.73557	1.31775e-20	1.22594e-19	1621.3	1870	1917.1	1811.4	2899.5	3101.5	3079	2949	7243.07	0.857979	1.14403e-32	1.02331e-31	4615.9	5177	5686.2	5111.4	8654.3	9422.7	9426.9	9850.2
ENSG00000184270	HIST2H2AB	1358.69	0.957713	1.33138e-20	1.23787e-19	1038.4	761.3	924.1	968.1	1686.3	1855.4	1925.1	1710.9	1745.85	0.611741	2.18988e-13	9.69785e-13	1562	1272.4	1235	1453.9	2184.9	2221.2	2037.1	2000.2
ENSG00000068654	POLR1A	842.19	0.948373	1.33414e-20	1.23969e-19	633.9	563.4	574.3	527.2	1129.6	980.8	1250.2	1078	2095.53	1.45751	4.65114e-121	2.00781e-119	1040.5	1142.9	1078.1	1206.5	3137.4	3064.6	3076.7	3017.6
ENSG00000138814	PPP3CA	318.526	1.17804	1.34262e-20	1.24681e-19	182.9	210	230.2	157.1	421.9	424.5	434.7	486.9	1149.43	1.23464	4.0485e-80	9.49517e-79	729.4	650.1	701.9	660.8	1562	1625.8	1653	1612.6
ENSG00000169679	BUB1	1490.57	1.14111	1.35784e-20	1.26018e-19	824.5	1163.2	851.9	869.9	2078.6	2195.6	1712.8	2228.1	4603.34	1.19941	4.31662e-64	7.7315e-63	3061.6	2459	2802.1	2840.8	6100.5	6484.1	6374.7	6704
ENSG00000157020	SEC13	946.966	1.01402	1.39513e-20	1.2939e-19	662.7	613.9	660.1	572.4	1122.9	1220.5	1520.2	1203.1	1603.02	0.523044	2.36569e-07	7.4416e-07	1643.6	1176	1190.8	1252.2	1921.8	1898.4	1758	1983.3
ENSG00000139714	MORN3	27.2513	-4.14753	1.39586e-20	1.2939e-19	55.4	51.5	45.1	56.9	2.7	0	4.4	1.9	376.529	-5.16563	1.27062e-175	1.1002e-173	839	646.1	687.4	760	19.1	16.5	20.1	23.9
ENSG00000047617	ANO2	40.5941	-2.62866	1.48002e-20	1.37108e-19	80.9	61.6	62.1	77.6	9.4	10.4	13.3	9.5	119.949	-1.54406	1.57588e-22	1.01909e-21	156.8	208.8	173.2	176.2	67.5	51.9	56	69.2
ENSG00000198833	UBE2J1	173.713	-1.27388	1.49355e-20	1.38278e-19	267.1	257.5	221.2	238.6	103.8	87.2	102.7	111.8	1739.31	-0.592558	7.14311e-24	4.83446e-23	2160	2007.1	2139.9	2060.5	1349.4	1335	1416.7	1445.8
ENSG00000198502	HLA-DRB5	39.1904	-3.0286	1.5093e-20	1.39652e-19	54.3	53.5	93.7	80.5	4	9.5	7.6	10.4	55.0873	-3.41343	5.5235e-32	4.87475e-31	105.8	83.2	88.4	127.1	7.9	11.5	9.6	7.1
ENSG00000151503	NCAPD3	580.521	0.864098	1.5134e-20	1.39946e-19	418.9	450.3	369	406.5	748.1	732.5	755.3	763.5	1352.51	0.816436	5.10435e-28	3.97174e-27	1091.5	942.1	970.7	915	1843.1	1693.3	1625	1739.4
ENSG00000085415	SEH1L	400.553	0.964618	1.52479e-20	1.40915e-19	261.5	285.8	262.9	275.9	485.3	540.1	580.4	512.5	1629.26	1.21921	1.36487e-79	3.16868e-78	1078.7	918.3	973.4	946.4	2236.7	2281.3	2329.4	2269.8
ENSG00000119203	CPSF3	1031.24	0.880347	1.63353e-20	1.50872e-19	692.6	727	788.7	695.1	1330.5	1316.2	1498.6	1201.2	2495.58	0.681093	2.5743e-10	9.69505e-10	1592.6	1666.2	2070.4	2327.4	2957.5	3121.4	2943.7	3285.5
ENSG00000100519	PSMC6	486.763	0.939905	1.6626e-20	1.53464e-19	340.2	342.3	309.2	338.7	719.8	586.6	633	624.3	2328.9	0.812547	3.26161e-36	3.20205e-35	1579.9	1659.6	1844.9	1669.1	2857.4	2898.2	3046	3076.1
ENSG00000164300	SERINC5	745.924	-1.16547	1.72493e-20	1.59121e-19	817.8	990.5	1069.7	1251.8	505.5	407.5	465.1	459.4	4790.65	-0.114003	0.036629	0.0638404	4716.7	5075.2	4933.8	5191	4625.2	4372.4	4755	4655.9
ENSG00000088812	ATRN	356.412	-1.08747	1.73019e-20	1.59511e-19	452.1	478.6	443.5	565.5	241.3	201.8	236.4	232.1	1537.02	-0.1312	0.107431	0.165672	1358	1655.6	1622.1	1788.5	1457.4	1477.5	1481.5	1455.6
ENSG00000075415	SLC25A3	1464.85	0.870605	1.74002e-20	1.60321e-19	1130.4	1128.9	997.5	883.6	1906	1874.4	1961.2	1836.9	9935.25	0.322699	6.26377e-06	1.76278e-05	8372.4	8161.8	8694.9	10073.7	11289.1	10661.3	11329.3	10899.5
ENSG00000008988	RPS20	310.931	1.46786	1.76302e-20	1.62342e-19	149.6	182.8	146.7	175.7	614.7	358.2	452.4	407.3	17163.2	-0.0373587	0.552685	0.642154	18695.7	15936.5	16591.4	18316.5	17426.7	16503	16984.7	16851.3
ENSG00000186340	THBS2	37.6159	6.28087	1.78913e-20	1.64648e-19	0	1	0	0	68.7	69.2	95.7	66.3	118.314	7.66981	8.66571e-34	7.98876e-33	1.3	1.3	0	0	232.8	228.1	224.9	258.1
ENSG00000071282	LMCD1	61.9121	2.47721	1.81251e-20	1.66698e-19	11.1	17.2	18.1	26.5	122.7	77.7	133.1	89	219.622	2.90472	4.06864e-82	9.94979e-81	71.4	41	44.2	50	430.7	354.1	382.4	383.2
ENSG00000158828	PINK1	195.681	-1.26083	1.82445e-20	1.67696e-19	268.2	271.6	303.5	264.1	101.1	103.3	113.4	140.2	524.46	-0.808619	2.91115e-17	1.54099e-16	776.5	592	639.6	664.2	384.6	380.5	400.8	357.5
ENSG00000109805	NCAPG	1056.53	0.898329	1.84225e-20	1.6923e-19	783.5	742.1	691.7	727.5	1538	1450.8	1217.9	1300.7	2721.49	0.526208	2.04957e-16	1.04643e-15	2343.7	2246.3	2300.5	2035.1	3121.7	3317.4	3079.3	3328
ENSG00000167107	ACSF2	85.9385	-1.84193	1.84566e-20	1.69442e-19	146.3	108	154.6	128.6	43.1	44.5	31	31.3	220.346	-2.16691	1.93924e-69	3.79016e-68	385.1	366	336.5	355	85.5	71.7	75.3	87.8
ENSG00000157796	WDR19	206.684	-1.27971	1.86742e-20	1.71337e-19	280.4	301.9	251.6	336.8	133.5	128.9	117.2	103.3	956.566	-1.27627	2.46241e-68	4.73502e-67	1345.2	1308.1	1477.7	1287	544.3	577.3	541.7	571.2
ENSG00000205531	NAP1L4	1851.25	0.722631	1.90701e-20	1.74865e-19	1398.5	1405.5	1431.9	1352.9	2205.3	2285.6	2522	2208.2	4501.81	0.643674	9.86604e-22	6.2011e-21	3927.4	3389.2	3448	3290.7	5741.8	5434.9	5245	5537.6
ENSG00000170889	RPS9	306.875	1.59143	1.948e-20	1.78516e-19	199.5	124.2	141	144.3	466.4	379	612.1	388.4	13334.4	-0.057563	0.413399	0.51085	15009.4	12580.4	12766.3	14045.5	13930.6	13184.8	12777.5	12380.8
ENSG00000182158	CREB3L2	472.793	-1.16556	2.06259e-20	1.88904e-19	612.8	559.4	750.4	697.1	312.7	239.7	325.1	285.1	1309.15	-1.10843	9.95858e-70	1.95922e-68	1712.5	1890.8	1755.6	1796.1	868.1	819.5	825.2	805.4
ENSG00000160284	SPATC1L	122.265	1.4894	2.09931e-20	1.92152e-19	59.8	59.6	64.3	72.7	161.8	182.9	206.6	170.5	80.1374	1.04242	3.00101e-05	7.95692e-05	38.3	44.9	34.3	89	97.8	122.7	103.3	110.9
ENSG00000166788	SAAL1	318.664	1.01703	2.17411e-20	1.98879e-19	216.1	220.1	224.5	182.6	403	439.7	436	427.2	665.023	0.50122	3.42099e-09	1.21177e-08	612.1	514	510.6	566.8	737.7	743.7	801.5	833.8
ENSG00000104529	EEF1D	928.706	1.53753	2.24297e-20	2.05057e-19	509.8	431.2	455.9	496.8	1350.7	1117.2	2023.3	1044.9	5493.72	0.65802	1.63968e-21	1.02367e-20	4691.1	3990.4	4020	4342.1	7191.3	6728.7	6659.1	6327
ENSG00000137876	RSL24D1	370.722	1.32113	2.25807e-20	2.06313e-19	191.7	233.2	212.1	209.1	380.1	621.6	555.1	562.7	3558.72	0.637682	4.70504e-38	4.84928e-37	2733.8	2731.2	2911.2	2758.6	4245.1	4298.3	4381.4	4410.2
ENSG00000170412	GPRC5C	75.9557	-2.02447	2.28006e-20	2.08198e-19	92	126.2	126.4	143.3	29.7	32.2	20.9	36.9	350.204	-1.23117	5.10961e-37	5.11579e-36	536.8	444	512.4	471.9	214.8	205.9	207.4	208.4
ENSG00000147155	EBP	213.077	1.37787	2.33875e-20	2.1343e-19	148.5	123.2	111.7	89.3	303.3	270.1	323.2	335.4	940.148	1.18532	1.35693e-42	1.55572e-41	631.2	532.5	516.9	614.2	1382	1380.3	1243.4	1220.5
ENSG00000107223	EDF1	886.283	1.05501	2.35321e-20	2.14622e-19	565.2	499.8	633	603.8	1188.9	1086.9	1427	1085.6	3107.94	0.933902	4.51528e-35	4.30099e-34	2144.7	1956.9	2018.1	2412.9	4368.8	4047.1	3880	4035
ENSG00000102317	RBM3	732.388	1.1518	2.35474e-20	2.14634e-19	425.5	386.7	523.6	480.1	1015	977.9	1199.5	850.7	3167.41	0.487735	4.50489e-12	1.86365e-11	2909.8	2638.7	2429.5	2572.2	3744.7	3445.9	3925.5	3673.1
ENSG00000133710	SPINK5	46.0335	-2.49754	2.3758e-20	2.16424e-19	72	87.8	70	84.4	9.4	14.2	9.5	20.8	765.832	-1.44722	2.41013e-35	2.31351e-34	882.4	1252.6	1297.3	1054.8	371.1	444.7	411.3	412.5
ENSG00000110958	PTGES3	1470.68	1.00202	2.39985e-20	2.18485e-19	875.5	1014.8	1031.3	989.7	1837.3	2204.1	1644.4	2168.4	5292.86	0.382784	3.93325e-05	0.000103312	5573.5	4544.1	4306	3956.6	5730.6	6074	5905.7	6252.5
ENSG00000147394	ZNF185	193.392	-1.31532	2.43009e-20	2.21107e-19	316.9	233.2	274.2	277.8	129.4	104.2	97.6	113.7	323.916	-1.51011	2.61922e-42	2.97317e-41	515.1	528.5	437.5	439.7	168.7	161.4	153.1	187.2
ENSG00000197785	ATAD3A	177.078	1.30666	2.43232e-20	2.21178e-19	118.6	86.8	109.5	91.3	281.7	242.6	238.9	247.3	727.074	1.71871	1.43629e-54	2.14336e-53	427.2	322.4	277	330.4	1095.3	1194.2	1128.8	1041.3
ENSG00000126457	PRMT1	2578.18	0.754156	2.4673e-20	2.24225e-19	1930.5	1994.2	1964.5	1782.9	3465.7	3154.6	3379.3	2953.7	5988.51	1.0777	7.36885e-51	1.01633e-49	4335.4	3520	3648.3	3889.7	8523.9	8227.6	8029.5	7733.8
ENSG00000171617	ENC1	44.9011	2.91796	2.54511e-20	2.3116e-19	10	13.1	6.8	9.8	89	82.4	98.9	49.3	383.396	3.60616	1.32489e-172	1.09925e-170	51	54.2	61.3	61.8	716.3	649	766.5	706.9
ENSG00000171174	RBKS	58.2187	-2.17273	2.58813e-20	2.34927e-19	98.6	105	95.9	80.5	31	17.1	15.8	21.8	107.28	-2.16126	9.79753e-35	9.22343e-34	165.8	211.4	174.1	151.7	40.5	33.8	41.1	39.9
ENSG00000078237	TIGAR	176.12	1.31671	2.60248e-20	2.36089e-19	83.1	109	110.6	98.2	264.2	272	219.9	252	269.149	0.812604	2.66518e-08	8.94077e-08	267.8	192.9	175	148.3	346.4	330.3	335.1	357.5
ENSG00000085982	USP40	77.6845	-1.83473	2.61308e-20	2.36911e-19	105.3	125.2	121.9	135.5	24.3	43.6	31.7	34.1	686.015	-0.8888	4.59827e-27	3.46657e-26	798.2	921	913	930.3	486.9	444.7	476	518
ENSG00000075239	ACAT1	289.776	1.07693	2.6813e-20	2.42952e-19	185.1	180.7	198.6	178.7	401.7	419.8	343.4	410.2	696.962	1.15816	3.68981e-52	5.24855e-51	476.9	403	412.3	433.8	928.9	979.2	975.7	965.9
ENSG00000273703	HIST1H2BM	969.143	1.1731	2.77351e-20	2.51159e-19	617.3	626	666.9	464.4	1621.6	1321	1176.1	1259.9	564.782	0.546464	0.0855145	0.135724	276.7	335.6	542.2	671	601.6	790.6	510.2	790.3
ENSG00000101695	RNF125	76.1331	1.91344	2.7795e-20	2.51552e-19	29.9	37.4	33.9	25.5	97.1	130.8	115.3	139.3	297.883	1.83734	1.08557e-58	1.76115e-57	130.1	112.3	134.4	140.6	414.9	489.2	457.7	503.8
ENSG00000116560	SFPQ	5173.72	0.873752	2.83062e-20	2.56027e-19	3685.9	3342.2	3942.5	3631.7	6362.5	6796.2	7688.2	5940.6	9961.46	0.105206	0.052775	0.0883766	9302	10216.5	9739.6	9139.2	9994.8	10206.7	10709.7	10383.2
ENSG00000084207	GSTP1	3634.13	1.04537	2.89552e-20	2.61743e-19	2419.2	2363.8	2579.5	2113.8	4537.3	4421.5	6125	4513	12333.4	1.08137	1.18071e-36	1.17424e-35	8688.6	6869.6	7210	8868.1	17578.5	16974.1	16431.7	16046.8
ENSG00000204574	ABCF1	1363.76	0.700976	2.91437e-20	2.63291e-19	1069.4	1077.4	999.7	1007.3	1698.5	1705.7	1746.4	1605.7	1847.81	0.548207	1.60097e-14	7.45915e-14	1536.5	1539.3	1467.8	1459.8	2304.1	2166.9	1955.7	2352.3
ENSG00000138363	ATIC	2031.58	0.741937	3.10992e-20	2.80792e-19	1574.7	1426.7	1665.5	1413.8	2509.9	2524.4	2627.2	2510.4	816.965	0.233303	0.0306329	0.0543307	893.9	820.5	679.3	615.1	916.5	901	832.2	877.2
ENSG00000188906	LRRK2	26.9949	-4.78408	3.16593e-20	2.85681e-19	38.8	60.6	56.4	54	2.7	0.9	0.6	1.9	191.853	-4.74863	1.29152e-95	3.94962e-94	311.1	359.4	455.6	355	15.7	12.4	7.9	17.7
ENSG00000092201	SUPT16H	3389.28	0.610542	3.26238e-20	2.94211e-19	2614.2	2803	2612.2	2698	4039.9	4173.2	4154.3	4019.5	9809.63	0.478963	1.56015e-21	9.74431e-21	8594.3	8060.1	8181.6	7948.8	11180	11475	11101.7	11935.5
ENSG00000170312	CDK1	873.613	0.778544	3.29207e-20	2.96713e-19	599.5	617.9	687.2	666.6	1110.7	1098.3	1063.3	1145.3	2859.94	1.23815	3.04968e-84	7.74407e-83	1799.2	1565.8	1722.2	1719.9	3757	4010.9	4120.6	4184
ENSG00000182379	NXPH4	29.9192	-4.47967	3.3355e-20	3.00451e-19	70.9	29.3	59.8	71.7	1.3	0.9	2.5	2.8	25.3481	-3.71343	6.06904e-16	3.02802e-15	34.4	39.6	37.9	77.9	3.4	2.5	4.4	2.7
ENSG00000154822	PLCL2	108.601	1.93091	3.54223e-20	3.18884e-19	51	43.4	38.4	44.2	218.4	202.8	121	149.7	395.311	1.70238	8.17371e-48	1.05122e-46	144.1	174.4	227.3	190.6	574.6	585.6	644.9	620.9
ENSG00000125657	TNFSF9	28.1252	-4.70361	3.79462e-20	3.41404e-19	36.6	75.7	55.3	52	0	0	2.5	2.8	127.901	-3.50815	5.22457e-67	9.83063e-66	219.3	203.5	274.3	244.9	21.4	25.5	14	20.4
ENSG00000168610	STAT3	611.77	0.921004	3.86568e-20	3.47593e-19	405.6	476.6	406.2	399.6	877.5	767.6	819.3	741.8	1596.36	1.16265	4.52407e-91	1.28951e-89	1021.4	944.8	972.5	1002.3	2205.2	2217.1	2258.5	2149.2
ENSG00000150672	DLG2	81.1445	-2.31825	3.92303e-20	3.52543e-19	138.5	103	162.5	143.3	14.8	17.1	42.5	27.5	602.967	-1.26488	3.727e-33	3.3804e-32	686	899.8	949.1	872.7	346.4	386.3	347.4	336.2
ENSG00000184557	SOCS3	127.451	-1.46032	4.03476e-20	3.62371e-19	186.2	163.6	212.1	188.5	68.7	55	75.4	70.1	1364.91	-0.94231	5.77934e-34	5.35105e-33	1933.1	1831.4	1595	1825.8	975	968.5	931.1	859.5
ENSG00000139132	FGD4	205.934	1.23511	4.0877e-20	3.6691e-19	127.4	131.3	102.7	128.6	280.4	254.9	316.2	306	2832.06	1.50055	3.76562e-64	6.76087e-63	1249.6	1427	1718.6	1507.2	3898.7	4209.4	4392.7	4253.2
ENSG00000158859	ADAMTS4	29.6314	3.92373	4.09071e-20	3.66965e-19	2.2	3	4.5	2.9	53.9	46.4	63.4	60.6	121.006	4.46086	4.52514e-67	8.53075e-66	17.9	13.2	6.3	5.9	235	238.8	239.8	211.1
ENSG00000124006	OBSL1	862.564	-0.879855	4.09373e-20	3.67021e-19	1217.9	1105.6	1013.3	1135.9	585	591.3	570.3	681.1	2050.79	-0.856926	3.18566e-45	3.86824e-44	2690.5	2671.7	2513.4	2695.1	1537.2	1426.5	1501.6	1370.4
ENSG00000007255	TRAPPC6A	98.6782	-1.5154	4.35591e-20	3.90297e-19	148.5	138.3	146.7	151.2	53.9	51.2	45.6	54	368.147	-1.71213	2.6285e-63	4.63269e-62	578.9	533.8	536.8	605.8	192.3	152.4	180.3	165
ENSG00000141503	MINK1	335.551	-1.00584	4.38064e-20	3.92284e-19	467.7	480.6	387	457.5	225.1	220.8	223	222.6	652.348	0.414405	1.14843e-05	3.15738e-05	610.8	490.2	503.4	631.2	715.2	780.8	733.3	754
ENSG00000089327	FXYD5	142.17	1.54106	4.74868e-20	4.24993e-19	74.2	70.7	58.7	86.4	168.5	205.6	249.7	223.6	321.07	1.27073	3.22453e-05	8.52679e-05	123.7	136.1	166	315.2	444.2	489.2	446.3	447.9
ENSG00000115548	KDM3A	907.869	-0.990527	4.85392e-20	4.34157e-19	1118.2	1353	1206.2	1153.6	624.1	684.2	506.9	616.7	2852.07	-0.63076	3.17854e-24	2.17897e-23	3539.7	3348.2	3618.5	3357.6	2228.8	2060.6	2332	2331
ENSG00000117479	SLC19A2	180.712	-1.42781	4.87938e-20	4.3618e-19	234.9	262.5	297.9	259.2	122.7	87.2	108.4	72.9	1787.18	-0.933439	1.63983e-54	2.44464e-53	2327.1	2276.6	2364.5	2417.2	1171.8	1187.6	1308.2	1244.5
ENSG00000158528	PPP1R9A	206.01	-1.12491	4.94411e-20	4.41709e-19	268.2	268.6	300.1	292.6	134.8	132.7	120.4	130.7	2821.39	-0.670292	1.0222e-14	4.81001e-14	2838.4	3546.4	3841.3	3636.4	2109.6	2203.9	2208.6	2186.5
ENSG00000197798	FAM118B	186.535	1.2	4.99418e-20	4.45921e-19	123	110.1	107.2	111.9	234.5	285.2	259.8	260.5	905.335	1.49204	8.03654e-59	1.30664e-57	572.5	425.5	421.3	480.4	1320.2	1343.3	1305.6	1374
ENSG00000182253	SYNM	29.2237	3.90839	5.01082e-20	4.47146e-19	3.3	4	3.4	2	47.2	53.1	62.1	58.7	120.173	4.40912	5.01774e-64	8.97648e-63	5.1	7.9	15.3	11	228.3	252.8	191.6	249.2
ENSG00000111653	ING4	177.145	-1.39101	5.04372e-20	4.4982e-19	198.4	247.4	294.5	287.7	93	105.2	96.3	94.7	487.234	-1.34712	2.74589e-62	4.75241e-61	716.6	680.5	690.1	710.8	283.4	271.8	259	285.6
ENSG00000177971	IMP3	381.893	1.09121	5.16141e-20	4.60048e-19	279.3	235.3	231.3	230.7	474.5	525	602.6	476.5	1231.65	1.00601	1.14922e-28	9.12335e-28	827.5	724.1	782.2	934.5	1712.6	1757.5	1653	1461.8
ENSG00000047644	WWC3	177.44	-1.249	5.35205e-20	4.76763e-19	238.3	255.5	230.2	274.9	115.9	89.1	103.9	111.8	1605.41	0.137516	0.0538562	0.0899043	1541.6	1482.5	1401.9	1686.9	1730.6	1612.6	1649.5	1737.6
ENSG00000137747	TMPRSS13	29.582	-5.82187	5.81183e-20	5.17418e-19	69.8	48.5	67.7	49.1	0	0.9	0.6	0	570.955	-6.89824	9.76067e-186	9.02893e-184	1257.3	1080.8	1058.2	1134.5	13.5	5.8	10.5	7.1
ENSG00000125835	SNRPB	2090.19	0.810416	5.91848e-20	5.26607e-19	1358.6	1549.9	1658.7	1498.2	2937.3	2586	2615.8	2517	3403.13	1.22219	1.58501e-63	2.80019e-62	2230.2	1869.7	1894.5	2167.2	5025.5	4808.9	4694.6	4534.4
ENSG00000136045	PWP1	670.427	0.932452	5.93971e-20	5.28189e-19	445.5	458.4	484.1	455.6	889.7	847.2	1006.3	776.8	1834.58	0.732438	1.62604e-29	1.3273e-28	1461.3	1301.5	1353.2	1397.1	2261.4	2345.6	2142.1	2414.4
ENSG00000179981	TSHZ1	28.9662	-5.27437	6.00978e-20	5.3411e-19	76.5	56.5	32.7	62.8	0	1.9	1.3	0	259.089	-5.37956	6.2595e-134	3.12304e-132	489.6	551	517.8	466.8	14.6	9.9	11.4	11.5
ENSG00000103495	MAZ	616.762	1.08332	6.66652e-20	5.92133e-19	404.5	453.4	385.9	333.8	958.4	715.4	826.3	856.4	2710.83	0.464915	9.87842e-06	2.73354e-05	2705.8	2067.9	1827.8	2507	3192.5	3195.5	3196.6	2993.6
ENSG00000188229	TUBB4B	2186.92	0.974842	6.74054e-20	5.9836e-19	1743.2	1387.4	1500.7	1262.6	2940	2729.1	3229.8	2702.7	3893.01	2.01576	3.70461e-173	3.09091e-171	1662.8	1409.9	1513.8	1578.4	6775.2	5879.6	6395.7	5928.7
ENSG00000166689	PLEKHA7	173.309	-1.20736	7.1057e-20	6.3041e-19	236	245.4	237	251.3	107.8	98.6	116.6	93.8	731.687	-0.947745	2.19511e-42	2.49746e-41	999.7	988.4	920.2	948.9	508.3	491.7	498.8	497.6
ENSG00000164346	NSA2	184.021	1.22266	7.47877e-20	6.63123e-19	116.4	111.1	115.1	98.2	244	289	240.8	257.7	1715.47	0.250903	0.000121217	0.00030252	1463.8	1494.4	1665.4	1636.9	1837.5	1803.7	1944.4	1877.8
ENSG00000163754	GYG1	149.998	1.30887	7.85077e-20	6.95705e-19	98.6	76.7	93.7	75.6	217	217	216.7	204.6	800.494	0.907865	1.04172e-30	8.84256e-30	595.5	488.9	555.7	582.1	1069.4	984.2	1083.3	1044.9
ENSG00000275023	MLLT6	28.2057	-5.00928	8.01924e-20	7.10223e-19	75.4	57.6	35	53	0	3.8	0	0.9	225.61	-3.23308	5.54634e-111	2.12343e-109	383.8	457.2	396.9	394	50.6	38.7	43.8	39.9
ENSG00000081177	EXD2	160.694	-1.25508	8.08372e-20	7.15519e-19	216.1	221.1	238.1	234.6	86.3	91.9	108.4	89	1101.32	-0.155499	0.0187896	0.0346844	1067.3	1160.1	1209.8	1203.1	1007.6	1059.1	1064.9	1038.7
ENSG00000101447	FAM83D	609.516	1.04042	8.09656e-20	7.16241e-19	432.2	395.8	433.3	329.9	924.7	830.1	724.9	805.2	1259.17	1.48748	2.50397e-75	5.41243e-74	757.4	634.2	636.9	620.2	1991.5	1843.2	1870.9	1719
ENSG00000132467	UTP3	520.014	1.091	8.10192e-20	7.16302e-19	313.6	340.3	379.1	296.5	624.1	709.8	836.4	660.3	560.692	0.418616	5.63183e-07	1.72352e-06	489.6	488.9	485.4	457.5	607.2	652.3	596.8	707.8
ENSG00000187140	FOXD3	35.1981	6.1911	8.11946e-20	7.17438e-19	0	0	1.1	0	71.4	55	81.1	72.9	265.856	8.25504	1.46298e-53	2.14135e-52	2.6	1.3	0	0.8	538.6	607	525.9	450.6
ENSG00000135655	USP15	415.67	0.894081	8.25903e-20	7.29349e-19	288.1	283.7	303.5	285.7	585	511.7	538	529.6	1568.27	0.719393	1.96062e-21	1.21944e-20	1082.6	1235.4	1328.9	1091.2	1924.1	1970	1978.5	1935.4
ENSG00000172336	POP7	159.145	1.21763	8.28307e-20	7.3105e-19	94.2	89.9	100.4	97.2	223.8	220.8	218.6	228.3	724.593	1.69868	9.97231e-64	1.77334e-62	402.9	334.3	282.4	346.5	1185.2	1132.4	1096.4	1016.5
ENSG00000277462	ZNF670	181.224	-1.48523	8.67695e-20	7.65372e-19	252.7	283.7	221.2	312.2	97.1	118.5	94.4	70.1	524.223	-0.792209	4.86106e-21	2.97218e-20	623.5	664.6	702.8	668.5	356.5	374.7	422.6	380.5
ENSG00000087088	BAX	462.785	1.04947	9.05159e-20	7.97958e-19	293.7	341.3	320.5	247.4	675.3	598.9	575.4	649.9	777.412	1.29837	3.0737e-55	4.65447e-54	506.2	425.5	405.1	460.9	1154.9	1068.2	1061.4	1137.1
ENSG00000132341	RAN	5580.5	0.777778	9.77587e-20	8.61312e-19	4254.4	3728.9	4105	4350.3	6551.2	7224.5	7777.6	6652.1	9578.96	0.00162362	0.984095	0.987903	11176.4	9282.3	8686.8	9152.7	9603.4	9613.7	8923.8	10192.5
ENSG00000100644	HIF1A	3304.03	0.695037	9.85883e-20	8.68122e-19	2267.4	2566.7	2682.1	2571.3	4053.4	4027.3	4031.4	4232.6	6323.25	0.983001	5.03651e-50	6.80352e-49	3931.2	4093.5	4585.6	4371.8	7846.9	8524.1	8356.7	8876.2
ENSG00000154760	SLFN13	100.321	1.62448	9.90237e-20	8.71454e-19	52.1	46.4	37.2	58.9	137.5	170.6	142.6	157.3	720.744	1.20597	5.55819e-36	5.43163e-35	423.3	503.4	449.3	370.2	967.1	1000.7	952.9	1099
ENSG00000197746	PSAP	4666.18	-1.07227	9.96876e-20	8.76793e-19	5911.1	4997.1	7279.1	7135.7	3065.3	2890.2	3323.6	2727.3	10094.6	-0.144608	0.0594912	0.0983409	9602.9	11744	11491.6	9565.3	9789	9440.8	9630.8	9492.7
ENSG00000172428	MYEOV2	180.22	1.27514	9.99579e-20	8.78665e-19	128.6	97.9	99.3	94.3	260.2	276.7	233.8	251	485.351	0.847032	2.70837e-17	1.43595e-16	382.5	355.4	280.6	370.2	632	640.8	592.4	628.9
ENSG00000130066	SAT1	186.021	-1.52326	1.03604e-19	9.10195e-19	201.7	342.3	252.8	308.3	106.5	97.6	95.7	83.4	947.9	-0.750963	8.66578e-22	5.46052e-21	1285.3	1050.5	1185.4	1236.1	681.5	698.4	699.2	746.9
ENSG00000162337	LRP5	242.304	-1.25321	1.05555e-19	9.26802e-19	365.7	357.4	270.8	374.1	138.8	123.2	150.2	158.2	746.147	-0.184625	0.0482254	0.0816393	918.1	770.3	675.7	813.3	721.9	673.7	720.2	675.9
ENSG00000066322	ELOVL1	175.289	-1.36241	1.06457e-19	9.34185e-19	271.5	279.7	259.5	201.3	99.8	81.5	103.9	105.2	655.522	-0.406975	5.75623e-07	1.75942e-06	781.6	738.6	676.6	793	579.1	544.4	596.8	534
ENSG00000112232	KHDRBS2	74.6822	-2.03125	1.10987e-19	9.73375e-19	146.3	87.8	114	134.5	27	36	31	20.8	571.982	-2.42163	2.84437e-76	6.25258e-75	747.2	1071.6	1111.4	930.3	168.7	205.9	184.6	156.1
ENSG00000144749	LRIG1	416.187	1.00791	1.12844e-19	9.89095e-19	232.7	289.8	276.5	303.4	556.7	607.4	514.5	548.5	1557.75	2.28821	5.17395e-151	3.21735e-149	589.1	441.3	498	582.1	2479.6	2702.2	2640	2529.7
ENSG00000102243	VGLL1	32.6078	-6.67148	1.14833e-19	1.00595e-18	79.8	57.6	66.6	56.9	0	0	0	0	127.262	-8.64925	1.212e-29	9.96977e-29	196.4	218	244.5	359.2	0	0	0	0
ENSG00000046604	DSG2	2791.45	-0.809757	1.16166e-19	1.01705e-18	3316.8	3341.2	3441.5	4126.5	2050.3	1974.8	2112	1968.5	9794.89	-0.0476802	0.404083	0.501509	9864.3	9674.8	10839.3	9446.7	9650.7	9357.6	9659.7	9866.1
ENSG00000132321	IQCA1	79.1826	-1.86349	1.3139e-19	1.14968e-18	118.6	103	155.7	121.7	27	41.7	29.8	36	180.69	-2.24894	4.55086e-59	7.43974e-58	283.1	313.2	297.7	302.5	54	55.2	78.8	61.2
ENSG00000127863	TNFRSF19	30.8216	-3.73574	1.34996e-19	1.18056e-18	48.8	40.4	74.5	68.7	0	8.5	3.8	1.9	154.747	-2.84681	8.66645e-76	1.88698e-74	253.7	284.1	277.9	272.8	36	41.2	31.5	40.8
ENSG00000159658	EFCAB14	89.5095	-1.59536	1.44431e-19	1.26235e-18	120.8	148.4	129.8	140.4	40.4	50.2	42.5	43.6	2674.95	-0.36746	1.04719e-09	3.81269e-09	3015.6	2862	3079.9	3097.5	2240	2398.3	2224.4	2481.8
ENSG00000143179	UCK2	412.312	0.926066	1.47593e-19	1.28925e-18	269.3	309	290	269	524.4	547.7	580.4	508.7	1405.66	0.414709	1.56002e-08	5.31292e-08	1310.8	1136.3	1210.7	1161.6	1671	1600.2	1463.1	1691.5
ENSG00000131398	KCNC3	27.2623	-3.69939	1.48732e-19	1.29846e-18	57.6	49.5	39.5	56.9	5.4	4.7	2.5	1.9	53.1437	-3.14238	3.01925e-29	2.44312e-28	74	108.3	108.3	93.2	6.7	8.2	14.9	11.5
ENSG00000140470	ADAMTS17	37.0602	-2.91569	1.50171e-19	1.31027e-18	72	48.5	57.5	86.4	6.7	5.7	10.1	9.5	103.885	-2.17872	2.36474e-38	2.45851e-37	156.8	174.4	166	183.9	41.6	37.1	39.4	31.9
ENSG00000145349	CAMK2D	402.897	-1.0965	1.5031e-19	1.31073e-18	534.1	446.3	636.4	582.2	252.1	242.6	258.5	270.9	2343.69	-0.164211	0.0333084	0.0585532	2336	2387.6	2704.6	2475.6	2300.8	1947.8	2360	2237
ENSG00000139734	DIAPH3	599.28	0.889298	1.50746e-19	1.31379e-18	360.2	434.2	448	437.9	733.3	780.8	821.2	778.7	1664.27	1.0673	1.16441e-53	1.70768e-52	1092.8	1098	1139.4	970.9	2297.4	2115	2289.1	2311.5
ENSG00000138495	COX17	126.751	1.68013	1.54319e-19	1.34417e-18	46.5	53.5	76.7	63.8	148.3	205.6	233.8	185.7	192.794	-0.586659	2.22697e-06	6.50448e-06	257.6	231.2	198.5	240.6	145.1	151.5	172.4	145.5
ENSG00000133030	MPRIP	565.093	-0.843736	1.5565e-19	1.35499e-18	727	707.8	690.6	775.6	436.7	382.8	385.3	414.9	3069.89	-0.484995	1.50674e-08	5.13967e-08	4149.2	3734.1	3352.4	3096.7	2594.3	2623.1	2494.8	2514.7
ENSG00000197860	SGTB	84.3922	1.79598	1.56686e-19	1.36323e-18	35.5	34.3	36.1	42.2	168.5	117.5	119.8	121.3	685.795	1.98642	3.33022e-136	1.69853e-134	270.3	272.2	285.1	275.4	1049.2	1059.1	1108.7	1166.4
ENSG00000073605	GSDMB	34.6051	-3.12841	1.61217e-19	1.40186e-18	51	65.6	59.8	73.6	4	4.7	3.8	14.2	329.591	-2.92016	1.50098e-102	5.02904e-101	566.2	687.1	581.9	495.6	83.2	64.2	84	74.5
ENSG00000242732	RGAG4	74.2573	-2.02381	1.64164e-19	1.42667e-18	144.1	92.9	126.4	117.8	25.6	24.6	39.9	22.7	158.553	-1.13498	7.88471e-16	3.91423e-15	212.9	261.6	205.7	194	91.1	88.9	104.1	110
ENSG00000121316	PLBD1	247.991	-1.8133	1.66094e-19	1.44262e-18	366.8	347.3	355.4	484	84.9	68.2	161.6	115.6	664.444	-1.51663	6.84213e-64	1.21817e-62	1031.6	895.9	970.7	1044.6	303.6	383.8	346.5	338.8
ENSG00000090238	YPEL3	118.185	-1.52658	1.71291e-19	1.48692e-18	170.7	152.5	194.1	188.5	52.6	69.2	69.7	48.3	159.957	-1.24829	6.93853e-15	3.29304e-14	260.1	239.2	169.6	233	110.2	89.8	100.6	77.2
ENSG00000164124	TMEM144	42.6451	-2.75016	1.72743e-19	1.49867e-18	56.5	84.8	86.9	68.7	14.8	7.6	5.7	16.1	418.603	-2.91395	1.34376e-158	9.1382e-157	674.5	725.4	767.7	791.3	90	108.7	97.1	94
ENSG00000164332	UBLCP1	348.656	1.02629	1.75212e-19	1.51923e-18	205	215.1	262.9	234.6	435.4	472.9	451.8	511.6	904.266	1.34874	1.13552e-62	1.97794e-61	461.6	467.8	537.7	563.4	1266.2	1260.9	1328.3	1348.2
ENSG00000117877	CD3EAP	203.571	1.21576	1.82913e-19	1.5851e-18	125.2	110.1	148.9	105.1	289.8	299.4	268.7	281.4	709.278	1.88783	2.64962e-104	9.17694e-103	308.6	256.3	293.2	341.4	1158.3	1104.4	1118.3	1093.7
ENSG00000183496	MEX3B	39.2624	2.65967	1.83133e-19	1.58612e-18	11.1	12.1	9	8.8	79.5	60.6	70.3	62.5	172.983	2.69508	6.23039e-56	9.5659e-55	40.8	25.1	50.5	61.8	280	294	323.8	307.8
ENSG00000244462	RBM12	924.86	0.759273	1.94729e-19	1.68559e-18	688.2	677.5	648.8	730.5	1219.9	1122.9	1206.5	1104.6	5642.08	0.951807	4.45957e-76	9.75278e-75	3806.2	3810.7	4043.4	3718.5	7117.1	7623.1	7493	7524.4
ENSG00000139180	NDUFA9	625.169	0.868134	1.98818e-19	1.72002e-18	446.6	397.8	502.1	423.2	825	796	830.1	780.6	525.831	0.645621	1.08182e-15	5.32611e-15	404.2	445.3	414.1	379.6	627.5	653.9	622.2	659.9
ENSG00000112208	BAG2	227.505	1.35887	2.043e-19	1.76644e-18	114.1	158.5	111.7	123.7	319.5	381.9	345.3	265.2	681.239	1.66065	7.09566e-105	2.46618e-103	313.7	302.6	339.2	347.4	1042.4	1021.2	1051.8	1031.6
ENSG00000225921	NOL7	543.904	1.00418	2.0778e-19	1.79552e-18	297	404.9	339.6	402.5	698.3	775.1	709.1	724.7	963.219	0.844308	1.76457e-37	1.792e-36	686	640.8	718.1	705.8	1274.1	1233.7	1235.6	1211.6
ENSG00000137168	PPIL1	332.148	0.971036	2.11054e-19	1.82278e-18	208.3	223.1	229.1	235.6	430	483.3	434.7	413	1591.61	1.43032	9.74266e-81	2.31231e-79	848	792.8	811	985.3	2336.8	2291.2	2308.4	2359.4
ENSG00000149136	SSRP1	2312.14	0.690457	2.17427e-19	1.87677e-18	1856.2	1650.9	1881	1686.7	2911.6	2808.7	2930.1	2771.9	5136.64	0.661589	5.84865e-24	3.97281e-23	3992.4	3646.9	4015.5	4251.4	6410.9	6124.2	5935.5	6716.4
ENSG00000170955	PRKCDBP	208.749	1.6716	2.25862e-19	1.94847e-18	133	58.6	118.5	87.4	295.2	326.9	366.3	284.2	586.124	2.29141	1.46131e-124	6.54536e-123	196.4	198.2	184	213.5	1058.2	908.4	1026.4	903.9
ENSG00000171105	INSR	416.279	-1.10034	2.27302e-19	1.9598e-18	513.1	610.9	507.8	636.2	312.7	251.1	233.2	265.2	1278.07	-0.486132	5.15589e-11	2.02017e-10	1451.1	1483.9	1435.3	1595.4	1050.3	1092.1	962.6	1154
ENSG00000121207	LRAT	75.8747	4.994	2.2887e-19	1.9722e-18	0	3	6.8	2.9	194.1	214.2	93.1	92.8	699.14	5.00478	4.31772e-294	8.63138e-292	29.3	47.6	47.8	40.7	1269.6	1455.3	1350.2	1352.7
ENSG00000127483	HP1BP3	454.031	-0.90535	2.29686e-19	1.97812e-18	639.4	562.4	589	576.3	320.8	333.6	283.9	326.8	3487.11	-0.013661	0.778936	0.835845	3464.5	3488.3	3581.5	3477.9	3514.1	3344.6	3574.6	3451.3
ENSG00000120526	NUDCD1	563.548	0.871355	2.32666e-19	2.00266e-18	362.4	391.8	411.9	426.1	744.1	687	785.1	700.1	2058.76	0.794079	2.30746e-27	1.7605e-26	1397.5	1436.3	1706	1477.6	2494.2	2589.4	2717.9	2651.2
ENSG00000101605	MYOM1	29.0694	-6.13506	2.36595e-19	2.03533e-18	58.7	62.6	55.3	55	0	0	0	0.9	189.302	-5.20364	2.84771e-90	8.00208e-89	293.3	358.1	424.9	401.6	3.4	16.5	10.5	6.2
ENSG00000170899	GSTA4	142.707	-1.28463	2.40453e-19	2.06735e-18	203.9	199.9	213.3	192.4	94.4	82.4	84.3	71	682.714	-1.75029	2.33105e-126	1.06492e-124	1063.4	1021.4	1063.6	1064.1	296.9	317.9	315	319.3
ENSG00000145014	TMEM44	90.7276	-1.60719	2.49895e-19	2.14732e-18	155.1	130.3	128.6	133.5	40.4	44.5	39.3	54	205.537	-1.67046	4.01865e-35	3.83529e-34	309.9	355.4	329.3	258.4	102.3	89.8	91.9	107.3
ENSG00000164099	PRSS12	49.0188	-2.60956	2.55286e-19	2.19242e-18	84.2	48.5	100.4	106	13.5	13.3	13.9	12.3	297.355	-1.55536	1.41235e-44	1.69017e-43	457.8	475.7	435.7	405.8	178.8	145	145.3	134.8
ENSG00000117899	MESDC2	655.674	-1.02625	2.63809e-19	2.26435e-18	925.3	875.4	850.8	876.7	345.1	433.1	518.3	420.6	2234	-0.275402	1.25488e-06	3.74489e-06	2476.3	2361.2	2413.2	2534.1	2014	1940.4	1997.7	2135
ENSG00000254772	EEF1G	2139.53	1.17744	2.64786e-19	2.27146e-18	1390.8	1620.6	1134	1087.8	3276.9	2599.3	3347.6	2659.1	0.272158	-0.586387	0.571595	NA	1.3	0	0.9	0	0	0	0	0
ENSG00000118402	ELOVL4	102.248	1.50054	2.71455e-19	2.32736e-18	45.4	54.5	51.9	59.9	151	163.9	146.4	144.9	213.556	2.02523	4.11827e-44	4.87935e-43	110.9	74	63.2	89	354.2	308	357	352.1
ENSG00000179833	SERTAD2	49.7121	-2.27552	2.73354e-19	2.34233e-18	76.5	99	75.6	79.5	17.5	11.4	14.6	23.7	659.003	-2.24322	8.76147e-151	5.42555e-149	1148.9	1046.5	1096.1	1060.7	251.9	216.6	208.3	243
ENSG00000023330	ALAS1	413.732	0.885332	2.93002e-19	2.50929e-18	285.9	298.9	303.5	273.9	544.6	517.4	570.3	515.3	1157.81	1.29565	7.01892e-65	1.27401e-63	683.5	632.9	618	741.3	1735.1	1606.8	1672.2	1572.7
ENSG00000187772	LIN28B	243.848	1.12365	2.93423e-19	2.51149e-18	135.2	167.6	151.2	157.1	354.5	361	331.4	292.7	6749.67	0.934714	6.55338e-56	1.00463e-54	4496.1	4612.8	4971.7	4459	8332.7	8755.6	9242.3	9127.3
ENSG00000204394	VARS	1086.12	0.898803	2.98679e-19	2.55505e-18	852.2	742.1	802.3	634.2	1492.2	1385.4	1440.9	1339.5	1305.78	1.49581	1.64926e-49	2.20291e-48	793.1	664.6	605.3	671	1735.1	1947.8	2240.1	1789.1
ENSG00000115355	CCDC88A	426.115	1.22556	3.01377e-19	2.57669e-18	226.1	314	220	256.2	566.2	659.5	496.2	670.7	4234.43	2.33894	9.75214e-153	6.22007e-151	1239.4	1298.9	1680.7	1352.2	6641.4	7222.9	7238.4	7201.6
ENSG00000157483	MYO1E	589.807	1.12491	3.06119e-19	2.61577e-18	287	468.5	371.2	352.5	819.6	789.4	840.2	790.1	2289.96	1.34333	7.37054e-116	2.96674e-114	1313.4	1199.8	1351.4	1306.4	3326.3	3157.6	3329.6	3335.1
ENSG00000100167	SEPT3	74.9002	1.94236	3.13597e-19	2.67817e-18	35.5	38.4	21.4	26.5	103.8	137.4	102.7	133.6	549.355	2.08546	9.86133e-100	3.16178e-98	204	173.1	224.6	228.8	861.4	882.9	848.8	971.3
ENSG00000180190	TDRP	540.09	-1.12593	3.27282e-19	2.79349e-18	772.4	659.3	754.9	783.5	252.1	385.7	332	380.8	3488.12	-0.352965	6.75087e-11	2.62749e-10	3873.8	3783	4111.1	3881.2	3047.5	2950.1	3207.9	3050.4
ENSG00000164402	SEPT8	417.994	-1.20142	3.45532e-19	2.94762e-18	635	528.1	604.8	571.4	182	293.8	286.4	242.5	1634.58	-0.657121	7.92435e-25	5.54462e-24	1962.4	1979.4	1900.8	2160.5	1235.9	1321.9	1274.9	1240.9
ENSG00000182050	MGAT4C	30.4225	5.6823	3.48461e-19	2.97095e-18	1.1	1	0	0	56.6	56.9	65.3	62.5	698.332	6.4285	5.44531e-226	6.84363e-224	20.4	11.9	17.1	12.7	1317.9	1281.5	1513	1412.1
ENSG00000112029	FBXO5	555.82	0.96544	3.50137e-19	2.98191e-18	331.3	363.5	384.8	424.1	738.7	773.2	783.8	647	1285.54	0.792479	6.10412e-32	5.37762e-31	883.7	894.5	963.5	1015.8	1572.1	1648.8	1622.3	1683.5
ENSG00000139631	CSAD	33.3532	-2.81074	3.49977e-19	2.98191e-18	68.7	54.5	51.9	59.9	8.1	6.6	7.6	9.5	171.847	-1.94147	2.39682e-50	3.26437e-49	251.2	296	276.1	268.6	72	69.2	72.6	69.2
ENSG00000143476	DTL	525.963	0.950924	3.5286e-19	3.00343e-18	403.4	370.6	339.6	318.1	721.2	672.8	633.7	748.4	2437.76	1.24627	1.40031e-76	3.08731e-75	1395	1379.5	1417.3	1583.5	3226.3	3546.4	3365.4	3588.8
ENSG00000050555	LAMC3	37.6803	2.8694	3.70535e-19	3.15212e-18	7.8	8.1	10.2	8.8	47.2	62.5	81.1	75.8	52.6319	3.32493	2.94947e-31	2.54204e-30	8.9	11.9	9.9	6.8	95.6	102.9	92.8	92.2
ENSG00000151388	ADAMTS12	95.8378	-1.584	3.75119e-19	3.18935e-18	119.7	157.5	138.8	161	45.8	49.3	52	42.6	1133.85	-1.00015	3.17504e-53	4.61776e-52	1504.6	1477.2	1596.8	1467.4	789.4	747.8	719.3	768.1
ENSG00000147869	CER1	94.5121	6.10855	3.75402e-19	3.18998e-18	1.1	0	2.3	1	107.8	89.1	385.3	169.6	1452.16	9.11077	5.58574e-166	4.18032e-164	5.1	2.6	5.4	4.2	3082.3	2356.3	3297.2	2864.1
ENSG00000030419	IKZF2	28.5478	-3.47502	3.95756e-19	3.36107e-18	48.8	69.7	38.4	55	2.7	4.7	4.4	4.7	1711.83	-3.90695	2.67713e-227	3.40773e-225	2452	3468.5	3760.2	3166.1	192.3	226.5	212.6	216.4
ENSG00000130714	POMT1	106.78	-1.47688	4.02838e-19	3.41932e-18	174	143.4	161.4	152.2	58	48.3	64	53	363.132	0.457009	0.000115685	0.000289417	288.2	268.2	286.9	377.9	379	447.2	455	402.7
ENSG00000007171	NOS2	41.4839	-3.09391	4.2594e-19	3.6134e-18	74.2	42.4	77.9	106	5.4	3.8	10.8	11.4	88.7812	-2.55841	7.62609e-40	8.24204e-39	140.3	144	151.6	171.1	32.6	23.1	22.8	24.8
ENSG00000007392	LUC7L	516.263	1.04582	4.27677e-19	3.62613e-18	345.8	295.8	373.5	332.8	668.6	670	823.1	620.5	1284.44	0.708634	6.48569e-30	5.37515e-29	950	943.4	977	1025.2	1626.1	1650.5	1574.2	1529.2
ENSG00000029534	ANK1	44.8386	2.5575	4.33019e-19	3.66939e-18	10	20.2	10.2	9.8	80.9	69.2	93.1	65.4	126.816	3.0098	4.04648e-59	6.62609e-58	29.3	23.8	26.2	30.5	232.8	195.2	225.8	251
ENSG00000213928	IRF9	35.2605	-2.81937	4.40668e-19	3.73214e-18	77.6	67.7	50.8	53	8.1	5.7	8.9	10.4	26.4101	-0.593516	0.0340262	0.0597092	29.3	37	28.9	32.2	24.7	23.1	20.1	16
ENSG00000115486	GGCX	296.557	-0.964886	4.45863e-19	3.77405e-18	381.2	389.8	415.2	385.8	196.8	191.4	218	194.2	926.828	-0.316232	2.51094e-05	6.7035e-05	919.4	1013.5	1098.8	1076.8	828.8	815.4	860.2	801.8
ENSG00000120875	DUSP4	30.1862	5.67507	4.5722e-19	3.86805e-18	0	0	0	2	53.9	58.8	69.1	57.8	169.976	4.60469	3.10615e-94	9.33599e-93	8.9	9.2	14.4	16.9	337.4	323.7	329	320.2
ENSG00000166913	YWHAB	2077.83	0.611738	4.67372e-19	3.95175e-18	1653.4	1585.3	1631.6	1703.4	2485.7	2464.7	2560.6	2537.9	4449.68	0.939096	1.08329e-47	1.39021e-46	3425	2901.6	2989.7	2885.7	5809.3	5773.3	5864.6	5948.2
ENSG00000105202	FBL	1964.14	0.902784	4.69492e-19	3.96748e-18	1449.5	1586.3	1255.9	1179.1	2367.1	2611.6	2661.4	2602.3	5092.74	0.328857	6.07934e-08	1.98923e-07	4883.7	4451.6	4160.7	4564.1	5861	5641.6	5491.8	5687.5
ENSG00000198860	TSEN15	98.5261	1.575	4.7047e-19	3.97355e-18	47.7	38.4	49.6	60.9	155	141.2	157.1	138.3	1019.46	1.78424	5.14058e-98	1.62029e-96	436.1	429.4	446.6	516	1465.3	1538.5	1730	1593.9
ENSG00000136238	RAC1	1246.35	1.15835	4.82536e-19	4.07321e-18	790.1	642.2	795.5	852.2	1290	1824.1	1985.3	1791.4	2729.11	-0.148097	0.127832	0.192624	3326.8	2925.4	2852.6	2376.5	2579.7	2527.6	2372.3	2872.1
ENSG00000188177	ZC3H6	107.676	-1.60684	4.83212e-19	4.07667e-18	161.8	187.8	141	160	39.1	59.7	45.6	66.3	923.369	-2.64119	4.16297e-162	2.94533e-160	1559.5	1715.1	1718.6	1379.3	231.7	282.5	252.9	247.5
ENSG00000140688	C16orf58	195.274	-1.16004	4.84527e-19	4.08551e-18	280.4	287.8	266.3	243.5	132.1	116.6	107.7	127.9	714.842	-1.65767	1.57307e-81	3.8156e-80	1165.5	1152.2	1020.3	1007.4	355.3	317.9	368.4	331.7
ENSG00000176845	METRNL	59.1978	-2.11349	4.91437e-19	4.14149e-18	88.7	109	89.1	102.1	13.5	15.2	28.5	27.5	238.541	-1.04728	5.44489e-15	2.59615e-14	386.4	301.3	261.6	338	166.4	137.5	165.4	151.7
ENSG00000023909	GCLM	130.531	1.45424	5.02012e-19	4.22828e-18	62.1	75.7	81.2	57.9	210.3	207.5	164.8	184.7	735.994	2.37005	8.72449e-134	4.34561e-132	260.1	249.7	220.1	226.2	1161.6	1132.4	1381.7	1256
ENSG00000250305	KIAA1456	24.6378	-4.83627	5.20418e-19	4.3809e-18	43.2	50.5	42.9	55	2.7	0.9	0	1.9	1121.45	-5.02941	0	0	2092.5	2404.8	2155.2	2056.2	59.6	65.9	76.1	61.2
ENSG00000136950	ARPC5L	187.22	1.28345	5.38344e-19	4.52873e-18	96.4	131.3	102.7	102.1	310	256.8	238.9	259.6	593.091	1.15371	3.01337e-32	2.67291e-31	433.5	356.8	307.6	375.3	804	784.9	850.5	832
ENSG00000176396	EID2	120.992	1.58114	5.38571e-19	4.52873e-18	59.8	45.4	81.2	56	151	193.3	198.3	182.8	225.669	0.586026	3.45541e-06	9.94521e-06	193.8	206.1	174.1	150	290.1	257	239.8	294.5
ENSG00000121210	KIAA0922	189.573	1.38861	5.40798e-19	4.54496e-18	99.7	90.9	109.5	118.8	242.6	257.7	347.2	250.1	915.633	2.39184	1.45637e-153	9.34904e-152	239.7	284.1	295.9	342.3	1535	1538.5	1543.6	1546
ENSG00000185219	ZNF445	260.307	-1.13488	5.6372e-19	4.735e-18	383.4	334.2	375.7	334.8	187.4	170.6	134.3	162	2091.77	-1.09459	9.08647e-81	2.15829e-79	2796.3	2936	2916.6	2751.8	1299.9	1307.9	1314.3	1411.2
ENSG00000158286	RNF207	26.4766	-5.38113	5.73154e-19	4.8116e-18	74.2	46.4	44	44.2	1.3	0	0.6	0.9	148.531	-4.27692	4.24607e-91	1.21259e-89	283.1	282.8	258.9	306.7	14.6	14	15.8	12.4
ENSG00000161011	SQSTM1	400.147	1.31201	5.76658e-19	4.83836e-18	230.5	207	267.4	212.1	614.7	504.1	715.4	450	2741.67	2.5208	2.28788e-233	3.04226e-231	837.8	751.8	808.3	847.2	4988.4	4322.2	5045.5	4332.1
ENSG00000197563	PIGN	179.388	-1.2343	6.12816e-19	5.13892e-18	208.3	263.5	270.8	267	94.4	113.7	108.4	108.9	1759.19	-0.264522	1.71174e-05	4.63634e-05	1854	1875	2047.9	1901.2	1575.5	1532.7	1681.8	1605.5
ENSG00000122779	TRIM24	1452.38	0.717746	6.18634e-19	5.18487e-18	1098.2	1172.3	1083.2	1034.8	1929	1842.1	1728.6	1730.8	4207.67	0.88497	7.8066e-58	1.23882e-56	3030.9	2814.4	2930.2	3045	5163.8	5419.2	5649.3	5608.5
ENSG00000119969	HELLS	2800.67	0.637282	6.28386e-19	5.26372e-18	2322.8	2206.2	2167.6	2070.6	3266.2	3483.4	3493.4	3395.2	7316.69	0.82243	1.9173e-42	2.18473e-41	4921.9	5199.4	5643.8	5368.1	8809.5	9640.1	9298.3	9652.4
ENSG00000003756	RBM5	604.12	-0.837853	6.44167e-19	5.39296e-18	774.6	788.6	789.9	749.1	444.8	381.9	470.2	433.9	3189.69	-0.313715	7.44482e-11	2.89153e-10	3454.3	3628.4	3547.2	3511	2867.5	2764.8	2847.4	2896.9
ENSG00000149418	ST14	146.402	-1.55705	6.56298e-19	5.49152e-18	273.7	203	189.6	214	56.6	72	95	67.3	487.208	0.329714	9.11785e-05	0.000230649	413.1	433.4	399.7	478.7	554.4	542.7	539.9	535.7
ENSG00000130303	BST2	295.776	-1.48849	6.74879e-19	5.64391e-18	367.9	441.2	490.8	446.7	137.5	214.2	109.6	158.2	348.27	-2.66367	2.68456e-97	8.3994e-96	558.5	568.2	659.5	624.4	67.5	92.2	104.1	111.8
ENSG00000133639	BTG1	359.272	-1.2444	7.20524e-19	6.02234e-18	474.3	438.2	499.9	606.7	249.4	235	169.8	200.8	660.907	-0.840958	1.38242e-27	1.06153e-26	850.5	823.2	851.6	868.4	450.9	436.5	503.2	502.9
ENSG00000149150	SLC43A1	37.0265	2.79499	7.27851e-19	6.08025e-18	11.1	11.1	5.6	7.9	51.2	60.6	72.9	75.8	337.553	4.75857	2.72018e-166	2.04604e-164	31.9	19.8	19.8	23.7	674.7	659.7	672.9	597.8
ENSG00000185651	UBE2L3	411.92	0.99935	7.2849e-19	6.08228e-18	274.8	276.7	288.9	259.2	471.8	521.2	582.3	620.5	1511.53	-0.00937362	0.918278	0.940992	1651.3	1454.8	1341.5	1619.9	1424.8	1581.3	1343.2	1675.5
ENSG00000179023	KLHDC7A	39.8379	2.83825	7.46833e-19	6.23203e-18	15.5	6.1	12.4	3.9	71.4	59.7	86.2	63.5	485.5	4.21014	3.89984e-228	5.00692e-226	48.5	46.2	42.4	58.5	985.1	877.1	916.2	910.1
ENSG00000184012	TMPRSS2	113.238	-1.71769	7.57372e-19	6.31652e-18	170.7	147.4	171.5	208.1	33.7	68.2	43.7	62.5	428.448	-1.33092	9.29112e-38	9.50361e-37	693.7	570.8	540.4	650.7	230.5	258.6	231.9	251
ENSG00000118507	AKAP7	51.2688	2.15072	7.58391e-19	6.32157e-18	23.3	21.2	15.8	13.7	87.6	77.7	87.4	83.4	264.995	2.17055	1.78938e-66	3.34578e-65	98.2	72.7	119.1	90.7	420.6	454.6	437.5	426.6
ENSG00000132824	SERINC3	345.36	-1.01059	8.12414e-19	6.7682e-18	473.2	475.6	455.9	448.7	192.8	215.1	263	238.7	1991.64	-0.0777881	0.276088	0.368021	2255.7	1951.6	1989.2	1987.6	1861.1	1812.7	2058.1	2017
ENSG00000177674	AGTRAP	138.79	-1.36071	8.51559e-19	7.09045e-18	197.3	222.1	202	177.7	79.5	71.1	67.8	92.8	586.291	-0.482496	1.3864e-06	4.12459e-06	680.9	606.5	628.8	815	512.8	486.7	467.3	492.3
ENSG00000144567	FAM134A	154.417	-1.2038	8.6181e-19	7.17191e-18	227.2	226.2	208.7	200.3	90.3	96.7	89.3	96.6	1200.16	0.108081	0.111133	0.170532	1189.7	1115.2	1087.1	1227.6	1274.1	1289.7	1241.7	1176.2
ENSG00000241186	TDGF1	314.229	4.25187	8.81542e-19	7.33213e-18	14.4	58.6	16.9	11.8	585	570.5	630.5	626.2	5740.34	5.18917	1.63371e-57	2.57878e-56	469.2	177.1	217.4	265.2	10620	11386.9	11052.7	11734.2
ENSG00000101361	NOP56	994.923	0.773257	9.33451e-19	7.75966e-18	745.8	687.6	762.8	740.3	1315.6	1233.8	1333.9	1139.6	5188.98	1.67269	1.85652e-167	1.41428e-165	2393.4	2285.9	2534.1	2681.5	7979.6	8031.6	7681.2	7924.5
ENSG00000152926	ZNF117	40.7112	-2.74001	9.487e-19	7.88214e-18	64.3	83.8	51.9	84.4	8.1	16.1	5.7	11.4	2235.36	-1.78499	8.07666e-57	1.25954e-55	2770.8	3883.4	3977.6	3240.7	880.5	970.2	1050.1	1109.6
ENSG00000171497	PPID	660.837	0.839849	9.76428e-19	8.10811e-18	435.5	527.1	459.2	472.2	795.3	890.7	885.2	821.3	709.609	0.0138133	0.869946	0.907862	659.2	646.1	718.1	797.3	687.1	724.8	694.8	749.5
ENSG00000172478	C2orf54	26.7594	-4.19869	1.00638e-18	8.3523e-18	78.7	39.4	37.2	50.1	2.7	1.9	3.2	0.9	42.5579	-1.47658	1.93926e-09	6.96358e-09	66.3	56.8	50.5	77.1	25.9	18.9	23.6	21.3
ENSG00000182836	PLCXD3	27.9145	-6.07409	1.03692e-18	8.60108e-18	47.7	50.5	74.5	50.1	0	0	0.6	0	413.484	-6.7394	1.58947e-137	8.29139e-136	683.5	847	950.9	797.3	10.1	2.5	8.8	8
ENSG00000140386	SCAPER	99.1574	-1.4609	1.08099e-18	8.96183e-18	141.8	145.4	137.7	157.1	52.6	54	46.9	57.8	664.736	-1.68128	6.61537e-64	1.1785e-62	916.8	1054.4	1161.1	925.2	291.3	342.6	301	325.5
ENSG00000165556	CDX2	28.9221	-6.5291	1.08223e-18	8.96722e-18	47.7	57.6	64.3	61.9	0	0	0	0	101.273	-8.36409	2.91417e-27	2.21828e-26	251.2	211.4	142.5	205	0	0	0	0
ENSG00000114391	RPL24	1704.15	1.1267	1.10769e-18	9.17323e-18	928.7	1337.9	1004.3	1000.4	2590.8	2090.4	2660.1	2020.6	12854.2	-0.174908	0.0062517	0.0125253	15064.2	12979.4	13048.7	13440.6	12742	11824.2	11546.3	12188.3
ENSG00000173064	HECTD4	482.213	-1.06328	1.1252e-18	9.3132e-18	688.2	622	613.8	683.3	368	251.1	288.3	342.9	1039.14	-0.929463	3.77607e-29	3.04231e-28	1393.7	1527.5	1246.8	1288.7	700.6	727.2	664.2	764.6
ENSG00000117625	RCOR3	141.53	-1.24636	1.1284e-18	9.33465e-18	185.1	216.1	196.3	200.3	86.3	81.5	88.1	78.6	1069.27	-0.820568	1.89751e-22	1.22389e-21	1175.7	1403.3	1530.9	1352.2	747.8	794.8	784.9	764.6
ENSG00000095637	SORBS1	173.825	1.39464	1.14304e-18	9.45057e-18	86.4	129.2	83.5	81.5	238.6	269.1	229.4	272.8	631.508	1.76662	5.84329e-65	1.06451e-63	348.1	276.2	233.7	291.5	924.4	969.4	980.1	1028.9
ENSG00000167508	MVD	174.833	1.36436	1.16268e-18	9.60783e-18	111.9	89.9	92.5	96.2	252.1	198	294.7	263.4	579.75	1.13667	5.5091e-24	3.74901e-23	439.9	372.6	294.1	345.7	850.1	824.4	801.5	709.6
ENSG00000160445	ZER1	371.715	-0.887771	1.1844e-18	9.782e-18	459.9	494.8	510	465.4	266.9	272.9	247.1	256.7	409.602	-0.691403	1.82104e-13	8.09697e-13	515.1	549.7	474.5	488.9	276.6	310.5	340.4	321.1
ENSG00000165637	VDAC2	671.097	1.10758	1.20229e-18	9.92444e-18	387.9	456.4	423.1	427.1	1179.5	805.5	839.6	849.7	3290.53	1.19962	2.98842e-07	9.32759e-07	1627	1329.3	2178.7	2791.7	4663.4	4273.6	4750.6	4710
ENSG00000239713	APOBEC3G	25.5449	-3.60285	1.24619e-18	1.02812e-17	43.2	55.5	44	47.1	4	4.7	1.9	3.8	201.726	-4.11216	7.18103e-109	2.65707e-107	433.5	393.8	344.6	355	24.7	17.3	27.1	17.7
ENSG00000111716	LDHB	5281.91	0.870402	1.28064e-18	1.05598e-17	3551.8	3686.5	4160.3	3525.6	7752.2	6724.2	7036.2	5818.4	18834.5	0.217012	0.000958147	0.0021647	19615.1	16158.5	16986.5	16918.5	20681.1	19813.9	20089.4	20412.6
ENSG00000130811	EIF3G	1059.32	1.02929	1.28182e-18	1.05638e-17	642.8	621	794.4	726.5	1307.5	1277.4	1717.2	1387.8	2501.72	0.557757	1.61697e-09	5.83228e-09	2109	1762.7	1812.4	2405.3	2984.5	2995.4	3067.9	2876.5
ENSG00000156140	ADAMTS3	56.7557	-1.97101	1.28859e-18	1.06139e-17	104.2	89.9	81.2	88.4	20.2	28.4	22.8	18.9	348.417	-2.18168	8.9652e-100	2.88066e-98	531.7	605.2	563.8	585.4	117	126.8	119	138.4
ENSG00000185666	SYN3	35.5821	3.08804	1.29125e-18	1.06301e-17	8.9	4	11.3	3.9	79.5	56.9	48.2	72	87.0135	2.65605	3.02583e-39	3.22806e-38	29.3	18.5	22.6	23.7	142.8	151.5	140	167.6
ENSG00000160801	PTH1R	26.1441	-5.37401	1.36014e-18	1.11912e-17	73.1	37.4	39.5	56.9	0	0.9	1.3	0	166.375	-6.76259	2.24055e-63	3.95595e-62	378.7	334.3	278.8	329.6	1.1	4.1	1.8	2.7
ENSG00000153885	KCTD15	108.865	-1.50898	1.38622e-18	1.13996e-17	177.3	165.6	177.2	127.6	51.2	54	62.1	55.9	1416.85	-0.144698	0.0283813	0.0507056	1518.7	1543.3	1392	1498.8	1398.9	1286.4	1412.3	1284.4
ENSG00000125505	MBOAT7	257.679	-1.11833	1.3977e-18	1.14879e-17	411.1	328.2	354.3	320.1	148.3	163.9	152.7	182.8	450.263	0.174117	0.114282	0.174726	411.9	424.1	352.7	503.3	450.9	495.8	513.7	449.7
ENSG00000168066	SF1	2299.66	0.850894	1.40477e-18	1.15397e-17	1703.3	1516.6	1774.9	1563	3041	2861.8	3345.7	2590.9	1371.31	0.238611	0.000195809	0.00047693	1230.5	1246	1199.9	1353	1526	1503.9	1420.2	1491.1
ENSG00000166974	MAPRE2	238.77	1.13033	1.43209e-18	1.17579e-17	151.8	147.4	167	131.6	361.3	319.3	346.6	285.1	876.415	0.953483	1.56232e-35	1.50649e-34	577.6	560.2	601.7	643.1	1111	1191.7	1090.3	1235.6
ENSG00000205560	CPT1B	39.8336	-2.89797	1.47333e-18	1.209e-17	79.8	54.5	63.2	82.5	17.5	10.4	3.2	7.6	13.0734	0.313742	0.435107	0.531936	8.9	11.9	9	16.1	18	11.5	10.5	18.6
ENSG00000166387	PPFIBP2	96.3522	-1.77325	1.47899e-18	1.21299e-17	188.4	114.1	128.6	165.9	44.5	50.2	35.5	43.6	262.432	-2.36818	5.70777e-89	1.56548e-87	427.2	461.1	408.7	463.4	85.5	88.9	91	73.6
ENSG00000111452	ADGRD1	24.7733	-5.30678	1.50126e-18	1.2306e-17	54.3	42.4	40.6	57.9	1.3	0	0.6	0.9	97.4135	-4.94346	1.04801e-58	1.70115e-57	195.1	194.2	163.3	204.2	4.5	7.4	3.5	7.1
ENSG00000123191	ATP7B	106.075	-1.64559	1.50586e-18	1.23371e-17	212.8	140.4	148.9	144.3	48.5	50.2	58.9	44.5	417.385	-1.25197	3.74018e-43	4.32977e-42	585.3	627.6	570.2	571	248.5	268.5	222.3	245.7
ENSG00000173598	NUDT4	179.518	-1.23872	1.56347e-18	1.28022e-17	218.3	263.5	243.7	285.7	101.1	92.9	115.3	115.6	4395.15	-0.959363	2.04389e-50	2.78752e-49	6063.2	5330.2	6002.9	5829.9	2758.5	3128.8	3039.9	3007.8
ENSG00000003056	M6PR	303.478	-1.15819	1.60467e-18	1.31326e-17	363.5	383.7	450.2	484	176.6	180	219.2	170.5	3515.32	-0.32188	2.14095e-07	6.75247e-07	4131.4	3621.8	3881.9	3987.1	3207.1	2964.1	3280.6	3048.6
ENSG00000005108	THSD7A	44.4192	-2.34258	1.61927e-18	1.3245e-17	66.5	94.9	64.3	73.6	10.8	12.3	15.8	17.1	345.104	-0.739619	2.18794e-11	8.75941e-11	428.4	422.8	459.2	415.1	282.3	205.1	279.1	268.8
ENSG00000086712	TXLNG	592.862	1.00261	1.63208e-18	1.33426e-17	402.3	465.5	369	339.7	737.3	878.4	735	815.6	2205.76	1.14397	2.31874e-91	6.63457e-90	1407.7	1358.3	1410.1	1320.8	3008.1	3032.4	2934.9	3173.7
ENSG00000198042	MAK16	351.95	1.02703	1.64045e-18	1.34038e-17	228.3	240.3	249.4	210.1	417.9	487.1	537.3	445.2	1748.57	1.17069	5.00664e-53	7.25838e-52	976.7	1030.6	1132.2	1154.8	2222.1	2437	2430	2605.1
ENSG00000101255	TRIB3	30.1095	3.55215	1.64717e-18	1.34516e-17	5.5	4	5.6	2	58	43.6	74.8	47.4	619.95	6.03145	1.81146e-197	1.867e-195	20.4	13.2	20.7	16.9	1370.8	1051.7	1370.3	1095.4
ENSG00000198604	BAZ1A	228.122	1.11585	1.6643e-18	1.35842e-17	148.5	155.5	133.1	138.4	285.8	289	319.4	355.2	1110.78	0.831245	1.6914e-31	1.46795e-30	775.3	853.6	802	768.4	1357.3	1451.2	1351.1	1527.4
ENSG00000135473	PAN2	250.585	-1.013	1.69911e-18	1.38609e-17	330.2	353.4	340.8	320.1	144.2	168.7	173	174.3	688.07	-0.230169	0.0365542	0.0637211	594.2	729.4	760.5	885.4	575.8	672	630	657.3
ENSG00000144712	CAND2	49.7626	2.31685	1.73163e-18	1.41188e-17	14.4	19.2	18.1	12.8	90.3	90	61.5	91.9	93.3644	2.56602	3.69175e-40	4.0103e-39	29.3	26.4	25.3	26.3	143.9	181.2	157.5	157
ENSG00000129103	SUMF2	270.038	-1.01305	1.80724e-18	1.47274e-17	379	331.2	340.8	394.7	186	169.6	185.7	173.4	1600.01	-0.495244	7.33293e-10	2.69088e-09	2058	1740.2	1723.1	1968.1	1325.8	1257.6	1455.2	1272
ENSG00000121310	ECHDC2	40.9102	-2.40161	1.93677e-18	1.57746e-17	58.7	69.7	65.4	82.5	16.2	9.5	13.9	11.4	386.879	-2.62388	6.44841e-104	2.21537e-102	622.3	763.7	644.1	638	87.7	123.5	119	96.7
ENSG00000080345	RIF1	1973.73	0.772248	2.01582e-18	1.64096e-17	1376.4	1523.7	1504.1	1418.7	2780.9	2554.7	2252.7	2378.7	11952.8	0.882019	2.72162e-20	1.61712e-19	7042.5	8455.2	10119.4	7988.6	14339.9	15751.1	15973.1	15952.7
ENSG00000105856	HBP1	442.471	-1.10494	2.10121e-18	1.70957e-17	483.2	576.6	681.5	675.5	288.5	303.2	249	282.3	1439.93	-0.765678	4.65474e-31	3.98867e-30	1892.3	1690	1860.2	1812.2	1016.6	1024.5	1111.3	1112.3
ENSG00000141376	BCAS3	224.708	-1.00634	2.11023e-18	1.716e-17	297	292.8	300.1	310.2	152.3	152.6	143.8	148.7	666.565	-1.3474	3.64996e-37	3.67911e-36	761.2	954	1076.3	1036.2	389.1	374.7	362.3	378.7
ENSG00000046889	PREX2	367.073	1.3282	2.11903e-18	1.72223e-17	262.6	168.6	150.1	251.3	509.5	545.8	526.6	522	1801.92	0.914437	9.06131e-23	5.89946e-22	1086.4	1427	1337	1144.6	2193.9	2402.4	2238.4	2585.6
ENSG00000154217	PITPNC1	109.278	1.57118	2.13322e-18	1.73285e-17	58.7	71.7	41.7	46.1	171.2	143.1	176.8	164.8	863.104	1.94852	8.88257e-121	3.81784e-119	395.3	322.4	319.4	381.3	1405.7	1321	1401	1358.9
ENSG00000122705	CLTA	1249.71	0.8053	2.17445e-18	1.7654e-17	915.4	908.7	885.8	929.8	1404.6	1565.4	1805.9	1582	3100.1	0.726686	2.5765e-24	1.76951e-23	2416.3	2112.8	2211.2	2593.4	4028	3829.7	3845	3764.4
ENSG00000165733	BMS1	886.908	0.75847	2.20475e-18	1.78905e-17	620.6	688.6	693.9	633.3	1071.6	1069.8	1197.6	1119.7	2980.25	0.773635	1.28966e-37	1.31509e-36	2129.4	2127.3	2360	2175.7	3755.9	3711.9	3601.7	3980
ENSG00000101443	WFDC2	207.072	-1.27389	2.20943e-18	1.7919e-17	362.4	246.4	281	282.8	138.8	111.8	121.7	111.8	303.89	-1.71372	6.58943e-32	5.80174e-31	530.4	523.2	364.5	448.2	155.2	166.4	116.4	126.8
ENSG00000111530	CAND1	2421.25	0.639317	2.28411e-18	1.85148e-17	1861.8	1818.5	2014.1	1874.2	3080.1	2970.7	2803.3	2947.1	10237.9	0.343311	1.78717e-10	6.79075e-10	8932.2	8633.6	9619.6	8911.3	10897.7	11552.5	11646.9	11709.3
ENSG00000198954	KIF1BP	457.451	0.866452	2.3551e-18	1.90802e-17	320.3	302.9	345.3	328.9	554	597	640	571.2	1047.69	1.25993	1.86377e-56	2.88386e-55	645.2	549.7	584.6	683.7	1475.4	1400.1	1527	1515.9
ENSG00000167434	CA4	26.5862	-3.59993	2.37018e-18	1.91922e-17	38.8	66.6	44	49.1	4	4.7	4.4	0.9	57.7063	-3.63033	9.12344e-24	6.13987e-23	179.8	70	84.8	94.9	7.9	4.9	14	5.3
ENSG00000198879	SFMBT2	73.0447	-1.81998	2.38904e-18	1.93347e-17	95.3	114.1	118.5	127.6	33.7	26.5	26	42.6	507.526	-1.15933	4.89785e-34	4.54054e-33	595.5	697.7	756.9	754	302.5	310.5	320.3	322.9
ENSG00000120071	KANSL1	325.173	-0.922134	2.40632e-18	1.94642e-17	438.8	392.8	424.3	447.7	233.2	226.5	228.8	209.4	2428.42	-0.337574	4.95594e-10	1.83353e-09	2754.2	2797.3	2686.6	2609.5	2216.4	2180.9	2058.1	2124.4
ENSG00000168028	RPSA	1178.81	1.20344	2.47293e-18	1.99925e-17	836.7	847.2	640.9	523.3	1494.9	1523.7	1789.5	1774.3	43164.6	-0.251901	0.000360605	0.000853746	53214.4	43318.5	45819.2	45357.8	41663.6	38760.5	39319.5	37863.5
ENSG00000100442	FKBP3	1246.29	0.806227	2.54275e-18	2.0546e-17	858.9	921.9	982.8	859.1	1624.3	1676.3	1392.2	1655	1224.45	0.0140247	0.892534	0.923379	1415.4	1325.3	1154.7	983.6	1216.7	1181.8	1184.8	1333.2
ENSG00000006652	IFRD1	264.071	1.36537	2.5443e-18	2.05477e-17	123	157.5	158	150.2	397.7	328.8	488.6	308.8	2418.97	1.78484	3.41222e-105	1.19291e-103	969.1	1037.2	1212.5	1120.9	3833.5	3451.7	4076	3650.9
ENSG00000054598	FOXC1	25.119	-5.59336	2.75138e-18	2.22084e-17	41	48.5	62.1	47.1	1.3	0.9	0	0	55.8326	-5.59144	3.81252e-32	3.37674e-31	104.6	81.9	129.9	122.8	2.2	1.6	1.8	1.8
ENSG00000178127	NDUFV2	649.542	0.975697	2.79046e-18	2.2512e-17	379	499.8	432.2	434.9	928.8	910.6	737.6	873.4	249.122	-0.21107	0.0486744	0.0822918	238.4	272.2	275.2	283	217	240.5	251.1	215.5
ENSG00000130935	NOL11	912.777	0.831669	2.80655e-18	2.26298e-17	604	727	688.3	603.8	1224	1240.4	1112.1	1102.7	3027.98	1.01331	3.33109e-75	7.16905e-74	1986.6	1917.2	2064.1	2050.3	3925.7	3952.4	4075.1	4252.3
ENSG00000196923	PDLIM7	443.546	1.27672	2.87472e-18	2.31673e-17	275.9	228.2	274.2	257.2	552.7	529.7	842.1	588.3	1013.83	2.86011	1.17482e-171	9.63996e-170	248.6	253.7	197.6	278.7	1881.3	1657.9	1919.9	1672.9
ENSG00000134291	TMEM106C	41.5904	-2.28689	2.92944e-18	2.35959e-17	70.9	65.6	65.4	75.6	12.1	12.3	12.7	18	906.237	-1.42087	2.1759e-80	5.12749e-79	1337.6	1285.7	1245.9	1409	512.8	462	518	479
ENSG00000196262	PPIA	3003.35	0.981604	2.94578e-18	2.3715e-17	1891.7	1866	2301.9	2008.8	3398.3	4137.2	4762.6	3660.4	23954.1	0.991456	2.27883e-40	2.48452e-39	17979.1	14673.4	14499.3	16943.9	32734.8	31250.2	31594.5	31957.8
ENSG00000134809	TIMM10	218.895	1.16695	3.00676e-18	2.41932e-17	155.1	140.4	127.5	116.8	262.9	295.7	317.5	335.4	495.555	0.622436	1.47136e-08	5.02532e-08	485.8	377.9	338.3	361.8	608.4	555.9	593.3	643.1
ENSG00000120053	GOT1	613.034	0.999042	3.05167e-18	2.45417e-17	382.3	385.7	490.8	374.1	888.3	848.1	830.1	704.8	737.038	0.991198	7.82352e-28	6.04648e-27	585.3	491.5	437.5	462.6	1014.3	975.1	988.8	941.1
ENSG00000108604	SMARCD2	545.031	-0.797199	3.34457e-18	2.6883e-17	714.8	730	690.6	634.2	389.6	398	396.7	406.4	2358.27	-0.285333	0.000210712	0.000511388	2473.7	2328.2	2588.3	2968.7	2126.5	2181.7	2073	2126.1
ENSG00000183765	CHEK2	354.811	0.988102	3.41836e-18	2.74617e-17	260.4	216.1	225.7	245.4	527.1	475.7	422	466.1	887.08	0.834105	8.51399e-32	7.46314e-31	680.9	595.9	611.7	660.8	1111	1175.3	1099.9	1161.1
ENSG00000165501	LRR1	107.2	1.51895	3.434e-18	2.75729e-17	44.3	67.7	57.5	50.1	173.9	173.4	151.4	139.3	534.197	1.55112	1.784e-75	3.87304e-74	299.7	273.5	252.6	264.3	764.7	810.4	826	782.3
ENSG00000161960	EIF4A1	5736.42	0.989885	3.52311e-18	2.82735e-17	4131.3	3652.2	3738.3	3825.1	7031.1	7408.4	9631	6474	200.65	0.550553	3.63701e-06	1.04537e-05	183.6	161.2	163.3	144	260.9	243.8	226.6	221.8
ENSG00000111275	ALDH2	233.994	1.20681	3.52855e-18	2.83023e-17	137.4	123.2	156.8	148.3	322.2	292.8	392.9	298.4	491.874	1.84824	4.87474e-90	1.36594e-88	241	186.3	210.2	216	748.9	737.9	798	796.5
ENSG00000156860	FBRS	49.9801	-2.11874	3.54198e-18	2.83952e-17	95.3	78.8	83.5	67.7	24.3	18	17.1	15.2	160.467	-2.00488	3.052e-43	3.53723e-42	265.2	249.7	221	292.3	69.7	65.1	62.1	58.5
ENSG00000168924	LETM1	385.317	0.91016	3.55172e-18	2.84584e-17	267.1	259.5	273.1	271	497.4	451.1	548.1	515.3	1118.43	1.71402	3.09349e-80	7.27252e-79	512.6	500.8	467.3	603.2	1756.5	1744.4	1818.4	1544.3
ENSG00000105997	HOXA3	27.0132	-6.44892	3.64125e-18	2.91605e-17	51	57.6	49.6	57.9	0	0	0	0	118.536	-8.58807	2.50037e-29	2.02877e-28	196.4	243.1	258	250.8	0	0	0	0
ENSG00000123684	LPGAT1	81.2277	-1.80483	3.65784e-18	2.9278e-17	98.6	131.3	143.3	135.5	32.4	39.8	44.4	24.6	1755.23	-0.407809	6.7038e-12	2.75268e-11	2069.5	2019	1893.6	2027.4	1490	1458.6	1587.3	1496.4
ENSG00000113448	PDE4D	49.5123	-2.30039	3.73077e-18	2.98462e-17	102	55.5	81.2	91.3	20.2	15.2	14.6	16.1	832.946	-1.27514	2.21582e-23	1.47454e-22	860.7	1197.1	1414.6	1244.6	506	426.6	513.7	500.3
ENSG00000184254	ALDH1A3	39.7693	3.03614	3.81208e-18	3.04807e-17	5.5	16.2	5.6	4.9	62	49.3	95	79.6	284.647	3.95755	1.02017e-123	4.50175e-122	33.2	35.7	24.4	42.4	485.8	492.5	615.2	548.2
ENSG00000134070	IRAK2	27.3666	-3.26415	3.86198e-18	3.08636e-17	52.1	38.4	53	56.9	2.7	3.8	4.4	7.6	111.01	-3.64423	5.28805e-68	1.01162e-66	197.6	216.7	212	196.6	21.4	15.6	16.6	11.5
ENSG00000105894	PTN	408.886	-1.4762	3.99558e-18	3.19065e-17	799	378.6	625.1	609.7	203.5	208.5	219.2	227.4	661.318	-0.707085	2.28187e-13	1.01007e-12	809.7	932.9	684.7	856.6	507.2	480.2	503.2	516.2
ENSG00000056998	GYG2	380.619	1.02698	3.99666e-18	3.19065e-17	213.9	273.6	293.4	219.9	500.1	538.2	490.5	515.3	1853.23	1.19644	1.00709e-26	7.5143e-26	1465.1	1030.6	1057.3	948.9	2527.9	2585.2	2501.8	2708.9
ENSG00000146540	C7orf50	198.873	1.16595	4.12624e-18	3.29238e-17	140.7	123.2	118.5	108	275	269.1	307.3	249.1	1117.41	1.03474	7.3987e-33	6.65191e-32	864.5	702.9	649.5	716.8	1572.1	1525.3	1455.2	1452.9
ENSG00000116957	TBCE	334.62	0.91688	4.28918e-18	3.41883e-17	233.8	241.3	218.9	232.7	427.3	436.8	474	412.1	650.276	0.524589	1.54209e-08	5.25305e-08	614.6	454.5	558.4	504.1	809.7	743.7	749.9	767.3
ENSG00000145293	ENOPH1	364.87	0.945862	4.2884e-18	3.41883e-17	243.8	214.1	281	258.2	479.9	487.1	495.5	459.4	1650.41	1.11346	2.72256e-67	5.14231e-66	1119.6	943.4	1065.4	1041.3	2264.8	2292	2264.6	2212.2
ENSG00000185559	DLK1	28.3414	-5.41333	4.39394e-18	3.50051e-17	93.1	27.3	36.1	67.7	0	0.9	0.6	0.9	11.4145	-3.63202	1.24696e-09	4.52563e-09	23	15.9	24.4	22.9	0	0	3.5	1.8
ENSG00000105364	MRPL4	589.811	0.852153	4.48999e-18	3.57518e-17	403.4	475.6	424.3	376	788.6	780.8	730	739.9	653.517	1.57297	6.36759e-33	5.73526e-32	299.7	247.1	318.5	439.7	997.5	1022.9	955.6	947.3
ENSG00000077147	TM9SF3	1289.53	-0.880772	4.50636e-18	3.58634e-17	1523.8	1598.4	1614.7	1955.7	800.7	965.6	940.4	917	3817.32	-0.92668	9.28905e-14	4.18078e-13	5670.4	5862.7	4970.8	3525.4	2548.2	2502.9	2759.9	2698.3
ENSG00000134987	WDR36	977.988	0.687095	4.58272e-18	3.64521e-17	720.3	775.5	754.9	746.2	1213.2	1176.9	1269.9	1167.1	2958.51	0.764904	1.07419e-20	6.47167e-20	1907.6	2096.9	2479.1	2274.8	3502.9	3643.5	3888.7	3874.4
ENSG00000254122	PCDHGB7	77.5093	-1.80296	4.60656e-18	3.66227e-17	140.7	85.8	119.6	137.5	33.7	36	33.6	33.2	149.846	-2.47337	4.61138e-58	7.37275e-57	266.5	281.4	236.4	233.8	42.7	42.8	53.4	41.7
ENSG00000120075	HOXB5	28.9442	-6.47419	4.6615e-18	3.70402e-17	88.7	36.3	41.7	64.8	0	0	0	0	21.556	-6.42214	2.38792e-14	1.1024e-13	35.7	64.7	41.5	30.5	0	0	0	0
ENSG00000275342	SGK223	467.602	-0.984818	5.02409e-18	3.99007e-17	671.6	704.8	536	576.3	308.7	292.8	339	311.7	590.229	-1.17568	1.3527e-31	1.17708e-30	709	942.1	764.1	858.3	394.7	340.1	361.4	352.1
ENSG00000150768	DLAT	633.049	0.823845	5.12033e-18	4.06439e-17	414.5	447.3	484.1	481.1	830.4	784.6	867.5	755	2099.17	1.10117	2.11627e-62	3.67125e-61	1338.9	1206.4	1400.1	1386.1	2756.2	3019.3	2802.8	2883.6
ENSG00000062582	MRPS24	136.796	1.30397	5.34898e-18	4.24369e-17	87.5	80.8	80.1	66.8	176.6	217.9	195.2	189.5	12.5422	0.10497	0.78837	0.843688	15.3	13.2	9.9	10.2	14.6	10.7	14.9	11.5
ENSG00000177889	UBE2N	314.901	0.919193	5.38189e-18	4.26759e-17	217.2	211	232.4	209.1	430	429.3	399.8	390.3	2609.85	0.716843	3.90907e-25	2.76898e-24	2084.8	1852.5	1847.6	2110.5	3077.8	3305.1	3156.3	3444.2
ENSG00000134419	RPS15A	101.015	1.62574	5.48695e-18	4.34864e-17	49.9	47.5	54.2	44.2	194.1	125.1	159.7	133.6	6406.86	-0.292709	2.12584e-06	6.22129e-06	7632.8	6400.5	7060.2	7125.3	5800.3	5630	5704.4	5901.2
ENSG00000164430	MB21D1	27.4874	3.59051	5.50996e-18	4.36462e-17	3.3	7.1	3.4	1	60.7	52.1	46.9	45.5	88.773	3.59018	1.83985e-45	2.24782e-44	20.4	13.2	6.3	14.4	138.3	156.5	191.6	169.4
ENSG00000187079	TEAD1	255.406	-1.11198	5.71078e-18	4.52135e-17	343.5	345.3	373.5	337.7	140.2	145	157.1	200.8	4225.2	-0.220839	0.00499954	0.010184	3882.7	4557.3	4611.8	5136.8	3947.1	3903	3900.1	3862.9
ENSG00000100612	DHRS7	471.293	-1.18063	5.84149e-18	4.62245e-17	554.1	555.3	675.9	833.5	306	291.9	299.7	253.9	633.261	-0.42484	0.000121502	0.000303206	640.1	632.9	726.2	900.6	561.1	548.5	508.4	548.2
ENSG00000166105	GLB1L3	26.6545	3.6516	5.87675e-18	4.64795e-17	2.2	6.1	3.4	2	58	46.4	50.7	44.5	172.94	4.58882	1.86311e-91	5.34116e-90	20.4	6.6	15.3	11	352	345.9	336	296.3
ENSG00000130433	CACNG6	24.116	-5.5678	5.89952e-18	4.66354e-17	54.3	47.5	49.6	40.3	0	0	1.3	0	316.003	-6.31737	5.78261e-129	2.72533e-127	603.1	613.1	582.8	699	11.2	8.2	6.1	4.4
ENSG00000231500	RPS18	1150	2.04371	6.03584e-18	4.76884e-17	412.2	430.1	429.9	491.9	1552.9	1619.5	2819.8	1443.7	31934	0.0291971	0.640858	0.719917	33453.9	29276.7	30854.4	32853.4	34675.8	30855.7	32058.3	31444.2
ENSG00000100523	DDHD1	231.066	-1.08614	6.39197e-18	5.04761e-17	291.5	311	336.3	318.1	146.9	174.4	135	135.5	2168.68	-1.05111	7.17742e-31	6.11168e-30	2435.5	3135.5	3342.5	2792.5	1397.8	1431.4	1375.6	1438.7
ENSG00000070087	PFN2	1376.56	0.772375	6.40191e-18	5.05286e-17	961.9	975.4	991.8	1131	1818.4	1791	1565.8	1777.2	4217.89	0.561179	4.1911e-23	2.76308e-22	3662.1	3284.8	3363.2	3322.9	4792.7	5061.8	5189	5066.6
ENSG00000133318	RTN3	1477.02	-0.786239	6.6051e-18	5.21054e-17	1870.6	2059.8	1848.3	1706.4	1089.2	1057.5	1190.7	993.7	4094.08	-0.213041	0.000775034	0.00176668	4410.6	4117.3	4254.5	4799.6	3624.3	3730.8	3889.6	3925.9
ENSG00000123600	METTL8	123.065	1.38352	6.83399e-18	5.38832e-17	54.3	73.7	72.2	70.7	194.1	179.1	186.9	153.5	1120.29	1.6141	1.46515e-143	8.34437e-142	531.7	558.9	546.7	566.8	1660.9	1714.7	1722.1	1660.5
ENSG00000196220	SRGAP3	33.7472	-2.62377	6.89386e-18	5.43273e-17	68.7	48.5	60.9	56	8.1	9.5	8.9	9.5	177.55	-2.5698	7.63488e-77	1.69332e-75	299.7	315.8	298.6	302.5	56.2	55.2	49	43.5
ENSG00000162194	LBHD1	143.336	1.46517	7.11529e-18	5.60434e-17	92	53.5	75.6	83.5	186	217.9	245.9	192.3	71.3856	-1.49603	6.43266e-15	3.05929e-14	89.3	120.2	111	102.5	31.5	33.8	38.5	44.4
ENSG00000006327	TNFRSF12A	106.799	1.84436	7.14208e-18	5.62255e-17	41	47.5	56.4	40.3	144.2	138.3	240.8	145.9	1194.64	3.23086	4.47364e-198	4.69196e-196	279.3	199.5	211.1	227.1	2439.1	2020.3	2244.5	1936.3
ENSG00000165905	GYLTL1B	61.8005	2.01408	7.18531e-18	5.65368e-17	21.1	35.3	18.1	21.6	87.6	102.3	90	118.4	280.156	2.60953	6.9098e-88	1.85922e-86	96.9	76.6	65.9	77.1	489.2	537	449.8	448.8
ENSG00000085231	AK6	199.018	1.35673	7.49074e-18	5.89097e-17	86.4	89.9	141	128.6	261.5	305.1	312.4	267.1	400.46	1.26187	2.11869e-32	1.88324e-31	223.1	243.1	258.9	216	557.8	501.6	559.2	644
ENSG00000110042	DTX4	78.9353	-1.61067	7.58151e-18	5.95929e-17	123	134.3	118.5	101.1	40.4	37	39.3	37.9	760.479	-1.30162	6.19537e-50	8.35379e-49	1243.2	1084.8	985.1	1019.2	436.3	430.7	453.3	431.1
ENSG00000172594	SMPDL3A	26.4618	-3.14985	7.75715e-18	6.09422e-17	48.8	44.4	50.8	48.1	5.4	2.8	5.7	5.7	96.5112	-2.51773	5.48546e-44	6.48116e-43	149.2	177.1	163.3	168.6	30.4	26.4	30.6	26.6
ENSG00000253953	PCDHGB4	106.637	-1.60725	7.96403e-18	6.25354e-17	186.2	143.4	152.3	161	70.1	42.6	59.6	37.9	255.163	-0.263804	0.0135061	0.0255829	249.9	264.3	293.2	304.2	232.8	250.4	226.6	220
ENSG00000127870	RNF6	159.971	-1.1675	7.96929e-18	6.25446e-17	234.9	230.2	200.9	221.9	94.4	91	105.2	101.4	841.473	-0.263533	0.00765542	0.015118	725.5	993.6	1012.2	939.6	756.8	741.2	788.4	774.4
ENSG00000196419	XRCC6	4191.38	0.703387	8.14186e-18	6.38662e-17	3340.1	3117	3121.1	3172.2	5572.6	4932.3	5570.5	4705.3	13126.8	0.995213	1.04447e-49	1.40201e-48	9114.5	7786.6	8548.8	9611.1	17548.2	17483.9	17349.6	17571.5
ENSG00000135338	LCA5	73.655	-1.76982	8.55223e-18	6.70509e-17	95.3	129.2	109.5	121.7	32.4	41.7	25.3	34.1	490.897	-1.56086	6.61704e-41	7.3188e-40	585.3	769	864.3	716.8	227.2	252.8	254.6	257.2
ENSG00000137817	PARP6	54.3994	-1.95072	8.57211e-18	6.71723e-17	77.6	83.8	90.3	94.3	22.9	25.6	17.1	23.7	751.765	-0.073303	0.343144	0.438364	706.4	795.4	771.3	806.6	800.7	705.8	728	699.8
ENSG00000137269	LRRC1	232.031	-1.03156	8.68012e-18	6.79839e-17	299.2	307	310.3	329.9	159.1	168.7	147.6	134.5	692.341	-0.872469	4.93874e-30	4.09993e-29	916.8	827.2	896.7	942.1	465.6	513.1	470.8	506.5
ENSG00000164116	GUCY1A3	27.7633	-6.42924	8.70091e-18	6.81119e-17	76.5	34.3	40.6	70.7	0	0	0	0	391.322	-10.0918	7.88201e-45	9.49347e-44	715.3	839	784.9	791.3	0	0	0	0
ENSG00000106236	NPTX2	26.1837	3.63131	8.94196e-18	6.99631e-17	2.2	4	5.6	2	44.5	55.9	50.7	44.5	154.343	4.17133	7.63548e-86	1.98977e-84	24.2	15.9	13.5	11.9	300.2	300.6	271.3	297.1
ENSG00000168477	TNXB	29.172	-3.05679	9.06581e-18	7.08958e-17	49.9	50.5	53	55	10.8	1.9	3.8	8.5	128.955	-2.51103	3.07038e-42	3.47735e-41	266.5	236.5	185.8	190.6	40.5	28.8	39.4	43.5
ENSG00000162591	MEGF6	64.508	-2.15531	9.23128e-18	7.2153e-17	139.6	77.7	82.4	123.7	20.2	20.8	20.3	31.3	238.78	-0.908297	1.41408e-14	6.60703e-14	293.3	311.8	314.8	325.3	188.9	185.3	146.1	144.6
ENSG00000182154	MRPL41	329.736	0.897658	9.2502e-18	7.22639e-17	233.8	220.1	249.4	217	434.1	428.3	411.9	443.3	522.779	1.28583	7.16125e-37	7.14829e-36	336.6	262.9	277.9	335.5	795	779.9	718.4	675.9
ENSG00000155792	DEPTOR	65.7583	-2.23845	9.28851e-18	7.25262e-17	74.2	163.6	101.6	96.2	21.6	25.6	17.7	25.6	191.577	-2.6035	2.24871e-75	4.87127e-74	364.7	297.3	332.9	323.6	47.2	59.3	47.3	60.3
ENSG00000136518	ACTL6A	622.138	0.72932	9.32261e-18	7.27554e-17	489.8	461.4	463.8	456.5	767	794.1	757.2	787.2	1189.19	0.264253	0.00144228	0.00318552	1230.5	1106	1025.7	965.9	1220.1	1283.1	1368.6	1313.7
ENSG00000072952	MRVI1	56.5437	-2.06191	9.44359e-18	7.36619e-17	97.5	74.7	86.9	108	13.5	25.6	17.7	28.4	309.509	-1.96693	2.27779e-66	4.24304e-65	436.1	481	488.1	566.8	125.9	121.9	132.1	124.2
ENSG00000197461	PDGFA	87.3428	-1.73109	9.50691e-18	7.4118e-17	110.8	126.2	138.8	164.9	33.7	44.5	49.4	30.3	388.842	-0.871312	1.30956e-17	7.0282e-17	556	487.6	444.8	524.4	287.9	293.2	273	243.9
ENSG00000165475	CRYL1	26.2717	-3.18365	9.72377e-18	7.57702e-17	48.8	49.5	46.3	46.1	4	4.7	3.2	7.6	102.527	-4.03324	4.52476e-57	7.08594e-56	221.9	195.6	166	189.8	19.1	4.9	7.9	15.1
ENSG00000189091	SF3B3	3340.07	0.731499	9.77174e-18	7.61052e-17	2575.4	2430.4	2722.8	2311.1	4294.7	3943.9	4536.4	3905.8	8002.14	0.74075	3.61184e-27	2.73676e-26	5462.6	5903.7	5825.2	6761.8	9970	10170.5	10163.7	9759.7
ENSG00000026652	AGPAT4	165.051	-1.25971	1.03676e-17	8.07052e-17	223.9	218.1	273.1	216	101.1	109.9	81.7	96.6	833.508	-0.536134	3.2329e-10	1.20852e-09	850.5	1028	1008.6	1058.2	674.7	664.6	736.8	646.6
ENSG00000138768	USO1	1465.2	0.940173	1.05108e-17	8.17777e-17	855.5	1212.7	1002	937.6	2127.1	1818.4	1826.2	1942	6297.34	0.963777	3.07858e-57	4.83642e-56	4376.2	4041.9	4406.1	4244.7	7690.6	8431.9	8317.3	8870
ENSG00000130182	ZSCAN10	240.913	1.21314	1.05288e-17	8.18762e-17	147.4	179.7	132	119.8	355.9	288.1	366.3	338.2	1678.65	1.92643	1.01407e-148	6.11437e-147	725.5	669.9	664	733.7	2653.9	2860.3	2704.8	2417.1
ENSG00000111832	RWDD1	193.399	1.37554	1.09021e-17	8.47362e-17	108.6	115.1	99.3	107	196.8	326.9	314.9	278.5	1048.65	1.09364	4.30699e-50	5.82862e-49	701.3	631.6	633.3	709.1	1326.9	1479.2	1420.2	1487.5
ENSG00000136463	TACO1	271.365	1.08057	1.14855e-17	8.92256e-17	148.5	169.6	215.5	163	343.7	376.2	370.7	383.7	262.104	0.948722	6.05343e-16	3.02124e-15	216.8	162.5	156.1	180.5	373.3	328.6	353.5	325.5
ENSG00000156030	ELMSAN1	115.052	-1.31999	1.18444e-17	9.19671e-17	170.7	155.5	179.4	154.1	59.3	65.4	67.8	68.2	563.296	-0.967177	1.12307e-27	8.6461e-27	809.7	782.2	661.3	731.2	397	388.7	382.4	353.9
ENSG00000115290	GRB14	42.7999	2.37696	1.21384e-17	9.42019e-17	15.5	19.2	7.9	10.8	67.4	70.1	67.2	84.3	364.096	2.76594	9.10929e-140	4.89764e-138	102	91.2	84.8	94.9	644.4	597.1	658.9	639.5
ENSG00000196776	CD47	131.607	-1.52499	1.27008e-17	9.85167e-17	203.9	146.4	189.6	244.5	67.4	57.8	77.9	65.4	1342.43	-1.4531	2.70603e-78	6.15751e-77	1794.1	1999.2	2167.9	1907.1	700.6	679.5	770	721.1
ENSG00000164687	FABP5	528.061	0.927411	1.28246e-17	9.9426e-17	312.5	385.7	339.6	413.3	741.4	646.3	668.5	717.1	1970.84	0.636238	2.74535e-09	9.76976e-09	1965	1395.3	1409.2	1403	2324.4	2360.4	2281.3	2628.2
ENSG00000182272	B4GALNT4	82.3716	-1.84947	1.29017e-17	9.99736e-17	150.7	118.1	120.7	124.7	49.9	25.6	24.7	44.5	564.934	0.0180579	0.847456	0.891671	631.2	506.1	522.3	584.6	630.9	558.4	559.2	526.9
ENSG00000140943	MBTPS1	162.368	-1.16255	1.33757e-17	1.03594e-16	216.1	240.3	209.9	234.6	86.3	108	105.2	98.5	1797.82	-0.194073	0.0407892	0.0702931	2223.8	2007.1	1881.9	1566.5	1727.3	1610.1	1644.2	1721.7
ENSG00000066468	FGFR2	494.513	-0.969652	1.34559e-17	1.04163e-16	591.8	684.6	631.9	711.8	308.7	335.5	297.8	394.1	2492.69	-0.805701	3.6552e-51	5.07333e-50	3214.6	3140.8	3211.6	3120.4	1776.7	1793.8	1763.2	1920.4
ENSG00000065923	SLC9A7	135.442	-1.23711	1.39732e-17	1.08112e-16	203.9	176.7	194.1	188.5	72.8	90	81.7	75.8	1944.79	-0.278345	1.4826e-06	4.40024e-06	2132	2032.2	2155.2	2207.1	1684.5	1751.8	1847.2	1748.3
ENSG00000197558	SSPO	23.5538	-4.73094	1.46875e-17	1.13524e-16	54.3	33.3	35	59.9	4	0.9	0	0.9	49.752	-5.41696	1.11754e-29	9.19528e-29	95.6	121.6	74	100	0	2.5	2.6	1.8
ENSG00000073536	NLE1	177.519	1.18753	1.51278e-17	1.16868e-16	106.4	104	109.5	112.9	249.4	245.4	281.3	211.3	1366.36	0.679578	3.2025e-23	2.12024e-22	1078.7	973.8	1037.5	1108.2	1641.8	1811.1	1651.2	1628.5
ENSG00000142173	COL6A2	207.89	1.20366	1.53909e-17	1.18841e-16	104.2	143.4	125.2	127.6	334.3	244.5	295.9	288	473.086	2.08886	5.82639e-102	1.924e-100	182.3	187.6	152.5	197.4	755.7	775	804.2	730
ENSG00000133401	PDZD2	99.9191	-1.57528	1.54608e-17	1.1932e-16	131.9	189.8	128.6	150.2	49.9	41.7	55.1	52.1	501.447	-0.751908	4.15481e-15	1.9938e-14	697.5	615.7	616.2	589.7	368.8	322.8	400.8	400
ENSG00000165434	PGM2L1	380.525	0.849327	1.62018e-17	1.24976e-16	252.7	277.7	283.2	272.9	461	489	500	507.8	2311.6	1.32521	1.06014e-94	3.19931e-93	1252.2	1313.4	1365	1339.5	3053.1	3311.6	3521.2	3336.9
ENSG00000007384	RHBDF1	85.5935	-1.57909	1.67054e-17	1.28795e-16	134.1	132.3	137.7	112.9	29.7	41.7	46.3	50.2	238.409	-0.501252	3.0211e-05	8.00735e-05	309.9	269.6	240	299.1	209.2	216.6	175	188
ENSG00000168411	RFWD3	769.575	0.782242	1.70333e-17	1.31257e-16	577.4	568.5	594.7	519.4	1081.1	941.9	928.3	945.4	3049.89	0.868098	3.18412e-47	4.05656e-46	2357.7	2065.2	2108.3	2105.4	3941.5	3982.9	3789	4049.2
ENSG00000168827	GFM1	472.646	0.80563	1.70692e-17	1.31468e-16	336.9	367.5	350.9	319.1	625.5	580.9	606.4	594	1286.6	0.709511	4.05792e-20	2.39535e-19	1085.1	983.1	990.6	850.6	1603.6	1548.3	1612.7	1618.8
ENSG00000158604	TMED4	204.182	-1.11368	1.71528e-17	1.32046e-16	311.4	274.6	251.6	282.8	115.9	117.5	135.6	144	1646.17	-0.209927	0.00181001	0.00393697	1871.9	1651.7	1678.9	1860.5	1508	1520.3	1609.2	1468.9
ENSG00000041357	PSMA4	1987.04	0.928353	1.75267e-17	1.34856e-16	1191.3	1421.7	1438.7	1414.8	2507.2	2960.3	2160.2	2802.2	3887.91	0.904881	1.72445e-33	1.57656e-32	3088.3	2476.2	2493.5	2767.1	4971.5	4952.2	5163.7	5190.7
ENSG00000151491	EPS8	85.6048	-1.69185	1.75712e-17	1.3513e-16	126.3	97.9	153.5	145.3	49.9	36	38	37.9	332.98	-1.10172	7.43947e-34	6.87534e-33	453.9	461.1	455.6	448.2	203.5	215.8	202.1	223.5
ENSG00000198146	ZNF770	537.513	0.793707	1.78605e-17	1.37287e-16	381.2	417	379.1	393.7	656.5	720.2	643.8	708.6	4118.2	0.727868	1.3227e-21	8.28605e-21	2795.1	3263.7	3393	2946.7	4733.1	5032.1	5357.9	5424
ENSG00000135387	CAPRIN1	3966.36	0.776906	1.8339e-17	1.40894e-16	2818.1	2664.7	3250.8	2953.2	5068.4	4910.5	5544.6	4520.6	10253.4	0.353522	4.45085e-12	1.84257e-11	8729.4	8578.1	9443.7	9252.7	11437.5	11665.3	11217.3	11703.1
ENSG00000162736	NCSTN	709.335	-1.0879	1.83729e-17	1.41083e-16	933.1	821.9	958	1153.6	439.4	410.3	551.9	406.4	1414.52	0.461759	6.94195e-06	1.94427e-05	962.7	1181.3	1165.6	1444.5	1545.1	1671.1	1681	1664.9
ENSG00000099864	PALM	80.9187	-1.88566	1.8727e-17	1.4373e-16	140.7	107	132	131.6	27	27.5	26.6	54.9	186.862	-2.61972	2.04712e-46	2.5577e-45	415.7	292	262.5	317.7	58.5	58.5	34.1	55.9
ENSG00000160688	FLAD1	285.544	1.00591	2.01104e-17	1.5427e-16	216.1	165.6	199.7	176.7	386.9	390.4	353	396	1327.69	1.36997	6.54204e-72	1.33925e-70	818.6	671.2	691.9	778.6	1894.8	1935.4	1824.5	2006.4
ENSG00000157005	SST	57.5812	-6.41717	2.1635e-17	1.65799e-16	215	53.5	60.9	130.6	0	0	0.6	0	20.9253	-6.41641	2.40119e-14	1.10835e-13	31.9	35.7	39.7	60.2	0	0	0	0
ENSG00000138182	KIF20B	1154.37	0.670505	2.16273e-17	1.65799e-16	830	879.5	937.7	914.1	1412.7	1480.2	1392.2	1388.8	3919.39	1.16678	1.22018e-29	1.00343e-28	1950.9	2415.4	2920.3	2359.6	4899.5	5509.8	5637.9	5661.7
ENSG00000064225	ST3GAL6	39.7231	-2.5781	2.18863e-17	1.67641e-16	61	47.5	88	77.6	8.1	14.2	8.2	13.3	340.787	-2.18596	2.79698e-84	7.10843e-83	498.6	570.8	628.8	538.8	112.5	117.8	126.9	132.2
ENSG00000179222	MAGED1	2787.33	-0.828034	2.20906e-17	1.69122e-16	3505.2	3250.3	4161.4	3351.9	2129.8	2133.1	1830.7	1936.3	2228.7	0.250817	0.0377794	0.0655997	1680.6	1770.6	2005.5	2678.1	2259.2	2514.4	2390.6	2530.6
ENSG00000124532	MRS2	312.844	1.32588	2.3054e-17	1.76409e-16	161.8	252.4	162.5	133.5	443.5	420.7	449.9	478.4	2973.56	1.72133	1.38098e-72	2.86049e-71	1718.9	1253.9	1232.3	1325.1	4558.8	4435.8	4755.9	4507.7
[truncated: 14,001 more rows]
