# Supplementary material for: Codon usage optimization in pluripotent embryonic stem cells
Source: Genome Biol. 2019 Jun 7;20:119. doi: 10.1186/s13059-019-1726-z (PMC6555954; doi:10.1186/s13059-019-1726-z)
Supplement: Supplementary file 3 — Table S2. Gene enrichment analyses (EnrichR) identifies highly expressed genes in tissues derived from all three germ layers using ARCHS4 enrichment tool. (XLSX 11 kb) [file 13059_2019_1726_MOESM3_ESM.xlsx]

## Sheet: Table S2
Table S2. Gene enrichment analyses (EnrichR) identifies highly expressed genes in tissues derived from all three germ layers using ARCHS4 enrichment tool.
Term	Overlap	P-value	Adjusted P-value	germ layer	Z-score	Combined Score
HUMAN EMBRYO	610/2316	3.68356e-84	3.97825e-82	all	-1.59078	305.61
KIDNEY (BULK TISSUE)	464/2316	3.45963e-28	1.8682e-26	mesoderm	-1.50331	95.0561
MYOBLAST	449/2316	4.73549e-24	1.70477e-22	mesoderm	-1.50449	80.8018
RENAL CORTEX	432/2316	9.45167e-20	2.55195e-18	mesoderm	-1.59889	70.04
NEURONAL EPITHELIUM	425/2316	4.21193e-18	9.09777e-17	ectoderm	-1.4579	58.3288
FIBROBLAST	412/2316	3.13022e-15	5.6344e-14	mesoderm	-1.52427	50.9072
CARDIAC MUSCLE FIBER	401/2316	5.3471e-13	8.24981e-12	mesoderm	-1.53269	43.3094
ASTROCYTE	399/2316	1.30145e-12	1.56175e-11	ectoderm	-1.53996	42.1449
PLACENTA (BULK)	399/2316	1.30145e-12	1.56175e-11	ectoderm	-1.42559	39.0148
LUNG (BULK TISSUE)	390/2316	5.99044e-11	6.46967e-10	endoderm	-1.31258	30.8958
GASTRIC TISSUE (BULK)	388/2316	1.34952e-10	1.32498e-09	endoderm	-1.20194	27.3154
THYROID (BULK TISSUE)	378/2316	6.32528e-09	5.69276e-08	endoderm	-1.39067	26.2541
OMENTUM	374/2316	2.66622e-08	2.21501e-07	endoderm	-1.17084	20.4195
VENTRICLE	371/2316	7.55206e-08	5.82587e-07	mesoderm	-1.26022	20.6661
LIVER (BULK TISSUE)	366/2316	3.98307e-07	2.86781e-06	endoderm	-1.09613	16.1526
SMALL INTESTINE (BULK TISSUE)	364/2316	7.55137e-07	5.09718e-06	endoderm	-1.1639	16.4068
SKIN (BULK TISSUE)	356/2316	8.42885e-06	5.05731e-05	ectoderm	-1.07154	12.5197
ATRIUM	352/2316	2.57856e-05	0.000146571	mesoderm	-1.18887	12.5612
FETAL LUNG	350/2316	4.41143e-05	0.000226873	endoderm	-1.1088	11.1199
PREFRONTAL CORTEX	350/2316	4.41143e-05	0.000226873	ectoderm	-0.940318	9.43019
MOTOR NEURON	348/2316	7.43647e-05	0.000365063	ectoderm	-1.0421	9.90673
OSTEOBLAST	346/2316	0.000123519	0.000513077	mesoderm	-1.04779	9.42917
SPINAL CORD	346/2316	0.000123519	0.000513077	ectoderm	-0.942211	8.47907
ADIPOSE (BULK TISSUE)	346/2316	0.000123519	0.000513077	mesoderm	-0.898235	8.08332
ESOPHAGUS (BULK TISSUE)	342/2316	0.000325965	0.00125729	endoderm	-0.83832	6.73064
OVARY (BULK TISSUE)	336/2316	0.00125037	0.00435612	mesoderm	-0.806088	5.38815
FETAL BRAIN CORTEX	333/2316	0.00232933	0.0078615	ectoderm	-0.631139	3.82607
ADRENAL GLAND	332/2316	0.00284497	0.00931081	mesoderm	-0.674314	3.95296
Top 2500 genes
padj<1.0E-010 in RNA-seq and then filtered for padj <1.0E-010 in Ribo-seq (Tab. S1)
