# Supplementary material for: Codon usage optimization in pluripotent embryonic stem cells
Source: Genome Biol. 2019 Jun 7;20:119. doi: 10.1186/s13059-019-1726-z (PMC6555954; doi:10.1186/s13059-019-1726-z)
Supplement: Supplementary file 4 — Table S3. Distribution of hetADAT targets at ribosome covered codons in (a) differentiated versus self-renewing hESCs. The A-site is highlighted in yellow and (b) differentiated embryoid bodies (EB) versus self-renewing mESCS. The A-site is highlighted in yellow. (XLSX 13 kb) [file 13059_2019_1726_MOESM4_ESM.xlsx]

## Sheet: Table S3a
Table S3a. Distribution of hetADAT targets at ribosome covered codons in differentiated versus self-renewing hESCS. The A-site is highlighted in yellow.
Tukey's multiple comparisons test	Mean Diff.	95.00% CI of diff.	Significant?	Summary	Adjusted P Value
-5 vs. -4	-0.00848	-0.1351 to 0.1181	No	ns	>0.9999
-5 vs. -3	0.01146	-0.1152 to 0.1381	No	ns	>0.9999
-5 vs. -2 [E]	0.04676	-0.07986 to 0.1734	No	ns	0.9619
-5 vs. -1 [P]	0.137	0.01036 to 0.2636	Yes	*	0.0235
-5 vs. 0 [A]	-0.1423	-0.269 to -0.01573	Yes	*	0.0155
-5 vs. 1	0.01767	-0.109 to 0.1443	No	ns	>0.9999
-5 vs. 2	0.06127	-0.06535 to 0.1879	No	ns	0.8399
-5 vs. 3	0.01323	-0.1134 to 0.1398	No	ns	>0.9999
-4 vs. -3	0.01994	-0.1067 to 0.1466	No	ns	0.9999
-4 vs. -2 [E]	0.05524	-0.07138 to 0.1819	No	ns	0.9039
-4 vs. -1 [P]	0.1455	0.01884 to 0.2721	Yes	*	0.0121
-4 vs. 0 [A]	-0.1339	-0.2605 to -0.007248	Yes	*	0.0297
-4 vs. 1	0.02615	-0.1005 to 0.1528	No	ns	0.9992
-4 vs. 2	0.06975	-0.05687 to 0.1964	No	ns	0.7205
-4 vs. 3	0.02171	-0.1049 to 0.1483	No	ns	0.9998
-3 vs. -2 [E]	0.0353	-0.09132 to 0.1619	No	ns	0.9936
-3 vs. -1 [P]	0.1255	-0.001101 to 0.2521	No	ns	0.0539
-3 vs. 0 [A]	-0.1538	-0.2804 to -0.02719	Yes	**	0.006
-3 vs. 1	0.006205	-0.1204 to 0.1328	No	ns	>0.9999
-3 vs. 2	0.04981	-0.07681 to 0.1764	No	ns	0.9451
-3 vs. 3	0.001765	-0.1249 to 0.1284	No	ns	>0.9999
-2 [E] vs. -1 [P]	0.09022	-0.0364 to 0.2168	No	ns	0.3803
-2 [E] vs. 0 [A]	-0.1891	-0.3157 to -0.06248	Yes	***	0.0002
-2 [E] vs. 1	-0.02909	-0.1557 to 0.09753	No	ns	0.9983
-2 [E] vs. 2	0.01451	-0.1121 to 0.1411		ns	>0.9999
-2 [E] vs. 3	-0.03353	-0.1601 to 0.09309	No	ns	0.9955
-1 [P] vs. 0 [A]	-0.2793	-0.4059 to -0.1527	Yes	****	<0.0001
-1 [P] vs. 1	-0.1193	-0.2459 to 0.007306	No	ns	0.0815
-1 [P] vs. 2	-0.07571	-0.2023 to 0.05091	No	ns	0.6226
-1 [P] vs. 3	-0.1238	-0.2504 to 0.002865	No	ns	0.0608
0 [A] vs. 1	0.16	0.03339 to 0.2866	Yes	**	0.0035
0 [A] vs. 2	0.2036	0.07699 to 0.3302	Yes	****	<0.0001
0 [A] vs. 3	0.1556	0.02895 to 0.2822	Yes	**	0.0052
1 vs. 2	0.0436	-0.08302 to 0.1702	No	ns	0.975
1 vs. 3	-0.004441	-0.1311 to 0.1222	No	ns	>0.9999
2 vs. 3	-0.04804	-0.1747 to 0.07858	No	ns	0.9554

## Sheet: Table S3b
Table S3b. Distribution of hetADAT targets at ribosome covered codons in differentiated embryoid bodies (EB) versus self-renewing mESCS. The A-site is highlighted in yellow.
Tukey's multiple comparisons test	Mean Diff.	95.00% CI of diff.	Significant?	Summary	Adjusted P Value
-5 vs. -4	0.05501	-0.1325 to 0.2425	No	ns	0.991
-5 vs. -3	0.001182	-0.1863 to 0.1887	No	ns	>0.9999
-5 vs. -2 [E]	0.08666	-0.1008 to 0.2741	No	ns	0.8713
-5 vs. -1 [P]	0.3444	0.1569 to 0.5319	Yes	****	<0.0001
-5 vs. 0 [A]	-0.1426	-0.33 to 0.04492	No	ns	0.2924
-5 vs. 1	0.04751	-0.14 to 0.235	No	ns	0.9967
-5 vs. 2	0.06637	-0.1211 to 0.2538	No	ns	0.9704
-5 vs. 3	0.0708	-0.1167 to 0.2583	No	ns	0.9565
-4 vs. -3	-0.05382	-0.2413 to 0.1336	No	ns	0.9922
-4 vs. -2 [E]	0.03165	-0.1558 to 0.2191	No	ns	0.9998
-4 vs. -1 [P]	0.2894	0.1019 to 0.4768	Yes	***	0.0001
-4 vs. 0 [A]	-0.1976	-0.385 to -0.01009	Yes	*	0.0307
-4 vs. 1	-0.007494	-0.195 to 0.18	No	ns	>0.9999
-4 vs. 2	0.01136	-0.1761 to 0.1988	No	ns	>0.9999
-4 vs. 3	0.0158	-0.1717 to 0.2033	No	ns	>0.9999
-3 vs. -2 [E]	0.08548	-0.102 to 0.2729	No	ns	0.8797
-3 vs. -1 [P]	0.3432	0.1557 to 0.5307	Yes	****	<0.0001
-3 vs. 0 [A]	-0.1437	-0.3312 to 0.04373	No	ns	0.2818
-3 vs. 1	0.04633	-0.1411 to 0.2338	No	ns	0.9972
-3 vs. 2	0.06519	-0.1223 to 0.2527	No	ns	0.9734
-3 vs. 3	0.06962	-0.1178 to 0.2571	No	ns	0.9606
-2 [E] vs. -1 [P]	0.2577	0.07025 to 0.4452	Yes	***	0.001
-2 [E] vs. 0 [A]	-0.2292	-0.4167 to -0.04174	Yes	**	0.0055
-2 [E] vs. 1	-0.03915	-0.2266 to 0.1483	No	ns	0.9992
-2 [E] vs. 2	-0.02029	-0.2078 to 0.1672	No	ns	>0.9999
-2 [E] vs. 3	-0.01586	-0.2033 to 0.1716	No	ns	>0.9999
-1 [P] vs. 0 [A]	-0.4869	-0.6744 to -0.2995	Yes	****	<0.0001
-1 [P] vs. 1	-0.2969	-0.4843 to -0.1094	Yes	****	<0.0001
-1 [P] vs. 2	-0.278	-0.4655 to -0.09054	Yes	***	0.0003
-1 [P] vs. 3	-0.2736	-0.461 to -0.08611	Yes	***	0.0003
0 [A] vs. 1	0.1901	0.002596 to 0.3775	Yes	*	0.0442
0 [A] vs. 2	0.2089	0.02145 to 0.3964	Yes	*	0.0171
0 [A] vs. 3	0.2134	0.02589 to 0.4008	Yes	*	0.0135
1 vs. 2	0.01886	-0.1686 to 0.2063	No	ns	>0.9999
1 vs. 3	0.02329	-0.1642 to 0.2108	No	ns	>0.9999
2 vs. 3	0.004434	-0.183 to 0.1919	No	ns	>0.9999
