# Supplementary material for: Codon usage optimization in pluripotent embryonic stem cells
Source: Genome Biol. 2019 Jun 7;20:119. doi: 10.1186/s13059-019-1726-z (PMC6555954; doi:10.1186/s13059-019-1726-z)
Supplement: Supplementary file 5 — Table S4. tRNA sequencing in self-renewing and differentiated (5 days) human embryonic stem cells. (XLSX 10 kb) [file 13059_2019_1726_MOESM5_ESM.xlsx]

## Sheet: Table S4
Table S4. tRNA sequencing in self-renewing and differentiated (5 days) human embryonic stem cells
Name	Raw reads	Removed (<20 nt)	Trimmed reads	Mapped to tRNA
diff.5	37837912	14926802	22911110	762562
diff.6	32236048	4733471	27502577	718028
diff.7	34650543	6553505	28097038	1123192
diff.8	30935736	5830644	25105092	612194
self.1	30807052	7725756	23081296	679494
self.2	38199866	10969673	27230193	384326
self.3	30052171	5909439	24142732	645122
self.4	30332689	4683824	25648865	879994
