# Supplementary material for: Codon usage optimization in pluripotent embryonic stem cells
Source: Genome Biol. 2019 Jun 7;20:119. doi: 10.1186/s13059-019-1726-z (PMC6555954; doi:10.1186/s13059-019-1726-z)
Supplement: Supplementary file 6 — Table S5. tRNA sequencing to quantify inosine levels in differentiated (diff) and self-renewing (self) human embryonic stem cells. (XLSX 26 kb) [file 13059_2019_1726_MOESM6_ESM.xlsx]

## Sheet: Table S5
Table S5. tRNA sequencing to quantify inosine levels in differentiated (diff) and self-renewing (self) human embryonic stem cells.
DESCRIPTION OF COLUMNS:
Gene Name: Name of the tRNA
Position: Nucleotide position of the substitution
Codon: tRNA anticodon at the position of the substitution
Diff.1-4; Self.1-4: Sample name, four replicates per condition. For each sample the number of reads supporting the reference allele (A) and the alternative allele (G) (=Inosine) is shown.
Diff pooled; Self pooled: Pooled counts for all diff or self samples.
%Inosine: Overall inosine level across all four replicates. 'diff' and 'self' shown separately.
Coverage: Total read coverage.
Substitutions from A to G at the tRNA wobble position are listed.
The reads are summarized both per tRNA type (green) and across all tRNAs (purple).
Gene Name	Position	Anticodon	Diff.1		Diff.2		Diff.3		Diff.4		Self.1		Self.2		Self.3		Self.4		Diff pooled		Self pooled		% Inosine		Coverage
			ref (A)	alt (I)	ref (A)	alt (I)	ref (A)	alt (I)	ref (A)	alt (I)	ref (A)	alt (I)	ref (A)	alt (I)	ref (A)	alt (I)	ref (A)	alt (I)	ref (A)	alt (I)	ref (A)	alt (I)	diff	self
hg38_tRNAs_tRNA-Ala-AGC-1-1	33	AGC	0	0	0	0	0	0	0	2	0	0	0	0	0	2	0	0	0	2	0	2	1	1	4
hg38_tRNAs_tRNA-Ala-AGC-11-1	34	AGC	0	4	0	18	2	0	0	2	0	0	0	0	0	0	0	6	2	24	0	6	0.92	1	32
hg38_tRNAs_tRNA-Ala-AGC-13-1	34	AGC	0	4	0	0	0	0	0	0	0	2	0	0	0	0	0	0	0	4	0	2	1	1	6
hg38_tRNAs_tRNA-Ala-AGC-13-2	34	AGC	0	2	0	2	0	0	0	0	0	0	0	0	0	0	0	2	0	4	0	2	1	1	6
hg38_tRNAs_tRNA-Ala-AGC-17-1	34	AGC	0	0	0	0	0	0	0	0	0	2	0	0	0	0	0	0	0	0	0	2	0	1	2
hg38_tRNAs_tRNA-Ala-AGC-18-1	34	AGC	2	0	2	0	2	0	0	0	2	0	0	0	0	0	0	2	6	0	2	2	0	0.5	10
hg38_tRNAs_tRNA-Ala-AGC-19-1	34	AGC	0	0	0	0	0	0	2	0	2	0	0	0	0	0	2	4	2	0	4	4	0	0.5	10
hg38_tRNAs_tRNA-Ala-AGC-2-1	33	AGC	4	0	0	0	0	0	0	2	0	0	0	0	0	2	0	0	4	2	0	2	0.33	1	8
hg38_tRNAs_tRNA-Ala-AGC-2-2	33	AGC	2	0	0	2	4	2	0	0	0	0	0	0	0	2	0	0	6	4	0	2	0.4	1	12
hg38_tRNAs_tRNA-Ala-AGC-3-1	33	AGC	0	0	0	0	0	0	0	0	0	0	0	0	0	2	0	0	0	0	0	2	0	1	2
hg38_tRNAs_tRNA-Ala-AGC-4-1	33	AGC	4	4	8	0	10	2	6	0	0	0	0	0	0	0	2	0	28	6	2	0	0.18	0	36
hg38_tRNAs_tRNA-Ala-AGC-5-1	33	AGC	0	0	0	0	0	0	0	2	0	0	0	0	0	0	0	0	0	2	0	0	1	0	2
hg38_tRNAs_tRNA-Ala-AGC-6-1	33	AGC	2	2	0	0	0	2	0	0	0	2	0	0	0	2	0	2	2	4	0	6	0.67	1	12
hg38_tRNAs_tRNA-Ala-AGC-7-1	33	AGC	2	0	0	2	0	0	0	0	0	0	0	0	0	0	0	0	2	2	0	0	0.5	0	4
hg38_tRNAs_tRNA-Ala-AGC-8-1	34	AGC	0	0	0	8	0	2	0	2	0	0	0	2	2	0	0	2	0	12	2	4	1	0.67	18
hg38_tRNAs_tRNA-Ala-AGC-8-2	34	AGC	0	4	2	2	0	2	0	0	0	4	0	0	2	0	0	4	2	8	2	8	0.8	0.8	20
hg38_tRNAs_tRNA-Ala-AGC-9-2	34	AGC	0	2	2	0	0	0	0	4	0	0	0	2	0	0	0	0	2	6	0	2	0.75	1	10
hg38_tRNAs_tRNA-Ala-AGC-chr6-164	34	AGC	0	0	0	2	0	0	0	0	0	0	0	0	0	0	0	0	0	2	0	0	1	0	2
hg38_tRNAs_tRNA-Ala-AGC-chr6-168	34	AGC	0	0	0	0	0	0	0	0	0	2	0	0	0	2	0	0	0	0	0	4	0	1	4
hg38_tRNAs_tRNA-Ala-AGC-chr6-96	34	AGC	0	0	0	2	0	0	0	0	0	0	0	0	0	0	0	0	0	2	0	0	1	0	2
hg38_tRNAs_tRNA-Ala-AGC-chr6-97	34	AGC	2	2	0	0	0	0	0	0	0	0	0	0	0	0	0	0	2	2	0	0	0.5	0	4
All Alanine			18	24	14	38	18	10	8	14	4	12	0	4	4	12	4	22	58	86	12	50
				0.571429		0.730769		0.357143		0.636364		0.75		1		0.75		0.846154		0.597222		0.806452
hg38_tRNAs_tRNA-Arg-ACG-1-1	34	ACG	10	2	10	0	6	2	10	0	6	4	0	0	6	0	6	4	36	4	18	8	0.1	0.31	66
hg38_tRNAs_tRNA-Arg-ACG-1-2	34	ACG	14	4	4	2	6	4	6	0	6	2	0	4	6	2	6	2	30	10	18	10	0.25	0.36	68
hg38_tRNAs_tRNA-Arg-ACG-1-3	34	ACG	6	6	8	0	8	6	2	0	4	4	0	2	0	0	14	6	24	12	18	12	0.33	0.4	66
hg38_tRNAs_tRNA-Arg-ACG-2-1	34	ACG	278	14	100	3	134	20	128	2	84	2	60	2	96	8	88	9	640	39	328	21	0.06	0.06	1028
hg38_tRNAs_tRNA-Arg-ACG-2-2	34	ACG	294	10	100	8	194	20	96	14	96	14	57	5	76	4	92	8	684	52	321	31	0.07	0.09	1088
hg38_tRNAs_tRNA-Arg-ACG-2-3	34	ACG	322	12	112	6	142	24	108	10	104	6	70	7	94	10	72	19	684	52	340	42	0.07	0.11	1118
hg38_tRNAs_tRNA-Arg-ACG-2-4	34	ACG	295	11	132	8	134	14	88	10	96	10	58	8	95	8	94	6	649	43	343	32	0.06	0.09	1067
All Arginine			1219	59	466	27	624	90	438	36	396	42	245	28	373	32	372	54	2747	212	1386	156
				0.0461659		0.0547667		0.12605		0.0759494		0.0958904		0.102564		0.0790123		0.126761		0.0716458		0.101167
hg38_tRNAs_tRNA-Ile-AAT-1-1	35	AAT	0	0	0	0	0	6	0	0	0	0	0	0	0	0	0	0	0	6	0	0	1	0	6
hg38_tRNAs_tRNA-Ile-AAT-2-1	35	AAT	0	0	0	0	2	2	0	0	0	0	0	0	0	0	0	0	2	2	0	0	0.5	0	4
hg38_tRNAs_tRNA-Ile-AAT-3-1	35	AAT	0	0	0	0	0	2	0	0	0	0	0	0	0	0	0	0	0	2	0	0	1	0	2
hg38_tRNAs_tRNA-Ile-AAT-5-1	35	AAT	0	0	0	0	2	2	0	0	0	0	0	0	0	2	0	0	2	2	0	2	0.5	1	6
hg38_tRNAs_tRNA-Ile-AAT-5-2	35	AAT	0	0	0	0	2	2	0	0	0	0	0	0	0	0	0	0	2	2	0	0	0.5	0	4
hg38_tRNAs_tRNA-Ile-AAT-7-2	35	AAT	0	0	0	0	0	2	0	0	0	0	0	0	0	0	0	0	0	2	0	0	1	0	2
hg38_tRNAs_tRNA-Ile-AAT-8-1	35	AAT	0	0	0	0	0	0	0	0	0	0	0	0	0	2	0	0	0	0	0	2	0	1	2
hg38_tRNAs_tRNA-Ile-AAT-chr6-79	35	AAT	0	0	0	0	0	0	0	2	0	0	0	0	0	0	0	0	0	2	0	0	1	0	2
All Isoleucine			0	0	0	0	6	16	0	2	0	0	0	0	0	4	0	0	6	18	0	4
				#DIV/0!		#DIV/0!		0.727273		1		#DIV/0!		#DIV/0!		1		#DIV/0!		0.75		1
hg38_tRNAs_tRNA-Leu-AAG-1-1	35	AAG	2	8	2	12	0	20	4	8	2	8	0	10	0	0	2	20	8	48	4	38	0.86	0.9	98
hg38_tRNAs_tRNA-Leu-AAG-1-2	35	AAG	0	10	2	20	4	18	0	8	0	10	0	8	0	8	2	24	6	56	2	50	0.9	0.96	114
hg38_tRNAs_tRNA-Leu-AAG-1-3	35	AAG	4	8	0	12	0	10	0	4	0	10	2	6	0	8	4	20	4	34	6	44	0.89	0.88	88
hg38_tRNAs_tRNA-Leu-AAG-2-1	35	AAG	0	12	2	4	0	20	0	2	2	8	0	8	0	2	0	10	2	38	2	28	0.95	0.93	70
hg38_tRNAs_tRNA-Leu-AAG-2-2	35	AAG	2	8	0	8	2	12	0	8	0	6	0	2	0	6	0	12	4	36	0	26	0.9	1	66
hg38_tRNAs_tRNA-Leu-AAG-2-3	35	AAG	0	6	2	18	0	18	2	2	0	2	0	0	0	6	2	6	4	44	2	14	0.92	0.88	64
hg38_tRNAs_tRNA-Leu-AAG-2-4	35	AAG	0	2	2	6	0	18	2	6	0	4	0	4	0	6	0	12	4	32	0	26	0.89	1	62
hg38_tRNAs_tRNA-Leu-AAG-3-1	35	AAG	0	8	4	6	0	14	2	8	2	2	0	2	0	2	0	18	6	36	2	24	0.86	0.92	68
hg38_tRNAs_tRNA-Leu-AAG-4-1	35	AAG	0	0	0	0	0	2	0	0	0	0	0	0	0	0	0	2	0	2	0	2	1	1	4
All Leucine			8	62	14	86	6	132	10	46	6	50	2	40	0	38	10	124	38	326	18	252
				0.885714		0.86		0.956522		0.821429		0.892857		0.952381		1		0.925373		0.895604		0.933333
hg38_tRNAs_tRNA-Pro-AGG-1-1	33	AGG	0	2	2	10	2	12	0	4	0	2	0	0	0	4	0	12	4	28	0	18	0.88	1	50
hg38_tRNAs_tRNA-Pro-AGG-2-1	33	AGG	0	6	0	2	0	4	0	0	0	4	0	0	0	4	0	6	0	12	0	14	1	1	26
hg38_tRNAs_tRNA-Pro-AGG-2-2	33	AGG	0	2	0	2	0	4	0	0	0	2	0	0	0	4	0	4	0	8	0	10	1	1	18
hg38_tRNAs_tRNA-Pro-AGG-2-3	33	AGG	2	4	0	2	0	4	0	0	0	2	0	0	0	6	0	4	2	10	0	12	0.83	1	24
hg38_tRNAs_tRNA-Pro-AGG-2-4	33	AGG	2	6	0	6	0	2	0	2	2	2	0	0	0	0	0	8	2	16	2	10	0.89	0.83	30
hg38_tRNAs_tRNA-Pro-AGG-2-5	33	AGG	0	2	0	0	2	4	2	2	0	0	0	0	0	4	0	2	4	8	0	6	0.67	1	18
hg38_tRNAs_tRNA-Pro-AGG-2-6	33	AGG	2	2	0	2	0	4	0	0	0	0	0	2	0	0	0	4	2	8	0	6	0.8	1	16
hg38_tRNAs_tRNA-Pro-AGG-2-7	33	AGG	2	4	0	4	0	4	0	0	0	2	0	0	0	2	0	0	2	12	0	4	0.86	1	18
hg38_tRNAs_tRNA-Pro-AGG-2-8	33	AGG	0	2	0	2	0	4	0	0	0	0	0	0	0	2	2	0	0	8	2	2	1	0.5	12
All Proline			8	30	2	30	4	42	2	8	2	14	0	2	0	26	2	40	16	110	4	82
				0.789474		0.9375		0.913043		0.8		0.875		1		1		0.952381		0.873016		0.953488
hg38_tRNAs_tRNA-Ser-AGA-1-1	34	AGA	0	4	2	2	0	4	0	0	0	2	0	0	0	0	2	2	2	10	2	4	0.83	0.67	18
hg38_tRNAs_tRNA-Ser-AGA-2-1	34	AGA	0	4	0	2	0	6	0	2	0	2	0	0	0	0	0	2	0	14	0	4	1	1	18
hg38_tRNAs_tRNA-Ser-AGA-2-2	34	AGA	0	0	0	0	0	2	0	2	0	0	0	0	0	2	0	0	0	4	0	2	1	1	6
hg38_tRNAs_tRNA-Ser-AGA-2-3	34	AGA	4	4	0	0	0	2	0	0	0	2	0	2	0	0	2	0	4	6	2	4	0.6	0.67	16
hg38_tRNAs_tRNA-Ser-AGA-2-4	34	AGA	0	0	0	0	0	2	0	4	0	6	0	0	0	2	0	0	0	6	0	8	1	1	14
hg38_tRNAs_tRNA-Ser-AGA-2-5	34	AGA	0	0	0	4	2	4	0	0	0	0	0	0	0	2	0	0	2	8	0	2	0.8	1	12
hg38_tRNAs_tRNA-Ser-AGA-2-6	34	AGA	0	0	0	2	0	8	0	0	0	0	0	0	0	4	2	0	0	10	2	4	1	0.67	16
hg38_tRNAs_tRNA-Ser-AGA-4-1	34	AGA	8	68	4	46	2	72	2	36	0	16	0	10	4	16	2	20	16	222	6	62	0.93	0.91	306
All Serine			12	80	6	56	4	100	2	44	0	28	0	12	4	26	8	24	24	280	12	90
				0.869565		0.903226		0.961538		0.956522		1		1		0.866667		0.75		0.921053		0.882353
hg38_tRNAs_tRNA-Thr-AGT-1-2	35	AGT	0	0	0	0	0	0	0	0	0	0	0	2	0	0	0	0	0	0	0	2	0	1	2
hg38_tRNAs_tRNA-Thr-AGT-2-1	35	AGT	0	0	0	0	0	0	0	4	0	0	0	0	0	0	0	2	0	4	0	2	1	1	6
hg38_tRNAs_tRNA-Thr-AGT-2-2	35	AGT	0	0	0	0	0	0	0	2	0	2	0	0	2	0	0	0	0	2	2	2	1	0.5	6
hg38_tRNAs_tRNA-Thr-AGT-3-1	35	AGT	2	0	0	0	0	4	0	2	0	0	0	2	0	2	0	2	2	6	0	6	0.75	1	14
hg38_tRNAs_tRNA-Thr-AGT-4-1	35	AGT	0	0	0	0	0	0	0	2	0	0	0	0	0	0	0	0	0	2	0	0	1	0	2
hg38_tRNAs_tRNA-Thr-AGT-5-1	35	AGT	0	0	0	0	0	2	0	0	0	0	0	0	0	2	0	0	0	2	0	2	1	1	4
hg38_tRNAs_tRNA-Thr-AGT-6-1	35	AGT	0	0	0	0	0	0	0	0	0	0	0	0	0	0	0	2	0	0	0	2	0	1	2
All Threonine			2	0	0	0	0	6	0	10	0	2	0	4	2	4	0	6	2	16	2	16
				0		#DIV/0!		1		1		1		1		0.666667		1		0.888889		0.888889
hg38_tRNAs_tRNA-Val-AAC-1-1	34	AAC	1	235	0	204	2	303	2	150	2	232	0	202	0	248	0	261	5	892	2	943	0.99	1	1842
hg38_tRNAs_tRNA-Val-AAC-1-2	34	AAC	0	228	2	166	2	286	4	169	0	300	0	188	0	210	1	318	8	849	1	1016	0.99	1	1874
hg38_tRNAs_tRNA-Val-AAC-1-3	34	AAC	2	205	2	188	1	289	0	148	0	296	0	166	0	184	0	286	5	830	0	932	0.99	1	1767
hg38_tRNAs_tRNA-Val-AAC-1-4	34	AAC	2	214	3	169	3	302	0	190	0	302	0	182	0	228	0	309	8	875	0	1021	0.99	1	1904
hg38_tRNAs_tRNA-Val-AAC-1-5	34	AAC	1	233	0	172	4	270	0	144	0	269	2	164	2	248	0	281	5	819	4	962	0.99	1	1790
hg38_tRNAs_tRNA-Val-AAC-2-1	34	AAC	0	141	2	160	0	156	0	132	0	150	0	165	1	151	1	162	2	589	2	628	1	1	1221
hg38_tRNAs_tRNA-Val-AAC-3-1	34	AAC	4	235	4	194	5	301	3	181	0	289	8	188	2	240	2	287	16	911	12	1004	0.98	0.99	1943
hg38_tRNAs_tRNA-Val-AAC-4-1	34	AAC	0	178	0	148	4	270	0	144	1	293	3	175	0	182	0	285	4	740	4	935	0.99	1	1683
hg38_tRNAs_tRNA-Val-AAC-5-1	34	AAC	0	0	0	0	0	0	0	0	0	2	0	0	0	0	0	2	0	0	0	4	0	1	4
All Valine			10	1669	13	1401	21	2177	9	1258	3	2133	13	1430	5	1691	4	2191	53	6505	25	7445
				0.994044		0.990806		0.990446		0.992897		0.998596		0.990991		0.997052		0.998178		0.991918		0.996653
All tRNAs			1277	1924	515	1638	683	2573	469	1418	411	2281	260	1520	388	1833	400	2461	2944	7553	1459	8095
				0.601062		0.760799		0.790233		0.751457		0.847325		0.853933		0.825304		0.860189		0.719539		0.847289
